# Supplementary material for: Circulating plasma circular RNAs as novel diagnostic biomarkers for congenital heart disease in children
Source: J Clin Lab Anal. 2019 Aug 20;33(9):e22998. doi: 10.1002/jcla.22998 (PMC6868410; doi:10.1002/jcla.22998)
Supplement: Supplementary file 1 [file JCLA-33-na-s001.xls]

## Sheet: All Targets Value - CircRNAs
All Targets Value (Entities where at least 4 out of 8 samples have flags in Present or Marginal) # Column A: probeID, it represents the probe name. # Column B ~ I: Raw Intensity of each sample. # Column J ~ Q: log2 value of Normalized Intensity of each sample. # Column R ~ Y: Flags, flags are attributes that denote the quality of the entities using methods from GeneSpring software. # Column Z ~ A…
[T831871],[T831389],[T836285],[T836295] was selected as CHD cases
[C833801],[C834064],[C834209],[C46bed] was selected as matched controls
	Raw Intensity								Normalized Intensity								Flags								Annotations
probeID	[T831871](raw)	[T831389](raw)	[T836285](raw)	[T836295](raw)	[C833801](raw)	[C834064](raw)	[C834209](raw)	[C46bed](raw)	[T831871](normalized)	[T831389](normalized)	[T836285](normalized)	[T836295](normalized)	[C833801](normalized)	[C834064](normalized)	[C834209](normalized)	[C46bed](normalized)	T831871:flag_call	T831389:flag_call	T836285:flag_call	T836295:flag_call	C833801:flag_call	C834064:flag_call	C834209:flag_call	C46bed:flag_call	circRNA	Alias	circRNA_type	chrom	strand	txStart	txEnd	best_transcript	GeneSymbol	Sequence
ASCRP3000002	225.5	172	134.5	204	124	179	175	181	7.73046	7.67286	7.1627	7.75258	7.5608	7.18518	7.11763	7.08911	P	P	P	P	P	P	P	P	hsa_circRNA_407247		sense overlapping	chr9	+	131971147	131971515	uc010myu.1	AK308944	AAAAAACGAAGAAAAAGAGACACCCAGCTCACCTCCAAGTTTGCCTGCAGGAGCCGGCTC
ASCRP3000003	36	34	43	37.5	40	42	45	38	5.06605	5.11631	5.26441	5.11371	5.15731	5.04436	5.14207	4.82809	P	A	P	P	P	P	P	P	hsa_circRNA_007418	hsa_circ_0007418	exonic	chr1	+	22816372	22818026	NM_014870	ZBTB40	AAAAAACTAGAAATGTGTTCAGAAATTAAAGGTCCACAGAAGGAGGGCCTGTCCTCCCAA
ASCRP3000004	34	43.5	39	40	36	68	65	74	5.06605	5.47975	5.04981	5.25736	5.06336	5.7582	5.68648	5.78788	P	P	P	P	P	P	P	P	hsa_circRNA_407121		exonic	chr8	-	125597327	125603476	NM_014751	MTSS1	AAAAAAGAAGTCCTCGGATACGCTGAAACTGCAGAAGAAAGCAAAAAAAGGTGGGACCAG
ASCRP3000005	39.5	41	34	37	49.5	38	37	36	5.17489	5.36629	4.76814	5.11371	5.5774	4.87032	4.79437	4.70039	P	P	P	P	M	P	P	P	hsa_circRNA_407087		exonic	chr8	-	71495398	71508556	NM_014294	TRAM1	AAAAAAGGAACAGGAAAACTACATCTCAGACCCAACTATCTTATGGAGGGCTTATCCCCA
ASCRP3000007	34.5	32	33.5	35	30	84	75	87	5.00278	4.9307	4.91584	5.00278	4.66884	6.06607	5.82653	6.02374	P	A	P	P	A	P	P	P	hsa_circRNA_404446		exonic	chr1	-	19670851	19684057	NM_004930	CAPZB	AAAAACAAAGGATATCGTCAATGGGCTGAGGTATTTTGAAGGTGGCGTCTCATCTGTCTA
ASCRP3000010	39.5	36	49	39	44.5	39	38.5	37	5.22155	5.16738	5.47165	5.20576	5.5774	4.91285	4.86104	4.82809	P	P	P	P	P	P	P	P	hsa_circRNA_400114		exonic	chr1	-	8421822	8482867	NM_012102	RERE	AAAAACGCAGAAACGCTTCGTTAAGGGACTCAGGCAGTACGGGAAGAACTTCTTCAGAAT
ASCRP3000011	65	47	47	43	43	60	65	71	5.99008	5.58681	5.41782	5.38583	5.55264	5.50578	5.6724	5.75486	P	P	P	P	P	P	P	P	hsa_circRNA_100501	hsa_circ_0002413	exonic	chr1	+	240341220	240351562	NM_020066	FMN2	AAAAACGCTCAGATGCTGTCCAGAAGCAAGATCAACTTTATACCTGGGCTGCAGTTAGTC
ASCRP3000013	28	34	29	34	36	42	47	47	4.70039	5.11631	4.74142	4.94833	4.92774	4.94833	5.15984	5.16487	A	A	A	P	A	P	P	P	hsa_circRNA_104195	hsa_circ_0002198	exonic	chr6	+	136472297	136476896	NM_018945	PDE7B	AAAAACTAACCACCATCTTGCAAACCTATATCAGGAAACAGCCTGGTAACACTGTTGTGC
ASCRP3000014	30	29	30	33	33	33	34.5	36.5	4.9307	4.79112	4.69344	4.94833	4.84858	4.62566	4.74142	4.70039	A	A	A	P	A	P	P	P	hsa_circRNA_404754		exonic	chr10	-	61592282	61612460	NM_005436	CCDC6	AAAAACTGGAGAATGACACCATTTCTAAGCAACTTACATTAGAACAGCAAGCCAGGGCTG
ASCRP3000015	57	41	57	52	56	83	82.5	108	5.7607	5.31512	5.76153	5.71078	5.84233	6.0389	5.97439	6.35864	P	P	P	P	P	P	P	P	hsa_circRNA_103950	hsa_circ_0001534	exonic	chr5	-	137278563	137278905	NM_016603	FAM13B	AAAAACTGGCTCTGGATCTCCGATTGTCAAGTTCTCGAGCAGCTTCTATGGATCTCCATC
ASCRP3000016	74	62	73	59	64	64	62	55	6.15227	6.14337	6.17116	5.87956	6.22399	5.66886	5.60175	5.39443	P	P	P	P	P	P	P	P	hsa_circRNA_007390	hsa_circ_0007390	exonic	chr15	-	73854236	73866136	NM_012428	NPTN	AAAAACTTGCGCCAGAGAAACACAAATTAAGTACTGCTTACAATCCGCTCCTGACATCAC
ASCRP3000017	27	25	34.5	28	29	38	40	39	4.76483	4.31291	4.8887	4.75484	4.52351	4.87032	4.8734	4.87954	A	A	P	A	A	P	P	P	hsa_circRNA_008846	hsa_circ_0008846	exonic	chr6	-	18256591	18258636	NM_003472	DEK	AAAAAGAAGGAAGAAATGTTGAAAAAAAAAGAGTCTCATCGTGGAAGGCAAGAGGGAAAA
ASCRP3000018	164	109	976.5	130	502	363	389	660.5	7.25709	7.02166	10.4975	7.12927	10.1511	8.24703	8.27685	8.88417	P	P	P	P	P	P	P	P	hsa_circRNA_000542	hsa_circ_0000542	exonic	chr14	+	58785259	58796887	NM_002892	ARID4A	AAAAAGACAGAAGAAGAGGTGTGTTTGATGATGGTGATGAGCGAACATTGAGACGTACCT
ASCRP3000022	34.5	32	36	35	38.5	40.5	39	37	5.09668	5.11631	4.9858	5.06336	5.26675	4.9715	4.8734	4.79112	P	A	P	P	P	P	P	P	hsa_circRNA_402543		exonic	chr20	+	25398740	25405963	NM_021067	GINS1	AAAAAGCCTATATATTGAAGTATGACCGCTTGCTTCGGATCAGAGCACTCAGATGGGAAT
ASCRP3000023	74	82	76	91	94	80.5	86	74	6.17241	6.55841	6.227	6.59524	7.00069	5.99292	6.0967	5.81216	P	P	P	P	P	P	P	P	hsa_circRNA_404823		exonic	chr10	-	128973475	128975403	NM_001039762	FAM196A	AAAAAGGAGAGGCCCATCGGGAAGGAATTATTTTCCAGTACCACTCTCCATGGAATAAAA
ASCRP3000024	51	54	47	50	48	48	55	62	5.58681	5.90311	5.47165	5.63932	5.67858	5.25736	5.41148	5.55648	P	P	P	P	P	P	P	P	hsa_circRNA_103917	hsa_circ_0073435	exonic	chr5	+	95072592	95119667	NM_014899	RHOBTB3	AAAAAGGCCAAGGACATATTTGACAGTGATTGGTACACTTCTCGAAATCTAATTGGGGGC
ASCRP3000025	76	73	72	76	60	76	83	62	6.21187	6.35644	6.0967	6.27843	6.08877	5.90537	6.04301	5.60545	P	P	P	P	P	P	P	P	hsa_circRNA_102887	hsa_circ_0057691	exonic	chr2	-	200233327	200246543	NM_015265	SATB2	AAAAAGTACAAGAAGATTAAAGGAATAATCAAGCTGGGAAGGTGGAACCCTCTCCCCCTC
ASCRP3000026	78	51	86	62	51	86.5	78	95.5	6.21187	5.87496	6.4231	6.02858	5.76982	6.0967	5.91137	6.19228	P	P	P	P	P	P	P	P	hsa_circRNA_405950		exonic	chr2	+	121036193	121038483	uc002tml.3	RALB	AAAAAGTAGAAGGTATTCTAGAGCTCTTCAGTGGGTCATCTGTGTGTCACAGCCTCAGAA
ASCRP3000027	39.5	41.5	42	48	54	49	51	46	5.29229	5.50181	5.20209	5.60453	5.88262	5.28999	5.31058	5.10849	P	P	P	P	P	P	P	P	hsa_circRNA_054947	hsa_circ_0054947	exonic	chr2	+	64113474	64118696	NM_006759	UGP2	AAAAATAAAGCAGTGAAGCAATAGGCGGGACACTCACTCAATATGAAGGCAAACTGAGAC
ASCRP3000028	40	39	72.5	41	42.5	41	39	42.5	5.31058	5.26441	6.15985	5.30603	5.42414	4.94833	4.8734	5.0566	P	P	P	P	P	P	P	P	hsa_circRNA_406825		intronic	chr6	+	109762831	109763131	ENST00000258052	SMPD2	AAAAATAGCTGATCAGAGCTGGAAGACAAGGGAGGGGAAGAAGGCTGGGTGTGAGAAGCC
ASCRP3000029	44	40	39	42	34	44	42	42	5.39443	5.39229	5.14971	5.34648	4.98865	5.098	4.9858	4.93365	P	P	P	P	A	P	P	P	hsa_circRNA_031460	hsa_circ_0031460	exonic	chr14	-	31582309	31602881	NM_015382	HECTD1	AAAAATATTACAGCAGATTGAGGTCAACTGCAACTTGGCCTCTTGATCCACCAAAGGATG
ASCRP3000030	104	80	83	99	54	95.5	91	93.5	6.63116	6.56889	6.37067	6.71509	5.91735	6.24197	6.16991	6.14337	P	P	P	P	P	P	P	P	hsa_circRNA_407023		intergenic	chr7	+	148582342	148582577			AAAAATCCTTTATCAAGATGAGCACTGTTCACTTGCCGCCTCTGCAAAGTCCACCGCCGC
ASCRP3000031	174	119.5	110	153.5	89	177.5	176.5	191	7.36139	7.1389	6.80573	7.38478	6.82495	7.16898	7.13249	7.1649	P	P	P	P	P	P	P	P	hsa_circRNA_406859		exonic	chr6	-	135639656	135644462	NM_017651	AHI1	AAAAATCTCCAGCTCCTCAAAAGGTAGTGGCTCTTTATGACTACACAGCGAATCGATCAG
ASCRP3000032	46.5	50.5	46.5	50	51	112	118	115	5.48379	5.8564	5.43668	5.63932	5.82653	6.50729	6.56557	6.45429	P	P	P	P	P	P	P	P	hsa_circRNA_102776	hsa_circ_0055451	exonic	chr2	-	86088303	86090608	NM_003896	ST3GAL5	AAAAATGCATTATGTGGACCCTGACCATGTAAAGCAATGCCAAGTGAGTACACCTATGTG
ASCRP3000033	34	32	34	37	33	51	49	45	5.0251	4.89478	4.84231	5.06336	4.84858	5.34648	5.28306	5.00278	P	A	P	P	A	P	P	P	hsa_circRNA_100098	hsa_circ_0007822	exonic	chr1	+	23356961	23385660	NM_015013	KDM1A	AAAAATGCCCACTTTATGAAGCCAACGGACAAGCTGTAGAGTACAGAGAGATGGATGAAA
ASCRP3000035	38	36.5	44.5	43	45	39	45	38	5.19472	5.14971	5.28421	5.34648	5.55264	4.94833	5.10849	4.86414	P	P	P	P	P	P	P	P	hsa_circRNA_061825	hsa_circ_0061825	exonic	chr21	-	43782390	43786644	NM_003225	TFF1	AAAAATTAAAAGAGATCGATATTAAATCCCTGACTCGGGGTCGCCTTTGGAGCAGAGAGG
ASCRP3000038	27	40	30	31	39	162	161	183	4.70039	5.47975	4.74142	4.7142	5.15731	7.04438	7.00632	7.10328	A	M	A	A	A	P	P	P	hsa_circRNA_092547	hsa_circ_0001445	exonic	chr4	+	144464661	144465125	NM_003601	SMARCA5	AAAACAAAAGGGAGGCTTGTGGATCAGAATCTGAACAAAATTGGGAAAGATGAAATGCTT
ASCRP3000040	61	45.5	62	57.5	51	99	99	102	5.89404	5.56222	5.79195	5.82732	5.72875	6.32417	6.32191	6.27843	P	P	M	P	P	P	P	P	hsa_circRNA_102799	hsa_circ_0002076	exonic	chr2	-	110321942	110350696	NM_144710	SEPT10	AAAACAAGCCAGTCAGCTCTTTCAGTCTCACATGGCAACGAAAACAACTTGTATGTCTTC
ASCRP3000044	115.5	57	510.5	89	112	87	115	220	6.80291	6.08213	9.4078	6.59524	7.33427	6.10589	6.48783	7.36276	P	P	P	P	P	P	P	P	hsa_circRNA_006759	hsa_circ_0006759	exonic	chr2	-	63711737	63798760	uc002sci.2	WDPCP	AAAACAGTCGGTGTGTGCTGAGCAAATGGAAGAACAAATATGTCTGTCAGAAAACCATGA
ASCRP3000047	28	29	28.5	28.5	38.5	44	41.5	43	4.73805	4.79112	4.4178	4.64741	5.0251	5.098	4.93365	5.03888	A	A	A	A	P	P	P	P	hsa_circRNA_004767	hsa_circ_0004767	exonic	chr17	-	3969740	3976050	NM_015113	ZZEF1	AAAACATAGTTCAGAAGCTACTGAGGTGAACCCTGAGAGCCTGGAGTTAGGAAGTAACAT
ASCRP3000048	76	88	76	65	57	64	64	78	6.17241	6.53721	6.14782	6.0028	5.95563	5.61468	5.62568	5.8765	P	M	P	P	P	P	P	P	hsa_circRNA_101633	hsa_circ_0036629	exonic	chr15	+	85657103	85664245	NM_002605	PDE8A	AAAACATGGAGAGGTAATCAATATTATCAATGCTGCCCAGGAAAGTAGTCCCATGCCTGT
ASCRP3000051	344	135.5	626.5	260	133	349	340	499	8.30035	7.29605	9.72409	8.10934	7.62707	8.19352	8.09589	8.49947	P	P	P	P	P	P	P	P	hsa_circRNA_102445	hsa_circ_0004552	exonic	chr19	+	11015626	11019883	NM_199141	CARM1	AAAACCACACCGACTTCAAGGACAAGATGAAGATGTGTGTGTCTTTAAGTGCTCAGTGTC
ASCRP3000053	49	40	47	46.5	43	68	68	68	5.50181	5.36629	5.34427	5.5137	5.39658	5.72108	5.78134	5.66886	P	P	P	P	P	P	P	P	hsa_circRNA_102323	hsa_circ_0047145	exonic	chr18	-	20932159	20953727	NM_032933	TMEM241	AAAACCTTCTGGCCCCAGGGCAGTGTGCAGCCTGGATTTTCTTTGCTAAGTGCCCTCCTC
ASCRP3000055	38	39	36	40	38	44	41	44	5.19472	5.36629	4.84231	5.25736	5.15731	5.02233	4.94833	5.02233	P	P	P	P	P	P	P	P	hsa_circRNA_402980		exonic	chr3	+	141632493	141640905	NM_001679	ATP1B3	AAAACTGCATCATATACTTTAGAAGAACAGAAGAACCTCACAGTCTGTCCTGATGGAGCA
ASCRP3000056	50	44	62	43.5	46.5	52	51	57	5.64653	5.58681	5.87803	5.40511	5.52745	5.37501	5.28306	5.39443	P	P	P	P	P	P	P	P	hsa_circRNA_402979		exonic	chr3	+	141622461	141640905	NM_001679	ATP1B3	AAAACTGCATGTTTGATCTTGCTCTTCTACCTAGTTTTTTATGGGTTCCTGGCTGCACTC
ASCRP3000057	32	31	34	34	39	49.5	49	51	4.98295	4.79112	4.9366	4.94833	5.18732	5.27376	5.25027	5.28768	A	A	P	P	P	P	P	P	hsa_circRNA_068767	hsa_circ_0068767	exonic	chr3	+	197677806	197682721	NM_000996	RPL35A	AAAACTTACTACCTTAAGCCTGCTGGGAACGGGACTTCTAAAAGGAACTATGTCTGGAAG
ASCRP3000059	46	38	39	45	42	60.5	56	54	5.50181	5.36629	5.1111	5.49982	5.39658	5.60175	5.4553	5.34427	P	P	P	P	P	P	P	P	hsa_circRNA_102820	hsa_circ_0056439	exonic	chr2	+	128944256	128945188	NM_020120	UGGT1	AAAAGAACCAAGCCGAGAAGGATCTGCCCAATAACATGATTCATCAGGTGCCAATTAAAT
ASCRP3000061	278.5	175	192.5	191	112	261	260	276	7.99541	7.71553	7.72493	7.69174	7.33427	7.76859	7.70908	7.67065	P	P	P	P	P	P	P	P	hsa_circRNA_016363	hsa_circ_0016363	exonic	chr1	-	211836114	211843749	uc021pir.1	NEK2	AAAAGAATTCTTCAGTTTCCCTGTGCCTCCATTTACAGCTTTTAGCCAGAAAGAACTCGC
ASCRP3000062	36	39	52	40.5	47	121	106.5	115	5.19472	5.36629	5.55264	5.37284	5.59803	6.60639	6.37067	6.4681	P	P	P	P	P	P	P	P	hsa_circRNA_092482	hsa_circ_0001036	sense overlapping	chr2	-	85554223	85554349	NM_006464	TGOLN2	AAAAGACGTCCCTAACAAGTCGGGTTCGGAGGCGCAGACCACAAAAGATGTCCCTAATAA
ASCRP3000064	4666	3579	2488	3749	1372.5	6358.5	5981	6276	12.3662	12.2728	11.8192	12.3096	11.7302	12.1538	12.107	11.7059	P	P	P	P	P	P	P	P	hsa_circRNA_087119	hsa_circ_0087119	exonic	chr9	+	68409997	68413434	uc004aew.1	AK308561	AAAAGAGAGGCCGCCGCCTCTCTCTCCCTCTGGTTCTATTTCTCCATCCCTCTCTCCTTT
ASCRP3000065	82	79	67	94.5	61	85.5	92.5	80	6.27028	6.51075	6.00981	6.67683	6.18857	6.07947	6.18734	5.93367	M	P	P	P	P	P	P	P	hsa_circRNA_068784	hsa_circ_0068784	exonic	chr4	+	337570	338219	NM_003441	ZNF141	AAAAGAGCCCTACAATGTGAAGATACATAAGATCGTAGCCAGACCCCCAGGAACTCTTAA
ASCRP3000068	33	27	43	31	43	32	36	40	5.06605	4.56219	5.26441	4.75484	5.39658	4.5698	4.79437	4.8978	P	A	P	A	P	A	P	P	hsa_circRNA_060539	hsa_circ_0060539	exonic	chr20	-	43953928	43956055	NM_002999	SDC4	AAAAGATAATAAAACCTGGTACTTTCTAACTCTGATTGTGGGTGGCATCGTGGGCATCCT
ASCRP3000069	363.5	178	967	253	224.5	433	457	733	8.3644	7.73046	10.4773	8.08514	8.64385	8.52723	8.51076	8.99488	P	P	P	P	P	P	P	P	hsa_circRNA_000829	hsa_circ_0000829	exonic	chr18	-	12506475	12535600	NM_020148	SPIRE1	AAAAGATACACCTTGCGAAAAGTGATGTTGTGTGCTGCTCATCTCCCTACTGAATCAGAT
ASCRP3000070	44	37	47	44.5	45	46	44	46	5.43876	5.16738	5.4553	5.43876	5.39658	5.14207	5.11891	5.19472	P	P	P	P	P	P	P	P	hsa_circRNA_405678		sense overlapping	chr18	-	36782074	36788753	NR_024391	LINC00669	AAAAGATGGAGAAGATTATTTCTGCTGGCCTCCAGGAAGCAGGGGGTACAAGCAATTTTC
ASCRP3000071	27.5	32	37	32	29	48	45	46	4.79112	5.11631	4.9858	4.94833	4.56219	5.25736	5.09008	5.13182	A	A	P	A	A	P	P	P	hsa_circRNA_405869		intronic	chr2	+	44436353	44436466	ENST00000459690	PPM1B	AAAAGATTCAGAGTTGGATAAGCACTTGGAATCACGGGTTGAAGTCGAGATAACATGAGT
ASCRP3000073	37.5	36	75	44	46	62	60	66	5.13182	5.11631	6.18362	5.49982	5.55264	5.5774	5.52843	5.64563	P	P	P	P	P	P	P	P	hsa_circRNA_402810		exonic	chr3	-	31725125	31774903	NM_017784	OSBPL10	AAAAGCAAGTTCATGGGCATGTCCGTGGGGGTCTCTATGATAGGGGAAGAAAACATCCTG
ASCRP3000074	24	33.5	35	30	29	151	141	164.5	4.33542	5.05795	4.9858	4.7142	4.62931	6.92629	6.79684	6.95382	A	A	P	A	A	P	P	P	hsa_circRNA_068655	hsa_circ_0068655	exonic	chr3	-	196129822	196134264	NM_015562	UBXN7	AAAAGCAGGAAATACTGGTGGAACCAGAACCATTATTTGGTGGTGCAAGTGAAAGTGTAG
ASCRP3000077	71	67	85	75	90	80	84	66	6.06203	6.26325	6.37067	6.25147	6.91699	5.95563	6.02235	5.64563	P	P	P	P	P	P	P	P	hsa_circRNA_404245		exonic	chr9	+	114289547	114296633	NM_133464	ZNF483	AAAAGCTCCCGACTAGTTTCTGCAGGACTGTAAACTGGATTCCTGGAACCTTTGATATTC
ASCRP3000078	81	63	138	75	69.5	110	108	137	6.28075	6.1312	7.18889	6.30262	6.29346	6.46453	6.39766	6.68955	P	P	P	P	P	P	P	P	hsa_circRNA_006116	hsa_circ_0006116	exonic	chr7	-	98718265	98718826	ENST00000472627	SMURF1	AAAAGCTGCTGCTGAGTGGGGCTTCCAGAATTCAAGGTCTAAATTGACATATTTGGGAAG
ASCRP3000079	31	34	32	34	37.5	38.5	33	37	4.8734	5.05795	4.8887	4.94833	5.15731	4.77144	4.67591	4.74479	A	A	A	P	A	M	P	P	hsa_circRNA_406648		exonic	chr5	+	112870001	112874878	NM_022828	YTHDC2	AAAAGGAAAAACAGCAAGGGTTTCTCCAAAGACACTTCTGACATTTTGTACTAATGGGGT
ASCRP3000081	81	62	59	74	62	71	73	68	6.30491	6.06405	5.79195	6.24197	6.18857	5.81696	5.83761	5.72449	P	M	P	P	P	P	P	P	hsa_circRNA_103519	hsa_circ_0068075	exonic	chr3	+	179045348	179046139	NM_016331	ZNF639	AAAAGGAAGACTCTACACCCTTCTCGTTATTCAGGCATTTTTTACTGTCTACAGAAACTT
ASCRP3000082	359	281	331.5	369.5	398.5	319	345.5	265	8.3548	8.3907	8.66311	8.5708	9.70757	8.07313	8.12379	7.61838	P	P	P	P	P	P	P	P	hsa_circRNA_103384	hsa_circ_0065898	exonic	chr3	-	51454240	51456330	NM_014703	VPRBP	AAAAGGAGACATTGCCCACATTCCGTCCTATTTCAGTGTTCCGGGAAGCCAATGAAGATG
ASCRP3000083	30	31.5	45	32	36	42	41	44	4.76483	4.89478	5.34427	5.00278	5.11891	4.9307	4.91584	5.00278	A	A	P	A	A	P	P	P	hsa_circRNA_102642	hsa_circ_0003828	exonic	chr2	-	24046127	24046439	NM_017552	ATAD2B	AAAAGTGTTTCCTCATGCTGAAATTAGCCAGAGTGACAAAAAAGAAGGCTACTGTGGAGC
ASCRP3000084	83	58	64	73	45.5	76	72	69.5	6.34761	5.99292	5.91436	6.18734	5.52745	5.91436	5.82653	5.7125	P	P	P	P	P	P	P	P	hsa_circRNA_405561		exonic	chr17	+	29183972	29192818	NM_024857	ATAD5	AAAAGTTACATAGGGTGTTGTTTGTGGCATTTGAAACCACCCTCTTGTCCTCTCTTAACT
ASCRP3000086	113	93	97	97.5	73	85	83.5	75	6.73216	6.75654	6.59524	6.72109	6.45326	6.08877	5.99998	5.85329	P	P	P	P	P	P	P	P	hsa_circRNA_406838		intronic	chr6	+	125328677	125329118	ENST00000359704	RNF217	AAAAGTTGTAAAAATATGCTATAATAAAATTTATCCACTGCTCCTGGCTGACTTTGAGCA
ASCRP3000091	51	40	41.5	46	42	45	48	45	5.62019	5.26441	5.24789	5.49982	5.39658	5.1111	5.22155	5.10849	P	P	P	P	P	P	P	P	hsa_circRNA_004520	hsa_circ_0004520	sense overlapping	chr9	-	136790964	136804341	NM_003371	VAV2	AAAATACCAAAGTTTTCTGTGTTTGAAGAACATACGCACCTTCCTGAAAGTCTGCCACGA
ASCRP3000092	73.5	41	63	66	41	71	57	64	6.15985	5.4553	5.87803	6.0967	5.24314	5.81696	5.47975	5.64563	P	P	P	P	A	P	P	P	hsa_circRNA_003986	hsa_circ_0003986	exonic	chr1	+	36282482	36292436	NM_017629	AGO4	AAAATACCGAGTTTGTAATGTGACTAGACGGCCAGCCAGTCATCAAACGACCTCCGGCTA
ASCRP3000094	136	146	174	119.5	200	110	125	115	7.00034	7.45223	7.567	7.0021	8.39914	6.48027	6.62021	6.45429	P	P	P	P	P	P	P	P	hsa_circRNA_101014	hsa_circ_0008932	exonic	chr12	-	12332743	12340053	NM_002336	LRP6	AAAATATACTGGGGAGATGCCAAAACAGACAAGATTGAGGCAGGCAGTGGTTAAAGGTTC
ASCRP3000097	75	55	56	60	47	69.5	70	67.5	6.18362	5.99292	5.7313	5.91735	5.62019	5.74481	5.78134	5.74481	P	P	P	P	P	P	P	P	hsa_circRNA_403832		exonic	chr7	-	72178578	72209578	NM_001145440	TYW1B	AAAATCTCCAGCTTCCTGGTCACAAATGCACAATTTCCTGCGGAAATCAGTCGATGCTCC
ASCRP3000099	63.5	64	57	66	57	68	66	56	5.91735	6.18981	5.71937	6.05459	5.95563	5.76816	5.73469	5.42414	P	P	P	P	P	P	P	P	hsa_circRNA_047135	hsa_circ_0047135	exonic	chr18	+	20570899	20576425	NM_002894	RBBP8	AAAATGGATGTTACTGTAATAGATACAAAGGAAACTCAAGGTCCCATGAGCCCCCTTGGT
ASCRP3000101	24	28.5	29	33	29.5	49	41.5	34	4.48779	4.75484	4.69344	4.82809	4.59614	5.24552	4.9715	4.70039	A	A	A	P	A	P	P	P	hsa_circRNA_104979	hsa_circ_0007685	exonic	chrX	+	10031484	10035530	NM_015691	WWC3	AAAATGTGTGAGGATGACAGCCGCTCGTACGCCAGCTGATAACAAAGCCATTGACCTTTG
ASCRP3000102	29	36	28.5	31	31	35	38	40	4.82332	5.11631	4.66529	4.7142	4.70386	4.7515	4.79437	4.97438	A	M	A	A	A	P	P	P	hsa_circRNA_006063	hsa_circ_0006063	exonic	chr10	+	26789747	26792203	NM_019043	APBB1IP	AAAATTAAGCTGGCGCTGGAAAAACTGAAGGAGGCCAAGGTTAAGAAGAGTCCTTAAATG
ASCRP3000103	47.5	54	52	57	54	55	60	49	5.50181	5.90311	5.61468	5.82732	5.91735	5.40511	5.52843	5.28768	P	P	P	P	P	P	P	M	hsa_circRNA_104496	hsa_circ_0082440	exonic	chr7	+	132990630	133002144	NM_021807	EXOC4	AAAATTCCTTGATACCTCTCACTATTCTACTGCTGGAAGCTCAAGTGGTGTCAGCAGTTG
ASCRP3000106	420	361	273	399	213	385	398	302	8.56391	8.72344	8.3791	8.70011	8.51533	8.33203	8.31288	7.81438	P	P	P	P	P	P	P	P	hsa_circRNA_026134	hsa_circ_0026134	exonic	chr12	+	49658864	49667113	uc001rtt.1	TUBA1C	AAAATTGAAGTTTCCATTTACTACTTCTCCCCCGGACTCCTTGGTAGTCTGTTAGTGGGA
ASCRP3000108	35	33	39	40	42	50	48	46	5.00278	4.98865	5.06605	5.30603	5.34427	5.27376	5.22155	5.06605	P	A	P	P	P	P	P	P	hsa_circRNA_104750	hsa_circ_0008678	exonic	chr9	+	20923658	20933102	NM_017794	FOCAD	AAAATTGCTGCTTTGACACTAGTCTTGAATACAAGGAGAGTCCGGTAGTGAAAGGCAATG
ASCRP3000109	34	30	39	37	38	62	60	46.5	5.0251	4.82968	5.1111	5.13952	5.24314	5.61468	5.53913	5.18236	P	A	P	P	P	P	P	P	hsa_circRNA_102771	hsa_circ_0055377	exonic	chr2	+	80772106	80783018	NM_004389	CTNNA2	AAAATTGCTTTCTGAAACAGGTTGCCAATTTGGCCTGTTCCATCTCCAACAATGAAGAAG
ASCRP3000112	137	67	218	88	73.5	97	94	146	7.03341	6.24137	7.97942	6.53526	6.50481	6.30491	6.24137	6.76941	P	P	P	P	P	P	P	P	hsa_circRNA_004561	hsa_circ_0004561	intronic	chr8	-	93929156	93941802	ENST00000517540	TRIQK	AAACAAATTGGCAGTATAAATTTAATGTGTTGTTTTCAAGTGTGTCATGTGTCCAGATGC
ASCRP3000113	31	30.5	32.5	33	34	44.5	41.5	47	4.9307	4.82968	4.82332	4.94833	4.78131	5.14207	5.03888	5.16487	A	A	P	P	A	P	P	P	hsa_circRNA_104876	hsa_circ_0088062	exonic	chr9	-	114911523	114919893	NM_022486	SUSD1	AAACAACAACAAGACATTCATTCCCAACGATGGCACCTTTTGTACAGGTTTAGACGTCTG
ASCRP3000115	39	34	31.5	36	41	44	44	43	5.31058	5.05795	4.82332	5.06336	5.26675	5.098	5.09008	5.03888	P	P	P	P	P	P	P	P	hsa_circRNA_000980	hsa_circ_0000980	antisense	chr2	+	19538077	19538212	ENST00000449124	AC092594.1	AAACAAGCATCATCCTCTTCTGAAGAAAGACAAGCATGAGGTGCTCCAACATTTTTCAGG
ASCRP3000116	40	37	58	41	45	77.5	66	69	5.23837	5.11631	5.70042	5.20576	5.39658	5.96504	5.72022	5.74481	P	A	P	P	P	P	P	P	hsa_circRNA_102798	hsa_circ_0009020	exonic	chr2	-	110321942	110323436	NM_144710	SEPT10	AAACAAGCCAGTCAGGGACAGTTGCCGTTTGCTGTTGTGGGAAGTATGGATGAGGTAAAA
ASCRP3000117	821	581	350.5	622	246	604	658	641	9.52955	9.35183	8.74431	9.41772	8.79269	8.98406	9.05714	8.84028	P	P	P	P	P	P	P	P	hsa_circRNA_407330		exonic	chrX	-	129799616	129813722	NM_006375	ENOX2	AAACAAGCTGAGATCTCCCACCTCCTGCAACCCGAGAAAGACCACCAGGATGCAAAACAG
ASCRP3000118	84.5	81	93	84	86	101	113.5	110.5	6.34761	6.58776	6.49684	6.47268	6.89405	6.33928	6.49384	6.41573	P	P	P	P	P	P	P	P	hsa_circRNA_103352	hsa_circ_0001292	exonic	chr3	-	47476497	47484581	NM_012235	SCAP	AAACAAGGAGAGCCTACTGAGCAGCCTGAGTGGGTACCTGCACATGTTGTTCTTTGTCAG
ASCRP3000122	352	266	132	284	86	334	334	406	8.32249	8.30035	7.1267	8.22851	6.82495	8.1246	8.07045	8.19352	P	P	P	P	P	P	P	P	hsa_circRNA_404317		exonic	chrX	-	8553307	8565297	NM_000216	KAL1	AAACACTTCCGTTCTTCCAAAGCCTCTCTTCCCCAAGAAGAGCTACGAATGCTTGACCAG
ASCRP3000123	29	28	35	32	36	39	38	42	4.70039	4.63657	4.79112	4.82809	4.84858	4.87032	4.91584	5.00278	A	A	P	P	A	P	P	P	hsa_circRNA_103433	hsa_circ_0005332	exonic	chr3	-	114069120	114070725	NM_015642	ZBTB20	AAACAGAACTACGTCAAGCACATGTTCGTACACACAGGTGACATCAGTTGCAAGGGGATG
ASCRP3000125	114	58	632	92.5	94	104.5	108	276	6.76735	5.97439	9.74651	6.57553	6.96866	6.41573	6.44085	7.67771	P	P	P	P	P	P	P	P	hsa_circRNA_066869	hsa_circ_0066869	sense overlapping	chr3	-	119176864	119182471	NM_018266	TMEM39A	AAACAGTGTGGTGGTATCCTTACAATCATCCTGCTTCTTGTACATCACTGACGTCTGCTC
ASCRP3000126	105	87.5	85	106	78	128	131	139.5	6.67153	6.66087	6.35973	6.81737	6.55362	6.67727	6.70086	6.71766	P	P	P	P	P	P	P	P	hsa_circRNA_101140	hsa_circ_0002628	exonic	chr12	+	110778463	110780253	NM_001681	ATP2A2	AAACAGTTCATCCGCTACCTCATCTCGTCCAACGTCGGGGAAGTTGTCTGACCAATCTGA
ASCRP3000128	28	30	32	31	36	36	37	32	4.70039	4.86104	4.69344	4.75484	4.92774	4.79112	4.83601	4.566	A	A	A	P	P	P	P	P	hsa_circRNA_020169	hsa_circ_0020169	exonic	chr10	-	120927214	120936665	uc001lec.3	PRDX3	AAACATATTTTAAAACATTTGCATTTTACCACCAGTTGCCCGACATGTGAGTGCCATTCC
ASCRP3000129	201	134	197	168.5	109	167	177	165.5	7.56842	7.33315	7.75738	7.49185	7.23001	7.07413	7.13858	6.95127	P	P	P	P	P	P	P	P	hsa_circRNA_407303		exonic	chrX	+	77264598	77275895	NM_000052	ATP7A	AAACATCAAAGGTGAGGGGAATGACGTGTGCCTCCTGCGTACATAAAATAGAGTCTAGTC
ASCRP3000130	42	44	42.5	48	49	39	46	42.5	5.31058	5.58681	5.28421	5.58681	5.64203	4.87032	5.15984	4.95124	P	P	P	P	P	P	P	P	hsa_circRNA_101293	hsa_circ_0030764	exonic	chr13	+	100953713	101101559	NM_000282	PCCA	AAACATGAGCATTCAGTTTCTTGGTACAGTGGTTGAGCATCCTGTCACAGAATGCATTAC
ASCRP3000131	74	66	72	77	58	61	65.5	64	6.13697	6.20333	6.11633	6.31173	5.99433	5.53719	5.64022	5.6266	P	P	P	P	P	P	P	P	hsa_circRNA_100555	hsa_circ_0017803	exonic	chr10	-	13364834	13387028	NM_012247	SEPHS1	AAACATGTTCGGCCTCATGCACGGGACCTGCCCGGAGACTTCAGGTGGATCCATAAAGAA
ASCRP3000132	67	65	54	69.5	52	106	103	94	6.02374	6.1548	5.6724	6.10981	5.81216	6.40938	6.36083	6.17116	P	P	P	P	P	P	P	P	hsa_circRNA_062996	hsa_circ_0062996	exonic	chr22	-	33260901	33265112	NM_003490	SYN3	AAACATTTTTCCCCAACCATAAGCCAATGCAGATCCTTCAAGCCAGACTTCATCCTGGTC
ASCRP3000133	83.5	70	68	70	53	82	79	87.5	6.31173	6.34317	6.0389	6.14209	5.91735	6.02996	5.91586	6.03203	P	P	P	P	P	P	P	P	hsa_circRNA_003063	hsa_circ_0003063	exonic	chr18	+	8076452	8114825	NM_002845	PTPRM	AAACCAAAATAGACTGTGTCCAAGTGGCCACAAAAGTCCCAGGTGCTGTTCCCACTGAAT
ASCRP3000134	51	49	44	65	56.5	63	64	52	5.58681	5.76982	5.26441	6.0028	5.95563	5.64203	5.60175	5.34427	P	P	P	P	P	P	P	P	hsa_circRNA_075881	hsa_circ_0075881	exonic	chr6	+	25605039	25606501	NM_017640	LRRC16A	AAACCAAGAACCGCCTCACGGCCTGAAGCTTGGGAATGATGCCGTATCCCAGGATTCTTC
ASCRP3000135	852	668.5	1045	713.5	906	670	726	590.5	9.5832	9.62662	10.657	9.66678	11.1421	9.11472	9.18642	8.73132	P	P	P	P	P	P	P	P	hsa_circRNA_013959	hsa_circ_0013959	exonic	chr1	-	147131761	147131890	NM_016361	ACP6	AAACCATATTCTCCTTACGACTCTCAATACCATGAGACCACCCTGAAGGTAGAGTGGAAC
ASCRP3000138	32	32	40	36	35	42	42	49.5	4.98295	4.98865	5.14971	5.06336	4.92774	5.02233	4.94833	5.27376	P	A	P	P	A	P	P	P	hsa_circRNA_000078	hsa_circ_0000078	exonic	chr1	+	62907865	62911100	NM_003368	USP1	AAACCCATAAACAAAGGTATTATATTTTTGTCCCGGTTTTAAATCTGGAGTAAAGCACTT
ASCRP3000139	133	118.5	127	113	97	162	150	148	6.95127	7.12605	7.07547	6.90236	7.02513	7.01052	6.90876	6.79765	P	P	P	P	P	P	P	P	hsa_circRNA_000968	hsa_circ_0000968	intronic	chr19	+	58774155	58774397	ENST00000595981	ZNF544	AAACCCTATGAATGTGACCATTGCGAGAAAGCCTTTAGCCAACGGTCTCCCCTCATCATG
ASCRP3000140	37	34	41	37	48	44	46	46	5.15731	5.16738	5.22638	5.15984	5.59803	5.02233	5.09008	5.11891	P	A	P	P	P	P	P	P	hsa_circRNA_404701		sense overlapping	chr1	-	247319707	247323115	NM_003431	ZNF124	AAACCCTATGACTATAAGCAATAAGAACTCGGTTGCCTTTGAGGATGTGGCTGTGAACTT
ASCRP3000142	314.5	309	223.5	405	352	343	388.5	260	8.17133	8.51742	8.01715	8.72344	9.42744	8.1649	8.27292	7.5873	P	P	P	P	P	P	P	P	hsa_circRNA_018168	hsa_circ_0018168	exonic	chr10	-	34558584	34573173	NM_019619	PARD3	AAACCCTCACCTGTAGACAGGTTTGGCAAACATCGAAAAGATGACAAGATTGAGAAAACG
ASCRP3000143	50	45	40	49	42	52	54	46	5.53135	5.62019	5.18979	5.55072	5.29459	5.34648	5.34427	5.10849	P	P	P	P	P	P	P	P	hsa_circRNA_103167	hsa_circ_0008252	exonic	chr22	+	21965145	21965332	NM_003347	UBE2L3	AAACCGACCAAGGACAACCCTCCATATGATAAGGGAGCCTTCAGAATCGAAATCAACTTT
ASCRP3000145	60	53	66	46.5	39	58.5	60	62	5.83918	5.90311	5.97009	5.5137	5.29459	5.52745	5.5038	5.54107	P	P	P	P	P	P	P	P	hsa_circRNA_104659	hsa_circ_0085045	exonic	chr8	-	99718694	99761618	NM_006281	STK3	AAACCTCCTTATGCTGATATACATCCAATGAGGCCCATATGTTGTAAAGTACTATGGCAG
ASCRP3000147	31	32	38	42.5	32	38	37	37.5	4.8734	4.95996	5.1111	5.42414	4.92774	4.89174	4.78131	4.87954	A	A	P	P	A	P	P	P	hsa_circRNA_102878	hsa_circ_0057551	exonic	chr2	+	196544755	196548630	NM_020342	SLC39A10	AAACCTGGTTCCTGAAGATGAGGCAAATATAGGGGCATCAGGAAAAATAGAAATGAAGGT
ASCRP3000148	32	29	30	31	32	54	49	58	5.00278	4.71076	4.74142	4.75484	4.62931	5.35972	5.31058	5.47975	P	A	A	A	A	P	P	P	hsa_circRNA_104348	hsa_circ_0079891	exonic	chr7	-	37250990	37382367	NM_014800	ELMO1	AAACGCAAGTCCATGTACACGCGAGATTATAAGAAGCTTGGGTTCATTGTATAGACACGT
ASCRP3000150	155	120	69	117	56	122.5	126	108	7.18858	7.13249	6.06068	6.97977	5.95563	6.63571	6.64204	6.3799	P	P	P	P	P	P	P	P	hsa_circRNA_102473	hsa_circ_0003215	exonic	chr19	+	17267718	17270294	NM_004145	MYO9B	AAACGGTGACCGTCAACGACAAGCTTATCCTTCCCTACAGCCTCAGCGAGGATTTTTGCC
ASCRP3000151	74.5	64	59	63	66	61	63.5	54	6.18362	6.17989	5.79195	6.05459	6.31173	5.53719	5.61468	5.31512	P	P	P	P	P	P	P	P	hsa_circRNA_100117	hsa_circ_0007895	exonic	chr1	-	28362054	28384605	NM_001990	EYA3	AAACGTATGGACTACCTCCTTTTGATTGTGAAAACTGCTGAGAGAGACTTGCAATCCAGT
ASCRP3000152	34	32	35	31	36	43	44.5	43	5.0251	4.89478	4.9366	4.75484	4.98865	5.02233	5.09008	4.95124	P	A	P	P	A	P	P	P	hsa_circRNA_011153	hsa_circ_0011153	exonic	chr1	+	28887144	28887910	NM_017846	TRNAU1AP	AAACGTTTTAAACTGAACTATGCCACTTACGGGAAACAACCAGATAACAGGATCCCAGCT
ASCRP3000153	32	38	34	35	35	36	33	43	4.8734	4.9307	4.8887	5.00278	4.98865	4.7515	4.57359	4.97438	A	A	P	P	A	P	A	P	hsa_circRNA_100865	hsa_circ_0002038	exonic	chr11	+	68334481	68343511	NM_001164160	PPP6R3	AAACTAACAAGAGGAACACGGTAGATCTAAAAAGTGTGATGAAGACCACATGGGGTGTGC
ASCRP3000155	38.5	46	36	41	43	52	54	51	5.25736	5.58681	4.9366	5.37284	5.39658	5.37501	5.42414	5.25736	P	P	P	P	P	P	P	P	hsa_circRNA_104194	hsa_circ_0004712	exonic	chr6	+	136468488	136476896	NM_018945	PDE7B	AAACTAACCACCATCTTGCAAACCTATATCAGGTACAACATACTCAGGGGAGATTGGCAC
ASCRP3000161	78	77	102	76	86	68	77	67	6.24554	6.48682	6.67462	6.27843	6.83762	5.77641	5.91586	5.7125	P	P	P	P	P	P	P	P	hsa_circRNA_087659	hsa_circ_0087659	exonic	chr9	+	100109595	100112837	NM_020893	CCDC180	AAACTCCGCTACTCAAATATTGAGTTCATCAAACACTGCAGACTTCGAGCTGGCTTCTTC
ASCRP3000162	32	30	31	36	35	44	47	45	4.9307	4.86104	4.74142	5.06336	4.98865	5.06336	5.15984	5.03888	P	A	A	P	A	P	P	P	hsa_circRNA_400732		exonic	chr11	+	32987845	32995095	NM_001076786	QSER1	AAACTCTAAGGACTTCTAAAACAACCACCAAATCTGCACAAAATTTGAACCTCCCGCTCC
ASCRP3000163	29	30	33	30	29	37	33.5	36	4.76483	4.9307	4.74142	4.622	4.66884	4.87032	4.70039	4.79112	A	A	P	A	A	P	P	P	hsa_circRNA_103432	hsa_circ_0006163	exonic	chr3	-	113207791	113225452	NM_144718	SPICE1	AAACTCTCAGTCTAACACGAATACAGACAGATGTCATTTGTCAGAGTGAACCGCTGTGGT
ASCRP3000164	36	32.5	31.5	37	37	41	36	41.5	5.06605	5.02233	4.76814	5.15984	4.92774	4.98865	4.83601	4.95124	P	A	A	P	A	P	P	P	hsa_circRNA_403821		exonic	chr7	+	65220766	65221561	NR_003110	CCT6P1	AAACTGATACAAGGGCCTTCATCCCAGAATAATCACTGAAGGATTTGAAGCTGTGAAGGA
ASCRP3000166	34	35	36	39	39	41	42	42	5.06605	5.08743	5.02233	5.25736	5.24314	5.02233	5.02233	4.93365	P	P	P	P	P	P	P	P	hsa_circRNA_102078	hsa_circ_0043893	exonic	chr17	-	40858024	40860101	NM_001991	EZH1	AAACTGCAGCATCCAGCGTGGACTTAAGAAGATAACTCTTCCACACAAGTGTACAACTAC
ASCRP3000167	47	42	38	44	43	73	61	74	5.53135	5.50181	5.1111	5.38583	5.34427	5.8486	5.55264	5.85329	P	P	P	P	P	P	P	P	hsa_circRNA_103556	hsa_circ_0068629	exonic	chr3	-	195800800	195802231	NM_003234	TFRC	AAACTGGACAGCACAGACTTCACCGGCACCATCAATTTGGTGGAGAACCATTGTCATATA
ASCRP3000168	73	48	83	55	44	87	68.5	101	6.12022	5.65551	6.33983	5.81216	5.4553	6.12022	5.7313	6.29115	P	P	P	P	P	P	P	P	hsa_circRNA_102324	hsa_circ_0047151	exonic	chr18	-	21001330	21010641	NM_032933	TMEM241	AAACTGGGCTGGGTAGAGATCAACAGCAGTTCAAGTATGTGCTGTCTGTCTTGAAATTTA
ASCRP3000169	36	36	41.5	35	36	38	39	37	5.09668	5.16738	5.28421	5.00278	5.11891	4.91285	4.8734	4.82809	P	P	P	P	P	P	P	P	hsa_circRNA_001196	hsa_circ_0001780	intronic	chr8	+	17796781	17799020	ENST00000518930	PCM1	AAACTTAAAAGACTAAATATACTGCTGCTTGGAGGGGGATGGGGATTGGAAGGAAAGTGA
ASCRP3000170	35	31	43	35	38	37	42.5	54	5.06605	4.86104	5.30603	5.00278	5.09272	4.79112	5.06605	5.34427	P	A	P	P	A	P	P	P	hsa_circRNA_021003	hsa_circ_0021003	exonic	chr11	+	6502986	6505911	NM_012192	TIMM10B	AAACTTCCATTGTGAATTACTGCGTGACTTCCTGTTGGTCTACAATCGGATGACAGAACT
ASCRP3000171	26	44	51.5	35	41	164	135.5	179	4.70039	5.58681	5.59616	5.06336	5.24314	7.06743	6.73131	7.0838	A	P	P	P	P	P	P	P	hsa_circRNA_001747	hsa_circ_0000246	exonic	chr10	+	74468040	74475660	uc009xqp.1	MCU	AAACTTGAACATTCGCAGGGAGTGGAGGAAGAGGTGAAGATGTGGAAAGCCCAGAGAGTT
ASCRP3000173	37	40	37	38	36.5	47	44	44.5	5.19472	5.36629	5.06605	5.15984	5.09272	5.16236	5.03888	5.0566	P	P	P	P	A	P	P	P	hsa_circRNA_046753	hsa_circ_0046753	exonic	chr18	+	3252272	3256234	uc002kls.3	MYL12A	AAACTTTATGATAAAATAGCTGCTGAGCGGTTTTGCAGACTACCATCTTCCCTGCAACTC
ASCRP3000175	53	64	47	53	58	85	90	99	5.7607	6.17989	5.37718	5.72534	6.08877	6.10589	6.18734	6.26149	M	P	P	P	P	P	P	P	hsa_circRNA_045801	hsa_circ_0045801	exonic	chr17	-	74385612	74397235	NM_022066	UBE2O	AAACTTTTTTTTACTTGCAGGTCTCTTCTTCGATGATTCCTATGGCTTCTACCCAGGCCA
ASCRP3000176	28	31.5	32.5	31	34	40	41	37	4.70039	4.95996	4.7142	4.75484	4.92774	4.94833	5.02233	4.86414	A	A	P	A	A	P	P	P	hsa_circRNA_406786		exonic	chr6	+	56846508	56857353	NM_152731	BEND6	AAAGAAAACAGCCGACTTCGACAGTCTTTGGTCATGCTTCAAGGGAAAGCATTAACTTTT
ASCRP3000178	30	33	34	36	46	37.5	36	36.5	4.8734	5.11631	4.86724	5.06336	5.55264	4.77144	4.82332	4.76483	P	A	P	P	P	P	P	P	hsa_circRNA_400435		exonic	chr1	+	230795209	230800333	NM_007357	COG2	AAAGAAACCTCTGCACTAGAAGCAAGCAGGAAGATTTCGATGTCGATCATTTTGTGTCTG
ASCRP3000179	146	69	199	95	77	88	88	130.5	7.12217	6.26325	7.77992	6.66976	6.60917	6.16928	6.13953	6.63116	P	P	P	P	P	P	P	P	hsa_circRNA_002554	hsa_circ_0002554	exonic	chr3	-	53908237	53910107	NM_022899	ACTR8	AAAGAAACTTTTTGTCATTTAGATCAGGGATTGTGGTCCATCAGGAGTCTGTGTGTGCCA
ASCRP3000180	27	31	33	29	42	37	33	31	4.66884	4.9307	4.79112	4.68995	5.18732	4.7515	4.70039	4.47162	A	A	P	A	P	P	P	A	hsa_circRNA_100676	hsa_circ_0019799	exonic	chr10	-	105106994	105107207	NM_001011663	PCGF6	AAAGAAAGAGGTCTAGAAGTACCTAAACCTGGTTGGACCGACAGTTACAAGACATAGTGT
ASCRP3000181	38	36	41	37	44	46	45	46	5.23837	5.16738	5.16487	5.00278	5.26675	5.14207	5.11891	5.11891	P	P	P	P	M	P	P	P	hsa_circRNA_000615	hsa_circ_0000615	sense overlapping	chr15	+	64791491	64792365	NM_015042	ZNF609	AAAGAAAGTCAAGTCTGAAAAGCAATGATGTTGTCCACTGGGCATGTACTGACCAATGTG
ASCRP3000183	52	49	45	41	40	50	50	89.5	5.68121	5.76982	5.34427	5.20576	5.29459	5.31512	5.31058	6.0967	P	P	P	P	A	P	P	P	hsa_circRNA_407172		sense overlapping	chr9	-	35148956	35149174	ENST00000439134	RP11-182N22.7	AAAGAACCTTGGAATGTGAAGAGACATGAGATGGTAGCTGAACCCCCATGTTGACATTTA
ASCRP3000184	49	54	57.5	48	57.5	53	63.5	49.5	5.53135	5.83918	5.71937	5.60453	5.95563	5.34648	5.62568	5.27376	P	P	P	P	P	P	P	P	hsa_circRNA_401083		exonic	chr12	-	121932381	122016851	NM_032590	KDM2B	AAAGAAGACTCCAAAGCGCCCGATTGACCGCCAGCGATACGACGAGAACGAGGACTTGTC
ASCRP3000185	33	31	35	31	29	39	42	37	4.98295	4.86104	4.95996	4.75484	4.52351	4.91285	4.9858	4.82809	P	A	P	P	A	P	P	P	hsa_circRNA_067524	hsa_circ_0067524	exonic	chr3	-	138400808	138407816	NM_006219	PIK3CB	AAAGAAGCTGGTTTGGATCTTCGGTCAGAAGTGCACATTCCTGCTGTCTCAGTACAATTT
ASCRP3000186	26	28	42	30	32.5	35.5	33	35.5	4.48779	4.63657	5.14971	4.79112	4.66884	4.81053	4.62931	4.7142	A	A	P	A	A	P	P	P	hsa_circRNA_001104	hsa_circ_0001157	antisense	chr20	-	37600088	37600198	NM_021931	DHX35	AAAGAAGGCAGACAAGGGAACAGGAGGCATTTATAAGACTGGGTCTAAACAGAAGTGAAC
ASCRP3000187	32	37	32	33	42	38	38	35.5	5.0251	5.26441	4.7142	4.82809	5.34427	4.91285	4.8734	4.67591	P	P	A	P	A	P	P	P	hsa_circRNA_404765		exonic	chr10	-	70209784	70225569	NR_102264	DNA2	AAAGAATCAAATTCTATTGAACACCGTAGTCAGAGCTCTGATCCAGCCACACGCCAAATG
ASCRP3000190	47	42	52	45	42.5	56	60	63	5.53135	5.50181	5.55264	5.5137	5.31738	5.44912	5.60175	5.60545	P	P	P	P	P	P	P	P	hsa_circRNA_102686	hsa_circ_0053967	exonic	chr2	+	36668400	36749456	NM_016441	CRIM1	AAAGACCTGTCTTGAGAAAAGGCCAGTGTTGTCCCTACTGCATAGAAGAGAAGCCAGATT
ASCRP3000191	305.5	219.5	164.5	212.5	119	241	240	254	8.12056	8.02254	7.47471	7.82873	7.43018	7.64633	7.59805	7.54133	P	P	P	P	P	P	P	P	hsa_circRNA_104090	hsa_circ_0006109	exonic	chr6	+	30618770	30619243	NM_145029	C6orf136	AAAGACGAGCATTACCGCTTCCCAAGCTCTTCCTTCAGTCCCACGACTACAGTCTGTATT
ASCRP3000192	36	34.5	51	35.5	44	45	44	59	5.05525	5.14971	5.5038	5.13952	5.18732	5.07143	5.05795	5.4553	P	A	P	P	M	P	P	P	hsa_circRNA_039783	hsa_circ_0039783	exonic	chr16	+	67070541	67100701	NM_001755	CBFB	AAAGACTGGATGGTATGGGCTGTCTGGAGTTTGATGAGGAGCGAGCCCAGGCTTTTGTGG
ASCRP3000193	27.5	28.5	40	27	33	57	55	63	4.73805	4.75484	5.22638	4.45938	4.84858	5.53719	5.4553	5.55648	A	A	P	A	A	P	P	P	hsa_circRNA_002961	hsa_circ_0002961	exonic	chr8	+	98698895	98703416	NM_178812	MTDH	AAAGACTGGGGAAGGAGTTGGAGTGACCGTTCAATATTTTCTGGCATTGTCAAAGAAAAA
ASCRP3000197	32.5	41	59	41	33	34	36.5	37	4.95124	5.41571	5.76153	5.34648	4.84858	4.70386	4.78131	4.82809	P	P	P	P	A	P	P	P	hsa_circRNA_007260	hsa_circ_0007260	intronic	chr1	+	165854378	165855945	ENST00000367879	UCK2	AAAGAGATACAGAGAGGTAAAGTACATTTATGGAGAACATCGGGGTGAATGCCAAAGCGG
ASCRP3000198	73	78	61.5	60	49	59	58	73	6.14591	6.48682	5.93367	5.95708	5.67858	5.50578	5.47975	5.78788	P	P	M	P	P	P	P	P	hsa_circRNA_086376	hsa_circ_0086376	exonic	chr9	-	14146687	14179779	NM_005596	NFIB	AAAGAGATCAAGATTCTGGACAATCAGGAAGTCCAAGCCACAATGATCCTGCCAAGAATC
ASCRP3000199	1519	1190	788.5	1242.5	552	1447	1408	1236	10.5536	10.672	10.0877	10.5593	10.3	10.1511	10.0736	9.65799	P	P	P	P	P	P	P	P	hsa_circRNA_102890	hsa_circ_0002867	exonic	chr2	-	200245086	200298237	NM_015265	SATB2	AAAGAGATGAACCAGAGCACATTAGCCAAAGAATGCCCTCTCTCCCAGGTTTGATGATTC
ASCRP3000201	90	72	71	101	77	92	90	83	6.44293	6.37828	6.06068	6.76735	6.60917	6.21855	6.17616	5.95272	P	P	P	P	P	P	P	P	hsa_circRNA_005828	hsa_circ_0005828	exonic	chr10	-	88231964	88233730	NM_015045	WAPAL	AAAGAGCACTCAGCCTCTAAACACACGTTGCCTTAGTCACCCACAAAAGCTGTATATAAT
ASCRP3000202	35.5	43.5	48	46	50	501.5	479	574	5.13182	5.56222	5.4553	5.49982	5.74649	8.71725	8.59105	8.69098	P	P	P	P	P	P	P	P	hsa_circRNA_102469	hsa_circ_0008432	exonic	chr19	+	16192722	16197350	NM_003290	TPM4	AAAGAGGCCAAGCACATTGCGGAAGAGGCTGACCGCAAATACGAGGAGGCTGAAGGTGAT
ASCRP3000205	37	36	36.5	37	41	40	40	38	5.06605	5.21914	5.04981	5.20576	5.4553	4.94833	4.91584	4.8978	P	A	P	P	P	P	P	P	hsa_circRNA_002876	hsa_circ_0002876	exonic	chr17	+	19213197	19232960	NM_014964	EPN2	AAAGATGACTTTTCTGAATTTGACAACCTTCGGACTTCAAAAAAAACAGCCACCTCCCCG
ASCRP3000207	72	60	100	59	54	88	83	99.5	6.13697	6.04847	6.65731	5.87342	5.95563	6.12022	5.99221	6.25147	P	M	P	P	P	P	P	P	hsa_circRNA_100794	hsa_circ_0003768	exonic	chr11	+	34978930	35006275	NM_003477	PDHX	AAAGATGCTGCTGCTAAAGGTATCCAGGAAATTGCTGACTCTGTAAAGGTTGAAGAAGGA
ASCRP3000209	38	39	39	36	37	45	48	49	5.27376	5.34427	5.06605	5.18732	5.06336	5.1111	5.17239	5.22638	P	P	P	P	P	P	P	P	hsa_circRNA_021832	hsa_circ_0021832	exonic	chr11	+	46342260	46342972	uc001ncg.3	CREB3L1	AAAGCAAAACCAAAAAAAAAAAAAAAAAGATGCAGCATCAAGATCTGGGCCCCAACACCA
ASCRP3000210	1705.5	613	1028	1710	406	1532	1075	992	10.7511	9.44041	10.6147	11.1511	9.77077	10.2477	9.72409	9.43332	P	P	P	P	P	P	P	P	hsa_circRNA_079201	hsa_circ_0079201	exonic	chr7	+	2638098	2644625	NM_152558	IQCE	AAAGCACATGGCTCAGAGCCACCCAGCGTGCCAGGCCTCCCAGACCAGGCCCAAGAGCTC
ASCRP3000212	27	26	36.5	27	29	33	35	33	4.70039	4.47162	4.95996	4.45938	4.62931	4.66529	4.75484	4.566	A	A	P	A	A	P	P	P	hsa_circRNA_000506	hsa_circ_0000506	exonic	chr13	-	113845185	113854830	NM_018386	PCID2	AAAGCAGCAGAGTTACTGATGAGCTGTTTCCGGGTCTGTGCCAGCGACACGTGTACGAAG
ASCRP3000213	46	45	40	48	45	66	67	71	5.46961	5.58681	5.18979	5.56412	5.4553	5.68823	5.69868	5.75486	P	P	P	P	P	P	P	P	hsa_circRNA_102781	hsa_circ_0055605	exonic	chr2	-	96601201	96610922	uc010yug.1	DKFZp667P0924	AAAGCAGCCATGAGAAGGAAGGATTCACCACCTCCAGGAAAAGAATATTTCAGAACCATA
ASCRP3000214	33	28	29	31	33	42.5	41	53	5.0251	4.79112	4.63657	4.82809	4.84858	5.04436	4.91584	5.35532	P	A	A	A	A	P	P	P	hsa_circRNA_002635	hsa_circ_0002635	exonic	chr13	+	31789187	31803431	NM_194318	B3GALTL	AAAGCAGGCTGCAGATCTTACACAGCTTTTGGTTTGGCTTCTGAAGATACAAAGAAAGAG
ASCRP3000217	854	566	158	523.5	79	1041	1096.5	1368	9.60629	9.34152	7.40087	9.13089	6.64204	9.71864	9.75864	9.77077	P	P	P	P	P	P	P	P	hsa_circRNA_100018	hsa_circ_0009361	exonic	chr1	-	1749275	1770677	NM_002074	GNB1	AAAGCATGTGCAGATGCAACTCTCTCTCAGACAAATTTACATGTATTGGAGACCAGACCA
ASCRP3000218	39	36.5	34	41	40	43	41	41.5	5.19472	5.29229	4.91584	5.30603	5.18732	5.098	4.94833	4.97438	P	P	P	P	P	P	P	P	hsa_circRNA_406294		intronic	chr3	-	65729590	65731263	ENST00000330909	MAGI1	AAAGCCCACACATAATCATGGTGTCTTGGTAAGGAATTACATTTGGTTCTGCCTGGTTTC
ASCRP3000221	31	27.5	32	35	28	56	51	55	4.76483	4.67591	4.84231	4.94833	4.48376	5.4553	5.31058	5.37284	A	A	P	P	A	P	P	P	hsa_circRNA_104766	hsa_circ_0001851	exonic	chr9	-	33971648	33973235	NM_018449	UBAP2	AAAGCTAGTAGTTTGGGAAGCTGCTCAGAATGGTGCAGATGAGGGAACTGGATTTGGACG
ASCRP3000222	28	29	38	29	28	35	33	36.5	4.63657	4.60358	5.14971	4.45938	4.48376	4.73127	4.67591	4.76483	A	A	P	A	A	P	P	P	hsa_circRNA_405026		exonic	chr12	+	70149163	70150443	NM_022456	RAB3IP	AAAGCTCAGAGGGTTATCTTATGATGAGGCTTTTGCTATGGCTAATGATCCCTTGGAAGG
ASCRP3000223	34	29	36	35.5	39	57	55	67	5.13182	4.86104	4.9858	5.08743	5.11891	5.4553	5.42414	5.66886	P	A	P	P	A	P	P	P	hsa_circRNA_103630	hsa_circ_0069570	exonic	chr4	-	41145003	41145159	NM_004307	APBB2	AAAGCTCCTGTGAAAAGCTGAGGCTGACAATAATTTAAGCAAAATCAGGTTGGAGTTGCT
ASCRP3000224	420	370	243	350	171	283	291.5	309	8.55722	8.75008	8.17008	8.50531	8.13683	7.87151	7.87881	7.84744	P	P	P	P	P	P	P	P	hsa_circRNA_101378	hsa_circ_0032353	exonic	chr14	+	70170111	70171459	NM_014734	SUSD6	AAAGCTGAAGTCTTTCCATCATAGCAGTGTGCCCCCTACCACCGGAGCCAGAGAATGGTG
ASCRP3000225	32	26	33	31	36	40	36	42	4.8734	4.40509	4.8887	4.75484	4.78131	4.98865	4.79437	5.00278	P	A	P	P	A	P	P	P	hsa_circRNA_102892	hsa_circ_0057703	exonic	chr2	+	201303844	201305507	NM_015535	SPATS2L	AAAGCTGCCTTTGCTGAATTACACAACTGAAGGCAACAGACTACTGCAACAGAAACTATC
ASCRP3000229	28	33	32	31	30	38	35	38	4.70039	4.98865	4.79112	4.7142	4.70386	4.79112	4.62931	4.82809	A	A	P	A	A	P	P	P	hsa_circRNA_102923	hsa_circ_0058451	exonic	chr2	+	223782763	223789313	NM_004457	ACSL3	AAAGGACGTAATACTCCACTGTGCGACAGTTGTTACATTATATGCCACTCTAGGAGGTCC
ASCRP3000230	198	166	200.5	205.5	223	192	231.5	187	7.54157	7.62159	7.78463	7.78953	8.60663	7.31401	7.55074	7.13249	P	P	P	P	P	P	P	P	hsa_circRNA_406107		exonic	chr20	-	35693826	35696589	NM_002895	RBL1	AAAGGAGAATGCCTCCTGGACCTTTCAAGTTTTACTGATAATAGTTTAATACAATTTTTT
ASCRP3000231	117	105	113.5	128	115	112	125	101	6.80936	6.95782	6.85096	7.12217	7.38316	6.49284	6.62021	6.31173	P	P	P	P	P	P	P	P	hsa_circRNA_404544		exonic	chr1	-	86590527	86611866	NM_152890	COL24A1	AAAGGAGACACTGGACCTCCCGAAATCACTTCTTCATTTTATTGTACTATGTGTGGCTGG
ASCRP3000232	32	28	51	36	43.5	37	37	38	5.0251	4.60358	5.52353	5.06336	5.42414	4.79112	4.91584	4.80731	P	A	P	P	P	P	P	P	hsa_circRNA_400893		exonic	chr12	+	19646733	19646920	NM_153207	AEBP2	AAAGGAGGAAATTAAAGAACAAAAGACGACGCTCATTACTGTGTTGTTGGTGGCTGCAAT
ASCRP3000233	37.5	37	85	40	38	36	44	39	5.17489	5.26441	6.38045	5.30603	5.11891	4.79112	5.06605	4.82809	P	P	P	P	P	P	P	P	hsa_circRNA_405573		sense overlapping	chr17	+	37700501	37723145	ENST00000558240	CDK12	AAAGGAGGAAGTAGGTTAGGGAATGGTAGGAGCAACGGTGGGAATGCCCTCTGAGGAATG
ASCRP3000234	25	29	35	28	32	39	38	44	4.60728	4.60358	5.06605	4.622	4.84858	4.91285	4.83601	5.00278	A	A	P	A	A	P	P	P	hsa_circRNA_001635	hsa_circ_0001635	exonic	chr6	-	108243000	108250718	NM_007214	SEC63	AAAGGAGGTGATGAGGTTATGTTCATGAGGATAGCAAAAGCTTATGCTGCAGCAAATTCG
ASCRP3000236	61	50	51	52	45	64	66	69	5.86726	5.80814	5.55264	5.62019	5.39658	5.62751	5.6724	5.74481	P	P	P	P	P	P	P	P	hsa_circRNA_102766	hsa_circ_0055251	exonic	chr2	+	74056531	74087278	NM_006463	STAMBP	AAAGGATTTCATCCACACAGCAAGGATCCACCTCTGTTCTGTATGCTGCATCCCCTTTTT
ASCRP3000237	29	34	35	34	38	39	36	39	4.73805	5.08743	4.9366	4.94833	5.0251	4.91285	4.79437	4.93365	A	A	P	P	A	P	P	P	hsa_circRNA_002102	hsa_circ_0002102	sense overlapping	chr3	+	40502897	40503739	NM_003973	RPL14	AAAGGCATCTGGCAAGAAAGCATAAGTGGCAATCATAAAAATGCCCACCAGAAGTATGTC
ASCRP3000239	51	40	43	47	49.5	61	61	61	5.64653	5.50181	5.22638	5.60453	5.70388	5.58681	5.5774	5.54107	P	P	P	P	P	P	P	P	hsa_circRNA_101527	hsa_circ_0006380	exonic	chr15	+	57523349	57526305	NM_003205	TCF12	AAAGGCTTTGGCATCTGTATATGCACCATCCCCAAATTCAGATGATTTCAACCGTGAATC
ASCRP3000240	230	201	133	254	130	216	217.5	166.5	7.74861	7.89387	7.14656	8.09242	7.61056	7.47623	7.44759	6.98013	P	P	P	P	P	P	P	P	hsa_circRNA_049704	hsa_circ_0049704	exonic	chr19	+	14038705	14039001	NM_017721	CC2D1A	AAAGGGAAGGCCCCTCCTGTGCCTGCCCCTGCAAGGGAGTCAGGGAACAGGTCCTGGATG
ASCRP3000241	31	29	43	29	56	40.5	40	32	4.82332	4.47162	5.22638	4.68995	5.91735	4.98865	4.94833	4.57738	A	A	P	A	P	P	P	A	hsa_circRNA_030448	hsa_circ_0030448	exonic	chr13	+	76301164	76415337	NM_005358	LMO7	AAAGGGCCAAACAGGAGGCAGAGAGAGAGAATTCCAAGTACTTGGATGAGTTTGATTAAT
ASCRP3000242	26	28	34.5	28	35	37	42	40	4.52351	4.71076	4.91584	4.622	4.84858	4.83285	5.02233	4.86414	A	A	P	A	A	P	P	P	hsa_circRNA_017037	hsa_circ_0017037	exonic	chr1	-	235272657	235283214	NM_014765	TOMM20	AAAGGGCTTGGAGAATTACCTGACCTTAAAGATGCTGAAGCTGTTCAGAAGTTCTTCCTT
ASCRP3000243	46	47.5	61	58	59.5	52	58	50	5.50181	5.71594	5.84076	5.84233	6.14081	5.28999	5.49383	5.25736	P	P	P	P	P	P	P	P	hsa_circRNA_104751	hsa_circ_0003762	exonic	chr9	+	33036571	33037113	NM_001539	DNAJA1	AAAGGGTCGCCTAATCATCGAATTTAAGACGAGGAGAAGACCTTTTCATGTGTATGGACA
ASCRP3000245	27	32	33	35	34	36	33	37	4.63657	4.86104	4.79112	4.94833	4.92774	4.77144	4.62931	4.79112	A	A	P	P	A	P	P	A	hsa_circRNA_103991	hsa_circ_0006694	exonic	chr5	+	151176787	151178874	NM_005754	G3BP1	AAAGTACCAGCTTCACAGTAATGACATGGAAGAACATTTAGAGGAGCCTGTTGCTGAACC
ASCRP3000247	64	61.5	55	61	59	67	70	61	5.99998	6.0967	5.64383	5.97296	5.99433	5.7582	5.78134	5.5038	P	P	P	P	P	P	P	P	hsa_circRNA_101648	hsa_circ_0000651	exonic	chr15	+	90982563	90986710	NM_003870	IQGAP1	AAAGTCAATATTTGTACCTGTTCAAGCTAGGCCTGGCCCCTCAGATTCAAGACCTATATG
ASCRP3000248	29	27.5	33	30	30.5	35	33	38	4.76483	4.60358	4.91584	4.622	4.59614	4.7515	4.74142	4.79112	A	A	P	A	A	P	P	P	hsa_circRNA_034559	hsa_circ_0034559	exonic	chr15	+	40313099	40318290	NM_001013703	EIF2AK4	AAAGTCACTGATGAAAGGAATGGCAGGTTACAATAAGCTCTTGTGACCTCCTGGTTGTAA
ASCRP3000250	129	102	109	88	87	113	120	129	6.92777	6.88569	6.79684	6.57553	6.82495	6.51962	6.57174	6.62843	P	P	P	P	P	P	P	P	hsa_circRNA_089506	hsa_circ_0089506	exonic	chr9	-	138824814	138847261	NM_016172	UBAC1	AAAGTCCCTTTTCCTATGTGCTCATGGGAGCTTAGAAGATCCCAAAAGTATAACCCATCA
ASCRP3000251	114	73.5	544.5	102	209	140	164	394	6.75571	6.3674	9.51927	6.77971	8.48507	6.81297	7.01471	8.14497	P	P	P	P	P	P	P	P	hsa_circRNA_100719	hsa_circ_0020390	exonic	chr10	+	128768965	128836080	NM_001380	DOCK1	AAAGTCGATGGTGGTGAAGTAGTGAAGCTTTTTATAACTATGATGCCAGAGGAGCGGATG
ASCRP3000252	31	30	34	30	31	34	37	37	4.8734	4.71076	4.82332	4.79112	4.74479	4.68995	4.74142	4.79112	P	A	P	A	A	P	P	P	hsa_circRNA_001220	hsa_circ_0001220	intronic	chr22	-	30686343	30687176	ENST00000330168	RP1-130H16.18	AAAGTCTGAGCACTGGGCATTACTGGCTCAAGCACTTCCGGTCAAACAATAGCGCTATTC
ASCRP3000254	34	37	36	38	43	41	39	36.5	5.0251	5.21914	5.02233	5.15984	5.24314	4.98865	4.79437	4.80731	P	A	P	P	P	P	P	P	hsa_circRNA_104026	hsa_circ_0005819	exonic	chr5	+	176671195	176673797	NM_022455	NSD1	AAAGTGAAAAATGATGACTCGTCAAAAGAGATTCCAGGCTCAGAGTGCTATGAAGCTGGT
ASCRP3000255	46	39	39	45	38	65	61.5	69.5	5.50181	5.24552	5.18979	5.38583	5.06336	5.66886	5.52843	5.72449	P	P	P	P	A	P	P	P	hsa_circRNA_400694		exonic	chr11	-	2985909	3000467	NM_005969	NAP1L4	AAAGTGAAATTTTCTGACCCTGGACAGCCTATGGGGATAAAAACATTCAGATGGCAGATC
ASCRP3000258	139	134	186	156	184.5	126	152	127	7.04507	7.29605	7.65887	7.39446	8.28381	6.67153	6.91811	6.59244	P	P	P	P	P	P	P	P	hsa_circRNA_405405		sense overlapping	chr15	+	79748439	79761487	NM_015206	KIAA1024	AAAGTGTAGGGGAGCTGCCTGCTAACGATGTAAGAACTGACCTGAAGTTTCAGTGTAGTC
ASCRP3000259	668.5	630	420	560	426	696.5	774	879	9.26613	9.51693	9.07798	9.23586	9.84137	9.17211	9.28793	9.24027	P	P	P	P	P	P	P	P	hsa_circRNA_083815	hsa_circ_0083815	exonic	chr8	-	28669843	28671129	NM_018250	INTS9	AAAGTGTCTTATGTCTCTGGATCCTCCTTGCTTACCACACACCCCCAGGCTGTTACCTTC
ASCRP3000260	38	41.5	43	44	42	56	55	58	5.19472	5.47975	5.26441	5.45633	5.39658	5.42833	5.42414	5.4553	P	P	P	P	P	P	P	P	hsa_circRNA_000761	hsa_circ_0000761	exonic	chr17	-	37455242	37457328	NM_032875	FBXL20	AAAGTTAAGTCTTCGTGGATGTCTTGGAGTGGGAGACAATGCATTAAGGCCTGGAATGTT
ASCRP3000262	31.5	38	35	33	44	37	40	37.5	4.84858	5.21914	5.00278	4.94833	5.39658	4.79112	4.93365	4.80731	P	P	P	P	P	P	P	P	hsa_circRNA_101978	hsa_circ_0005869	exonic	chr17	+	8347577	8363478	NM_030808	NDEL1	AAAGTTCTCTCGATCAGGGCATACATCTTTCTTCGACAAAGGGCTTTCTTGATCATGGAT
ASCRP3000265	41	38	36.5	37	33	49	49	45	5.34427	5.31512	5.00278	5.03339	4.84858	5.25736	5.22155	5.13182	P	P	P	P	A	P	P	P	hsa_circRNA_405514		intronic	chr17	-	421177	421699	ENST00000574029	VPS53	AAATAAAAATTTGCAAGGTGTCCACAGCACTTTCCAGCGTCATCTGAAATAGCAAAGGTG
ASCRP3000266	33	33	36	36	32	36.5	36	38	4.9307	5.02233	5.02233	5.00278	4.78131	4.77144	4.79437	4.82809	P	A	P	P	A	P	P	P	hsa_circRNA_052153	hsa_circ_0052153	exonic	chr19	+	54710420	54711515	uc002qec.3	RPS9	AAATAAACAGGATCAGCGCTTTACAACCCTCGGAGGTGATGGGTGTGAACTCACCCAGAG
ASCRP3000267	798.5	757.5	451	709	359.5	548.5	598	483	9.48771	9.96438	9.24027	9.65318	9.46939	8.84842	8.93129	8.44579	P	P	P	P	P	P	P	P	hsa_circRNA_050054	hsa_circ_0050054	exonic	chr19	+	17972902	17974124	ENST00000599898	RPL18A	AAATAAACTCAGGAACGCCCCGGTGTGTTTGAGAAGTCCCCCCTGCGGGTGAAGAACTTC
ASCRP3000269	30	28	34.5	29	32	40	38	43	4.82332	4.79112	4.86724	4.68995	4.78131	4.94833	4.86104	5.02233	P	A	P	A	A	P	P	P	hsa_circRNA_047559	hsa_circ_0047559	exonic	chr18	-	43664109	43667198	NM_004046	ATP5A1	AAATAAAGGTTCCATAATGCATAGTTGCTGTTGCTTACCGTCAGATGTCTCTGTTGCTCC
ASCRP3000270	46	51.5	52	43	51	69.5	67.5	70	5.46961	5.8564	5.62751	5.49982	5.76982	5.76816	5.75319	5.73469	P	P	P	P	P	P	P	P	hsa_circRNA_051908	hsa_circ_0051908	sense overlapping	chr19	+	50000450	50002944	NM_001015	RPS11	AAATAAAGTTATTTTCTCATTCCACTGAGCGTGCCTACCAAAAGCAGCCGACCATCTTTC
ASCRP3000271	149	131	150	128	141	208	224	202.5	7.1389	7.28047	7.32417	7.1389	7.76092	7.40247	7.50729	7.2384	P	P	P	P	P	P	P	P	hsa_circRNA_020960	hsa_circ_0020960	exonic	chr11	-	5269501	5270820	NM_000559	HBG1	AAATAATAAATCTATTCTGCTGAGAGATCACGCTCCTGGTTGTCTACCCATGGACCCAGA
ASCRP3000272	1650	927	938	1086	339	1369	1358.5	1803	10.6959	10.2494	10.3853	10.3311	9.38492	10.0736	10.0351	10.1118	P	P	P	P	P	P	P	P	hsa_circRNA_089353	hsa_circ_0089353	exonic	chr9	+	136217451	136218280	NM_000972	RPL7A	AAATAATACAAATTTTCCTTCCTGGTTGTCTTCTTGCCTGCCCTGTGTCGTAAAATGGGG
ASCRP3000273	298	301	184	316	195	249	269	200	8.08397	8.46888	7.63526	8.37422	8.36029	7.69217	7.76694	7.21127	P	P	P	P	P	P	P	P	hsa_circRNA_008077	hsa_circ_0008077	exonic	chrX	+	37245851	37285253	NM_000950	PRRG1	AAATAATGAAAAAACTGATGCTCACCCCATTTAGAGAAAGAAATCCACCTCCCCAACCCC
ASCRP3000274	203	180	124	207.5	94	234	221.5	224	7.58496	7.74083	7.02028	7.81137	6.97977	7.58777	7.47826	7.37612	P	P	P	P	P	P	P	P	hsa_circRNA_034125	hsa_circ_0034125	exonic	chr15	+	25312558	25351441	uc001yxh.1	SNURF-SNRPN	AAATAATTCTGCCCTCCCATTCTCAAGGGCCAGGGGGAATTCAAATATTGCAGTTGTCAT
ASCRP3000275	31	28	28	31	30	34	32	35	5.0251	4.71076	4.51958	4.68995	4.33542	4.79112	4.62931	4.64741	P	A	A	P	A	P	A	P	hsa_circRNA_000562	hsa_circ_0000562	intronic	chr14	-	93753822	93762503	ENST00000554565	BTBD7	AAATAATTTTAGTACACAGCATGGCTCAGCAAAATGGATGAAAAGAGGCTGCTGGATCCA
ASCRP3000279	2281	2188	2235	2347	1878.5	1565	1859	1623	11.1421	11.5811	11.6762	11.5978	12.3934	10.2949	10.4975	9.95801	P	P	P	P	P	P	P	P	hsa_circRNA_401977		exonic	chr18	+	55833019	55919286	NM_015277	NEDD4L	AAATAGACTGGGAGAGTCCCGTATTCTCAGAGTAAAAGTTGTTTCTGGAATTGATCTCGC
ASCRP3000281	297.5	271	148	302	131.5	234	241	187	8.07464	8.32713	7.31288	8.31146	7.6479	7.60501	7.60686	7.1267	P	P	P	P	P	P	P	P	hsa_circRNA_401170		exonic	chr13	+	78318417	78320990	NM_144595	SLAIN1	AAATAGGACCAATGGAGGTTACACTTCCAGGGGCTCCCCACTCAGTCCCCAGTCATCTAT
ASCRP3000283	29	29	30	33.5	27.5	35	33	35	4.66884	4.71076	4.79112	4.98295	4.45527	4.79112	4.62931	4.74479	A	A	A	P	A	P	P	P	hsa_circRNA_006345	hsa_circ_0006345	exonic	chr9	+	4823547	4827033	NM_005772	RCL1	AAATAGTTCTACGAGGAGTGACCAATGATCAGGTTGACCCTTCAATTTTGAAGCCAGCTT
ASCRP3000285	28	27.5	34	31	29	36	34	38	4.76483	4.56219	4.86724	4.75484	4.56219	4.73127	4.61097	4.82809	A	A	P	A	A	P	P	P	hsa_circRNA_406259		exonic	chr3	+	37440967	37458215	NM_178339	C3orf35	AAATATCTTTTGGAGCTGCTGGATCAAGTATCACTTGAAGGGGAGAAAGGGATGAGGATG
ASCRP3000288	47.5	42	52	46	45.5	55	52	60	5.5488	5.4553	5.52353	5.53135	5.4553	5.4553	5.31058	5.5038	P	P	P	P	P	P	P	P	hsa_circRNA_000449	hsa_circ_0000449	antisense	chr12	-	121154725	121157906	NM_001080533	UNC119B	AAATCAAAGTCAAAGTTTTTCAGCAAGTGTTCCCGGAAATAGTGCCCTTCGATCATCTCC
ASCRP3000296	107	98	98	119	121	94	99	67	6.70043	6.8533	6.61101	7.0021	7.49909	6.25087	6.33649	5.6777	P	P	P	P	P	P	P	P	hsa_circRNA_101081	hsa_circ_0000408	exonic	chr12	-	56824664	56826308	NM_003920	TIMELESS	AAATCCATTGGGGAGAGGGACCTCATCTTTCACAAAGGCCTTCACAACAAGATTGATGAT
ASCRP3000297	91	92.5	80	106	95	84.5	84.5	60	6.42625	6.76237	6.30434	6.82495	7.02513	6.07947	6.03203	5.55648	P	P	P	P	P	P	P	P	hsa_circRNA_404782		intronic	chr10	-	79064144	79065150	NM_001271518	KCNMA1	AAATCCTGGGGTTAGGGGCCCCTCTGCTATGGAGTTGAGACCCATGCCCTCAACCTCAAA
ASCRP3000298	69	63.5	70.5	73.5	85	69	73	71	6.07947	6.18981	6.06068	6.25147	6.7756	5.7313	5.85329	5.77476	P	P	P	P	P	P	P	P	hsa_circRNA_405487		sense overlapping	chr16	-	72318470	72342087	NR_126330	LINC01572	AAATCGACTCTGACTCAATCCTTGAGGTCTGGCCTCATCAGTGAAAAGAAGGACTGACTT
ASCRP3000301	124	113	72	123	87	101	107	82	6.86108	7.05731	6.08612	7.06069	6.80251	6.33928	6.39766	5.97009	P	P	P	P	P	P	P	P	hsa_circRNA_003251	hsa_circ_0003251	exonic	chr12	+	1003727	1006847	NM_014823	WNK1	AAATCTAGTCGAAGCAGTTCCTTGGGGAATAAAAGCCCCCAGCTTTCAGTTTCTCAAGTC
ASCRP3000302	61	53	59.5	61	51	72	80	81.5	5.93367	5.88872	5.81055	5.94689	5.81216	5.83287	5.97439	5.95853	P	P	P	P	P	P	P	P	hsa_circRNA_104213	hsa_circ_0078165	exonic	chr6	+	147581750	147655358	NM_139244	STXBP5	AAATCTCCAACCTCTGGGTTACATTTTGCCATCTGCCTTTCCAGAGTAAGTGGCTCTATG
ASCRP3000303	163.5	136.5	65	131.5	43.5	138.5	151	153	7.24495	7.34318	5.94469	7.1586	5.52745	6.81937	6.89556	6.85369	P	P	P	P	P	P	P	P	hsa_circRNA_091722	hsa_circ_0091722	exonic	chrX	-	151934651	151936377	NM_005362	MAGEA3	AAATCTGAATAAATAATTCTTCCTCTTCAGTTCTGAGGGGACAGGCTGACCTGGAGGACC
ASCRP3000304	30	35	44	32	36	37	42	38	4.9307	4.98865	5.28421	4.86104	4.98865	4.81053	4.94833	4.86414	A	A	P	P	A	P	P	P	hsa_circRNA_405239		exonic	chr14	+	58965500	58979345	NM_014749	KIAA0586	AAATCTGATATTGCACCTTCACAGCAACAAGGACTTGGAAAACAGTGTGGGTGAACTTAG
ASCRP3000306	50	47	63.5	51	60	63	62	65	5.64653	5.65551	5.93367	5.60453	5.97439	5.64203	5.60175	5.6266	P	P	P	P	P	P	P	P	hsa_circRNA_077879	hsa_circ_0077879	exonic	chr6	+	133136110	133138703	NM_001016	RPS12	AAATCTTTGGCTCACACATTGCTGCTGGAGGTGTAATGGACGTTAATACTGCTTTACAAG
ASCRP3000307	38	41	62	40	35.5	38	43	46	5.15731	5.41571	5.87803	5.30603	4.8887	4.91285	5.09008	5.16487	P	P	P	P	P	P	P	P	hsa_circRNA_006750	hsa_circ_0006750	exonic	chr10	+	96234424	96260084	NM_015188	TBC1D12	AAATGAACTAAATATCACTCCTGGAATATGAAGCACGAACGGGGAGGACCTGTAAACCAC
ASCRP3000308	35	35	35	35	35	40	41	45	5.06605	5.14971	4.91584	5.11371	5.11891	4.89174	4.9858	5.10849	P	A	P	A	A	P	P	P	hsa_circRNA_002912	hsa_circ_0002912	exonic	chr3	+	44871462	44881948	NM_020242	KIF15	AAATGAGGCAACTAGAACATGTGATGGATTCTGCTGCTGAGGATCCCCAGAAAGTTGTAG
ASCRP3000310	1466.5	924.5	1287	1172	1295	838	869	968	10.4893	10.2405	10.9258	10.4521	11.6436	9.43215	9.45635	9.3901	P	P	P	P	P	P	P	P	hsa_circRNA_103730	hsa_circ_0005654	exonic	chr4	-	121675707	121732604	NM_018699	PRDM5	AAATGATGGACTGAAGATGCACATTCGTACTCACACCAGGGAGATCCTAAGAAAAAGCTT
ASCRP3000313	27	24	26	32	29	38.5	39	39	4.63657	4.47162	4.51958	4.89174	4.56219	4.89174	4.91584	4.93365	A	A	A	P	A	P	P	P	hsa_circRNA_100167	hsa_circ_0011572	exonic	chr1	-	35940405	35944813	NM_024874	KIAA0319L	AAATGCATATGTTCTCCAAGAACCACCTAAAGGTCCACAAGGCGATTACAATTTCCAGTC
ASCRP3000316	72	66.5	62.5	77.5	69	95	96.5	102	6.07947	6.21612	5.8948	6.3465	6.36521	6.2312	6.26677	6.29115	P	P	P	P	P	P	P	P	hsa_circRNA_016661	hsa_circ_0016661	exonic	chr1	-	225718255	225755116	NM_018212	ENAH	AAATGGCCCATCCCAAGAAGAATTGGAAATTCAAAGAAGTGAACAGAGTATCTGTCAGGC
ASCRP3000317	66	58	73	62	66	89.5	79	94.5	5.95199	5.95853	6.08612	5.94689	6.27843	6.15859	5.93367	6.1774	P	P	M	P	P	P	P	P	hsa_circRNA_083127	hsa_circ_0083127	exonic	chr7	-	156619298	156626486	NM_022458	LMBR1	AAATGGCTCCCTGATTCATGATGAACAAGAAGATGAAGATGCCATCGTCAACAGGATTTC
ASCRP3000320	240.5	200.5	125	161	111	678	690	688	7.82456	7.89387	7.02651	7.43878	7.31429	9.12266	9.12056	8.92351	P	P	P	P	P	P	P	P	hsa_circRNA_031210	hsa_circ_0031210	exonic	chr14	-	23033806	23044133	NM_001344	DAD1	AAATGTAACCTTTTGCCTTCCAAATTAAAGAACTCCATGCCACTCCTCTTTGCCTGAGAA
ASCRP3000323	53	40	45	42.5	42.5	62	69	58	5.70734	5.16738	5.26441	5.34648	5.50181	5.61468	5.73469	5.42414	P	P	P	P	P	P	P	P	hsa_circRNA_100356	hsa_circ_0014624	exonic	chr1	-	155734790	155736500	NM_001282856	GON4L	AAATGTCATCAGCTTCTGAGGAATCTGTGCTTTCTGTCCCAGAACTCCAGGCCAGTCTGC
ASCRP3000325	33	36	32	36.5	33.5	49	46	47	4.8734	4.98865	4.79112	5.03339	4.74479	5.23119	5.11891	5.13182	P	A	P	P	A	P	P	P	hsa_circRNA_004145	hsa_circ_0004145	sense overlapping	chr5	-	133493397	133509713	NM_006930	SKP1	AAATGTTGTGCCTGACACTGTAACACTATGCCTTCAATTAAGTTGCAGAGTTCTGATGGA
ASCRP3000327	54	60	64	57	63.5	294	297.5	301.5	5.73299	6.08213	5.99008	5.84233	6.14081	7.94544	7.90689	7.81177	P	P	P	P	P	P	P	P	hsa_circRNA_103495	hsa_circ_0001349	exonic	chr3	+	152132729	152150709	NM_021038	MBNL1	AAATTAATGCGAACAGACAGACTTGAGGGCCGTTGCTCCAGGGAGAACTGCAAATATCTT
ASCRP3000328	37	39.5	39	40	43	45.5	49	41	5.15731	5.39229	5.16487	5.30603	5.34427	5.18236	5.34427	4.93365	P	P	P	P	P	P	P	P	hsa_circRNA_402418		exonic	chr2	+	179455865	179465394	NR_038272	TTN-AS1	AAATTACAGACATCATCTCCTTTGAACAGGGAAAAGGTAACAGGTGGCTGCCATGAGATA
ASCRP3000329	351	189	253	345	149	335	346	349	8.32249	7.80493	8.23601	8.4966	7.84156	8.1246	8.11942	8.00246	P	P	P	P	P	P	P	P	hsa_circRNA_103308	hsa_circ_0064584	exonic	chr3	+	25622036	25622213	NM_000965	RARB	AAATTACCCTGCTGAAGGCCGCCTGCCTGGACATCCTGAATTCCAGTGCTGACCATCGAG
ASCRP3000331	125	114	129	96	110	98	104.5	104	6.89405	7.05188	7.08878	6.66976	7.27145	6.27145	6.37067	6.32078	P	P	P	P	P	P	P	P	hsa_circRNA_103492	hsa_circ_0001346	exonic	chr3	+	149563797	149639014	NM_007282	RNF13	AAATTCAAGAAAGGTGATTTTACAACGAGATGCTGCTCTCCATAGGGATGCTCATGCTGT
ASCRP3000332	51	46	53	49	48	51	55	43.5	5.6036	5.64203	5.61468	5.56412	5.67858	5.31512	5.37284	5.0566	P	P	P	P	P	P	P	P	hsa_circRNA_405568		exonic	chr17	-	33805093	33807214	NM_001195790	SLFN12L	AAATTCAGCCACTGAGATATCACCTTCCAGAAAAGAATTTCTGCGTGGAAATGGCTTAGC
ASCRP3000334	31.5	29	52.5	33	32	41.5	46	44	4.90384	4.63657	5.6564	5.00278	4.66884	5.04436	5.09008	5.06605	P	A	M	P	A	P	P	P	hsa_circRNA_403874		exonic	chr7	-	98643320	98645505	NM_020429	SMURF1	AAATTCCGTGGGGAAGAAGGTTTGGATTACGGTGGTGTGGCCAGTCACCAGTGCCAACTC
ASCRP3000335	80	54	88	60	65	61	57.5	49.5	6.28075	5.95853	6.41361	5.94689	6.27843	5.58681	5.46145	5.22638	P	P	P	P	P	P	P	P	hsa_circRNA_104323	hsa_circ_0079534	exonic	chr7	-	20193815	20201493	NM_182762	MACC1	AAATTCCTCATCGAGGAAACACTGGAGATGTTGCTGTTGAGGTGGAAAAATGCTAATCAC
ASCRP3000336	48	38	34	45	36	42	44	43	5.55839	5.31512	4.8887	5.49982	5.11891	5.02233	5.11891	5.00278	P	P	P	P	P	P	P	P	hsa_circRNA_406724		intronic	chr5	+	179976936	179977117	ENST00000504343	CNOT6	AAATTCGTAGCTTACCCGCAGAACTCGGAAACATGGTATCACTCAGTAAGAAGCTTAAGC
ASCRP3000337	40	38	56	45	48	51	48.5	47	5.23837	5.26441	5.74649	5.45633	5.67858	5.35972	5.26441	5.08743	P	P	P	P	P	P	P	P	hsa_circRNA_100517	hsa_circ_0017348	exonic	chr1	-	247322307	247323115	NM_003431	ZNF124	AAATTCTTCAAGAAATCTAAGAACTCGGTTGCCTTTGAGGATGTGGCTGTGAACTTCACC
ASCRP3000338	33	29	31	35	30	36	37	32	4.9307	4.63657	4.79112	5.00278	4.62931	4.79112	4.79437	4.64741	P	A	P	P	A	P	P	A	hsa_circRNA_406082		exonic	chr20	+	9417648	9424890	NM_000933	PLCB4	AAATTCTTTAAAGAAGAAACATGCAAAGAGTGACATAGCCGACGTGCCCAGTGACACTTC
ASCRP3000341	29	31.5	33	32	36	44	43	46	4.82332	5.02233	4.8887	4.82809	5.11891	5.098	5.05795	5.10849	A	A	P	P	A	P	P	P	hsa_circRNA_104882	hsa_circ_0003597	exonic	chr9	+	115166274	115181238	NM_032303	HSDL2	AAATTGCAGTCAATGCATTATGGCCTAAAACAGGAGGCTGGCAGGATGTACAGTTTTTAT
ASCRP3000343	38	37	40	35	41	43	36	47	5.23837	5.26441	5.22638	5.03339	5.34427	5.06336	4.79437	5.10849	P	P	P	P	P	P	P	P	hsa_circRNA_100872	hsa_circ_0000337	exonic	chr11	+	70200406	70202360	NM_003626	PPFIA1	AAATTGGGGGGACAGGCTGAAAAAAATCGTAAACTTCAAAAAAATTGCCACCTTCCAGAG
ASCRP3000346	36	32	81	38	45	60	52	77.5	5.15731	5.02233	6.33983	5.15984	5.55264	5.55839	5.31058	5.89934	P	A	P	P	P	P	P	P	hsa_circRNA_104803	hsa_circ_0087354	exonic	chr9	-	86292641	86292876	NM_013438	UBQLN1	AAATTTGGTGCCTGGAGTAGGAGTTTGGTGGTAATCCATTTGCTTCCTTGGTGAGCAATA
ASCRP3000348	71	113	67.5	73	90	140	115.5	95	6.13697	7.0748	6.02374	6.20944	6.89405	6.82375	6.48078	6.19228	P	P	P	P	P	P	P	P	hsa_circRNA_049637	hsa_circ_0049637	exonic	chr19	+	13049413	13055304	NM_004343	CALR	AACAAAATTTCTATTAAATTAAATTTTGTGTCTCCGCGGCGTCCGTCCGTACTGCAGAGC
ASCRP3000350	418	342.5	334.5	427	293.5	282.5	341	262.5	8.55722	8.63186	8.67165	8.79269	9.11472	7.88187	8.11211	7.60547	P	P	P	P	P	P	P	P	hsa_circRNA_003657	hsa_circ_0003657	exonic	chr17	+	41576229	41577471	NM_004941	DHX8	AACAAACACTGGGTTGACCCTCTGCCTGATGATGAGGACCTTGAGATTGAATTGGTTGAG
ASCRP3000351	27	28	31	31	39	62.5	59	62	4.76483	4.71076	4.69344	4.75484	5.11891	5.61468	5.5038	5.58306	A	A	A	P	A	P	P	P	hsa_circRNA_100093	hsa_circ_0004808	exonic	chr1	-	22047528	22048257	NM_032236	USP48	AACAAAGCAACGGAAAGATGAACGGTAGCACCTTAAATAAAGTGAAAGCCCTGTGTAAGG
ASCRP3000355	35.5	54	44	39.5	36	59	61	65	5.15731	5.91735	5.34427	5.3219	4.92774	5.55839	5.55264	5.64563	P	P	P	P	A	P	P	P	hsa_circRNA_400980		exonic	chr12	+	58339410	58347472	NM_033276	XRCC6BP1	AACAACACCACCAGATCCATATGTCAAACTTCTGCTTGATGCTATGAAACACTCAGGTTG
ASCRP3000357	45	50	45	36	43	41	44	49.5	5.46961	5.76982	5.41782	5.15984	5.4553	4.91285	5.03888	5.18236	P	P	P	P	P	P	P	P	hsa_circRNA_404803		intergenic	chr10	-	103862116	103865001			AACAACTGAGGCTGCCTGGAGGATGAGATCTGGCCAGCCTGAAGGACATTTACCAGCCAA
ASCRP3000358	526	510	279	446	277	651.5	677.5	695	8.92666	9.20028	8.40114	8.85914	9.0051	9.07364	9.09127	8.93064	P	P	P	P	P	P	P	P	hsa_circRNA_028826	hsa_circ_0028826	exonic	chr12	-	120600873	120622046	NM_006836	GCN1L1	AACAACTGGCCCAGGAAATGCTGATCATCTCCCACCACCCATCCTTAGAGATGCAGCCTC
ASCRP3000359	24	25.5	33.5	27	28	35	36	37	4.41358	4.52351	4.91584	4.622	4.40934	4.70386	4.7142	4.80731	A	A	P	A	A	P	P	P	hsa_circRNA_100613	hsa_circ_0018611	exonic	chr10	+	70958127	70962799	NM_003171	SUPV3L1	AACAAGAAGCAGCCTTTTGTGTGTTCTTCACTGTTACAGGTTCGAGACTATAAGAGGCTT
ASCRP3000362	124	99	80.5	111	58.5	153	145.5	169	6.8853	6.88569	6.34761	6.90236	6.07144	6.93736	6.84469	7.0021	P	P	P	P	P	P	P	P	hsa_circRNA_404177		exonic	chr9	+	71668055	71679951	NM_000144	FXN	AACAAGCAAATCTGGCTATCTTCTCCATCCAGCTCTCTAGATGAGACCACCTATGAAAGA
ASCRP3000367	31	26	55	30	29.5	37	35	38	4.82332	4.63657	5.70042	4.82809	4.59614	4.83285	4.74142	4.86414	A	A	P	A	A	P	P	P	hsa_circRNA_404643		exonic	chr1	-	204396775	204397348	NM_002646	PIK3C2B	AACAATAAACTCTTCATCATGGTGATGCATATTCGGGGCTTGTGTGATTTGGTGTACACC
ASCRP3000368	29	116	166.5	44	40	252	302	358.5	4.73805	7.09275	7.49135	5.42414	5.29459	7.70303	7.92796	8.01924	A	P	P	P	P	P	P	P	hsa_circRNA_002971	hsa_circ_0002971	exonic	chr6	+	158288578	158296208	NM_016224	SNX9	AACAATCACCAGGCTCGGGTTATGTATGATTTTGCTGCTGAACCTGGAAATAATGAACTG
ASCRP3000369	27.5	28	31	35	30	37	33.5	32	4.66884	4.71076	4.7142	5.03339	4.62931	4.87032	4.74142	4.566	A	A	A	P	A	P	P	P	hsa_circRNA_004350	hsa_circ_0004350	exonic	chr10	-	120832401	120833449	NM_003750	EIF3A	AACAATTCTAGAGTAGAGCGCCTGTACCATGATATTGCCCAGCAAGAATTTCTTGAGGTT
ASCRP3000372	450.5	365	207	476	178.5	380	412	428	8.68124	8.73174	7.85642	8.97154	8.20503	8.31288	8.36686	8.27525	P	P	P	P	P	P	P	P	hsa_circRNA_044014	hsa_circ_0044014	exonic	chr17	-	42155867	42161222	NM_005474	HDAC5	AACACAGCCCCAGGCCCCATCAGCCAGAAGATGTATGCTGTGCTGCCTTGTGGGGGCATC
ASCRP3000373	53	41	47.5	49	37.5	70	67.5	74	5.64653	5.36629	5.39658	5.60453	5.15731	5.79764	5.70734	5.82494	P	P	P	P	P	P	P	P	hsa_circRNA_102491	hsa_circ_0008135	exonic	chr19	-	19049161	19049858	NM_004838	HOMER3	AACACAGTCTACGGCCTGGGCTTTGCCTCTGAACAGCATCTGACACAGGGGCCAAACCAG
ASCRP3000374	78	86	69.5	76.5	63	94	111	107.5	6.25737	6.66976	6.07546	6.28885	6.08877	6.21855	6.46504	6.36521	P	P	P	P	P	P	P	P	hsa_circRNA_040831	hsa_circ_0040831	exonic	chr16	+	88694029	88695262	NM_144604	ZC3H18	AACACATCCCCAGACCGAGGTCCCTGAGCGTGAGCAGCGTCTCCTCAGTGTCCAGTGCTA
ASCRP3000376	35.5	36	35	34	38	45	43	48.5	5.09668	5.05795	5.02233	4.94833	5.06336	5.12409	5.09008	5.19472	P	A	P	P	A	P	P	P	hsa_circRNA_044904	hsa_circ_0044904	exonic	chr17	+	58008982	58022879	NM_003161	RPS6KB1	AACACCTGTCAGCTTTTACTTGGCAGAAATCTCCATGGCTTTGGGGCATTTACATCAAAA
ASCRP3000377	55	82	69	77	78	71	70	71	5.7607	6.5793	6.06068	6.32191	6.60917	5.81696	5.76153	5.73469	P	P	P	P	P	P	P	P	hsa_circRNA_104839	hsa_circ_0087643	exonic	chr9	-	99301359	99304174	NM_003671	CDC14B	AACACTATGAAAGATGCTGCCTATGGAAGTTGCAATTTCTACATTACACTTCTTGACTGT
ASCRP3000382	80	63	71	72	51	77	75	62.5	6.27028	6.20333	6.0967	6.24197	5.81216	5.95563	5.89555	5.56983	P	P	P	P	P	P	P	P	hsa_circRNA_052254	hsa_circ_0052254	exonic	chr19	+	56111729	56114504	uc002qlk.1	ZNF524	AACAGACCCTTGGAGGCAGGGGCTGTGGAAATAAATCTCTGCCTGCTGGCCCCGCGCGCG
ASCRP3000383	89	73	82	88	71	96	114.5	129.5	6.44293	6.35644	6.33202	6.5147	6.45326	6.28075	6.53526	6.61193	P	P	P	P	P	P	P	P	hsa_circRNA_405143		sense overlapping	chr13	-	45910670	45911523	NM_003295	TPT1	AACAGACTAGAGCCTGCAAGTTTGCCAGCCCCTGATTTAAAAGATGAAGTAACAAATGTG
ASCRP3000384	50.5	96	90	71	298	795	723.5	659	5.64653	6.82614	6.46453	6.24197	9.13675	9.35494	9.17866	8.87881	P	P	P	P	P	P	P	P	hsa_circRNA_000166	hsa_circ_0000512	sense overlapping	chr14	-	20811282	20811436	NR_002312	RPPH1	AACAGACTCACGGCCAGCGAAGTGAGTTCAATGGCTGAGGTGAGGTGAGTTCCCAGAGAA
ASCRP3000387	31	33	33	33	29	38	33	39	4.76483	4.98865	4.79112	4.68995	4.56219	4.83285	4.62931	4.82809	A	A	P	A	A	P	P	P	hsa_circRNA_080052	hsa_circ_0080052	exonic	chr7	-	44620691	44621422	NM_182547	TMED4	AACAGATTCAGAAGGAGCAGGATTACCAAAGGGCAACTATCGTACCCAGATGTGGGATAA
ASCRP3000388	143	75	125.5	85	82	97.5	99	60	7.08413	6.46402	7.04165	6.48078	6.74734	6.28885	6.32191	5.5294	P	P	P	P	P	P	P	P	hsa_circRNA_104450	hsa_circ_0002747	exonic	chr7	+	102994367	102996240	NM_002803	PSMC2	AACAGCCTTTACAGGTTGCCAGCTCTGGATGAGGGGGATATTGCCTTGTTGAAAACTTAT
ASCRP3000390	48	40	49	42	46	60	60	58.5	5.53135	5.36629	5.53719	5.34648	5.67858	5.55839	5.5774	5.43876	P	P	P	P	P	P	P	P	hsa_circRNA_062439	hsa_circ_0062439	exonic	chr22	-	22142545	22162135	NM_002745	MAPK1	AACAGGCTGTTCCCAAATGCTGACTCCAAAGCTCTGCTTATGATAATGTCAACAAAGTTC
ASCRP3000392	89.5	88.5	83.5	57	61.5	112	109	116	6.40406	6.56889	6.33202	5.81216	6.17241	6.49284	6.43044	6.44085	P	M	P	P	P	P	P	P	hsa_circRNA_002084	hsa_circ_0002084	exonic	chr19	+	49416267	49416821	NM_006184	NUCB1	AACAGGTTTAACCCCAAGACCTTCTTCATACTGCATGGCCACCCGGGACCTTGCCCAGTA
ASCRP3000394	32	32	35	34	40.5	37	32.5	34	4.98295	4.9307	4.8887	4.94833	5.26675	4.83285	4.64741	4.61097	A	A	P	P	A	P	P	P	hsa_circRNA_407276		exonic	chrX	-	19983161	19988416	ENST00000379682	CXorf23	AACAGTAGATACATTCAGTGTAAAAAGTGGATAGTGGCTCACGTGTCAAAGGATGGCACG
ASCRP3000398	346	121	170	213	70	130	104	130	8.30492	7.17554	7.51495	7.83368	6.33983	6.70648	6.36083	6.61837	P	P	P	P	P	P	P	P	hsa_circRNA_103339	hsa_circ_0005870	exonic	chr3	-	47079155	47088111	NM_014159	SETD2	AACATATGATGAAAACCCCATGAAGAGTTATGCCCAGCCAAGTCTTCAGTATATCCAGGG
ASCRP3000402	46.5	46	41	51	55	47	52	40	5.4553	5.56222	5.18979	5.69433	5.95563	5.23119	5.34427	4.93365	P	P	P	P	P	P	P	P	hsa_circRNA_101526	hsa_circ_0035403	exonic	chr15	-	56434975	56471501	NM_022841	RFX7	AACATCCGGAGACTTCACTGCCCAAACAGGAAGTCTATGATGAGTACAACAAAACTGTAC
ASCRP3000403	118	89	93	108	90	108	113	113	6.80936	6.74482	6.55362	6.83998	6.89405	6.46453	6.48783	6.42939	P	P	P	P	P	P	P	P	hsa_circRNA_000010	hsa_circ_0000263	exonic	chr10	+	125120834	125121663	ENST00000448347	RP11-282I1.1	AACATCCTTTTGGCCTCACCCAATGACCTGGCTGAAGAAGAGCCCAAGGACCGTAGCAAG
ASCRP3000405	35	32	36	35	38	32	32	32	5.0251	4.79112	4.9366	5.00278	4.92774	4.70386	4.67591	4.61097	P	A	P	P	A	A	P	A	hsa_circRNA_023305	hsa_circ_0023305	exonic	chr11	+	69457798	69469242	NM_053056	CCND1	AACATGAAAGTCTAGAAATAAAACTGGTAAAACCCCAGTCTGCGAGGAACAGAAGTGCGA
ASCRP3000406	78	70	85	79	73	152	152	135	6.2312	6.26325	6.445	6.3465	6.45326	6.93073	6.92777	6.65641	P	P	P	P	P	P	P	P	hsa_circRNA_092392	hsa_circ_0000368	exonic	chr11	+	128628009	128638167	NM_002017	FLI1	AACATGACCACCAACGAGAGGAGAGTCATCGTCCCCGCAGGAGGCTCTGTCGGTGGTGAG
ASCRP3000407	42	40.5	40	38	41	43	43.5	45	5.34427	5.43876	5.20209	5.20576	5.39658	5.02233	5.06605	5.0566	P	P	P	P	P	P	P	P	hsa_circRNA_062160	hsa_circ_0062160	exonic	chr22	+	17976434	17984048	NM_001290046	CECR2	AACATGATCGCCCAGAAGGCCTCAGACATTCCACAGCTACCTAGAGGACATCATCAACTA
ASCRP3000408	35	34	47	36	46	43	43	43	5.11371	5.11631	5.37718	5.13952	5.6564	5.02233	5.00278	4.9858	P	A	P	P	P	P	P	P	hsa_circRNA_102245	hsa_circ_0046448	exonic	chr17	+	80714040	80755678	NM_005993	TBCD	AACATGGAAAACGTGAAGACTGTTTGCCCTATGTAATAATGGACAAATACCAGGAGCAGC
ASCRP3000409	30	29	33	30	35	34	34	38.5	4.8734	4.86104	4.8887	4.75484	5.09272	4.70386	4.67591	4.87954	A	A	P	A	A	P	P	P	hsa_circRNA_405979		exonic	chr2	-	160824049	160843869	NM_007366	PLA2R1	AACATGGAACGTGTCCCAAAGGATGGCTATATTTTAACTATAAGGCTACAGTGGTGGCTG
ASCRP3000411	41.5	38.5	84.5	41	64	72	68	97	5.25736	5.24552	6.33202	5.25736	6.18857	5.84076	5.72022	6.20027	P	P	P	P	P	P	P	P	hsa_circRNA_002953	hsa_circ_0002953	exonic	chr21	-	11011437	11029717	uc002yis.1	TPTE	AACATTCAAGGGATGGTGATATGGATGATAGTCGAGGAGGCTTGGAGTACCCATAATACA
ASCRP3000415	29.5	33.5	29	34	33	35	33	37	4.8734	5.02233	4.69344	4.89174	4.81374	4.77144	4.67591	4.74479	A	A	A	P	A	P	P	P	hsa_circRNA_103029	hsa_circ_0059955	exonic	chr20	+	33057852	33059320	NM_031483	ITCH	AACATTGTTTGAGGATTCCTTTCAACAGAGACAATGGACCTCAGATAGCCTATGTTCGGG
ASCRP3000418	64	57	46	62	44	128	129	129.5	5.97296	5.99292	5.37718	5.97296	5.37284	6.68123	6.65597	6.61193	P	P	P	P	P	P	P	P	hsa_circRNA_101089	hsa_circ_0027261	exonic	chr12	+	57891939	57892406	NM_004990	MARS	AACATTTCGTTTGATATTTTTGGTCGCACCACCACTCCACAGCAGACCAAGTTGCCTGTG
ASCRP3000419	37	48	64	42	36	79	70	72	5.15731	5.69346	5.94469	5.25736	5.06336	5.97224	5.80249	5.77476	P	P	P	P	A	P	P	P	hsa_circRNA_009181	hsa_circ_0009181	exonic	chr1	-	667396	678730	uc002khh.3	LOC100133331	AACATTTGGAATTTTCGTATACGTGGATTCTAGAGGGGTGACAGCGAAACCTGGATCTAC
ASCRP3000421	48	59	35	50	49.5	239	227	268.5	5.58681	6.04847	4.95996	5.60453	5.62019	7.62844	7.52184	7.64633	P	P	P	P	P	P	P	P	hsa_circRNA_103845	hsa_circ_0072568	exonic	chr5	-	58476420	58511794	NM_006203	PDE4D	AACCAACCATCCATCAACAAAGCCACCATAACAGTTTTGATGTGGACAATGGCACATCTG
ASCRP3000422	1136.5	813	463.5	939	377	1101	1129	1428.5	10.044	10.0909	9.26722	10.1025	9.5254	9.75864	9.78668	9.82685	P	P	P	P	P	P	P	P	hsa_circRNA_102984	hsa_circ_0006117	exonic	chr20	+	2944917	2945848	NM_002836	PTPRA	AACCACTCCAGAAACTTTCCCTCCTTCAGATAAGCATGGATTCCTGGTTCATTCTTGTTC
ASCRP3000423	759	507	292.5	538	228	629	637	816	9.41647	9.1889	8.47167	9.1649	8.66888	9.02462	9.01785	9.16286	P	P	P	P	P	P	P	P	hsa_circRNA_001126	hsa_circ_0001126	exonic	chr20	+	2903852	2945848	NM_002836	PTPRA	AACCACTCCAGAAACTTTCCCTCCTTCAGGTGACACAACTAAAAAAAAACAAAGGTATTT
ASCRP3000424	43	44	58.5	48	60	98	103	125	5.34427	5.52745	5.74649	5.53135	6.10589	6.3106	6.37828	6.59244	P	P	P	P	P	P	P	P	hsa_circRNA_100499	hsa_circ_0004039	exonic	chr1	+	236969443	236979843	NM_000254	MTR	AACCACTCTGGAATACTTGCTGGCTGGGGCAGATATCATTGAAACAAATACTTTTAGCAG
ASCRP3000425	38	37	39	33.5	37	42	39	38.5	5.17489	5.16738	5.18979	4.82809	5.11891	4.98865	4.94833	4.84231	P	P	P	P	P	P	P	P	hsa_circRNA_404704		exonic	chr10	-	355970	415573	NM_014974	DIP2C	AACCACTGTCTACGTGGACATGAGAGCCCTGAGACACGACAGGCCCACGGATGACAGTAA
ASCRP3000431	32	27	34	36	37	32.5	33.5	32.5	4.9307	4.47162	4.74142	5.06336	5.15731	4.63657	4.67591	4.67591	A	A	P	P	P	P	P	A	hsa_circRNA_406216		intronic	chr3	-	4344838	4346286	ENST00000448413	SUMF1	AACCATGTAAGATGAAGAAACTCAGGCTCTGGGAAGTAGCTAAGATGTCTAAGCTCCGAA
ASCRP3000433	108	94.5	94	94	91	121	121.5	115	6.71938	6.79684	6.55362	6.68035	6.92666	6.60639	6.59478	6.45429	P	P	P	P	P	P	P	P	hsa_circRNA_401976		exonic	chr18	+	55398645	55399255	uc002lgv.1	LOC100505549	AACCATTCAGTACTGATTAAATGCTTGGAACTTGTCAGATATGCTCTCCCAGCCCTTCTT
ASCRP3000434	25	31	32	31	36	38	39.5	34	4.52351	4.98865	4.69344	4.75484	4.92774	4.83285	4.93365	4.70039	A	A	P	A	A	P	P	P	hsa_circRNA_022382	hsa_circ_0022382	exonic	chr11	+	61605249	61608197	NM_004265	FADS2	AACCCAAGTGGAACCACCTTGTCCACAAATTCGTCATTGGCCACTTAAAGGATGCCTTCC
ASCRP3000435	32	32	32	32	36	48	50	47	4.98295	4.79112	4.79112	4.82809	5.09272	5.19472	5.26441	5.13182	P	A	P	P	A	P	P	P	hsa_circRNA_102618	hsa_circ_0052612	exonic	chr2	-	10784445	10794673	NM_024894	NOL10	AACCCCCAAGATGGGCATCTATTACATTCCAGGAAAAATATTTACTTCCTTGGAGCCAGA
ASCRP3000436	99	88	84	94	104	93	96	86.5	6.56889	6.70562	6.31966	6.66976	7.20089	6.2312	6.26677	6.05797	P	P	M	P	P	P	P	P	hsa_circRNA_100576	hsa_circ_0018037	exonic	chr10	+	27458872	27460012	NM_032844	MASTL	AACCCCTACTCAAAAAAGAAGATCCTGTATGCCACATCAGGAAAGTGATGAAGCATTGGG
ASCRP3000437	73	71	73	69.5	83	155	173.5	173	6.12669	6.39659	6.17116	6.14209	6.72109	6.98013	7.09242	7.03925	P	P	P	P	P	P	P	P	hsa_circRNA_005303	hsa_circ_0005303	sense overlapping	chr1	-	41651792	41660071	NM_012236	SCMH1	AACCCCTAGACCGGTTTTTAGTCCATTGACTATGCAGCCTAATGATTTCTACATCGTACT
ASCRP3000438	2042.5	1753.5	962	1816	750	1199	1220	930	10.9751	11.261	10.4585	11.2004	10.8979	9.88073	9.88073	9.32481	P	P	P	P	P	P	P	P	hsa_circRNA_043650	hsa_circ_0043650	exonic	chr17	+	39845126	39847898	NM_005801	EIF1	AACCCTTATTTAAATAAAACTTGTTTTCAGAAATACCGCCCCTCTGCCCCAGTCACTGAG
ASCRP3000439	2535	1831	1414	2169	1309.5	2039.5	2250.5	2357	11.3553	11.3703	11.0579	11.4643	11.6762	10.6123	10.703	10.3743	P	P	P	P	P	P	P	P	hsa_circRNA_007011	hsa_circ_0007011	exonic	chr2	+	181846744	181848820	NM_006357	UBE2E3	AACCCTTGATCCTCCTCCTAATTGCAGTTTTCCAAGAGATAACTTCACCAAGATGTCCAG
ASCRP3000440	104	92.5	88	76	70.5	81	81	95	6.63888	6.80412	6.445	6.30262	6.44293	6.01121	5.99221	6.17116	P	P	P	P	P	P	P	P	hsa_circRNA_100808	hsa_circ_0003110	exonic	chr11	-	46529740	46534363	NM_017749	AMBRA1	AACCGACTTGGAATTTGAGGACTTTGAGAGGCTGCTGGAATCTTCCCTCATTTCATTATC
ASCRP3000441	65	68.5	60	58	60	85	82	83	5.95199	6.25737	5.85329	5.91735	6.1567	6.06607	5.99221	5.97583	P	P	P	P	P	P	P	P	hsa_circRNA_101904	hsa_circ_0040827	exonic	chr16	+	88066714	88071617	NM_017869	BANP	AACCTCCAGATCCATCACGTGGGGCAGGACGGTCAGAGCCGATGATGAGCACCCCACCTC
ASCRP3000443	263	173	155	230	117	184	190	188	7.91026	7.67947	7.3734	7.93626	7.36904	7.2375	7.24436	7.15101	P	P	P	P	P	P	P	P	hsa_circRNA_101661	hsa_circ_0037078	exonic	chr15	+	101550654	101551042	NM_024652	LRRK1	AACCTGAAGGTGTTTCCAGATCCCTGGGCCTGCCCTTTGGCTACTTGAAATTGACATTTC
ASCRP3000444	31	29	46.5	33	32	53	49	53	4.9307	4.71076	5.39658	4.89174	4.74479	5.34648	5.15984	5.28768	P	A	P	P	A	P	P	P	hsa_circRNA_092498	hsa_circ_0001104	exonic	chr2	+	227729319	227729842	NM_032276	RHBDD1	AACCTGACTTCAAAAGGAGCTGTGCTGTAGGTTTCTCAGGTTCAGCCGTCTGTATATCTC
ASCRP3000445	96.5	57	50	77.5	58	74	72	77	6.54881	5.95853	5.5038	6.31173	6.04301	5.87496	5.83761	5.8948	P	P	P	P	P	P	P	P	hsa_circRNA_039400	hsa_circ_0039400	exonic	chr16	+	53907697	53968021	NM_001080432	FTO	AACCTGAGGAGAGAATGGCATGCCAGATGATCTCAATGCCACCCACCAACACTGTGTTTT
ASCRP3000446	49	51	47	50	53	50	51	47	5.58681	5.83918	5.41782	5.56412	5.74649	5.23119	5.34427	5.10849	P	P	P	P	P	P	P	P	hsa_circRNA_100757	hsa_circ_0021110	exonic	chr11	-	8832793	8860897	NM_005418	ST5	AACCTGGACAGGCAGCAAGATTTCACACCCTTTGGAGAGTTTCTTTCTTGGATAATTCAG
ASCRP3000447	48	32	61.5	52	45	50	49	51	5.55839	4.89478	5.82494	5.66886	5.50181	5.24552	5.25027	5.25736	P	A	P	P	P	P	P	P	hsa_circRNA_009068	hsa_circ_0009068	exonic	chr17	+	45668082	45682918	NM_006310	NPEPPS	AACCTGGAGAAGGAATGGTGGACTCATCTTTGGTTAAATGAAGGTTTTGCATCCTGGATT
ASCRP3000448	31	31.5	40.5	37.5	38	33.5	36	37	4.9307	4.89478	5.12667	5.00278	5.15731	4.66529	4.79437	4.82809	A	A	P	P	P	P	P	P	hsa_circRNA_405110		intronic	chr12	-	133242062	133244088	ENST00000320574	POLE	AACCTGGGCTATTGACTTTGTAGAATGTGAAATGGAAGAATCTGTGAGGTGAGCTCTGAG
ASCRP3000449	40.5	39.5	40	40	44	46	44	43	5.35752	5.39229	5.14971	5.18732	5.4553	5.16236	5.05795	4.97438	P	P	P	P	P	P	P	P	hsa_circRNA_003673	hsa_circ_0003673	exonic	chr4	-	107216250	107230146	NM_033115	TBCK	AACCTGTGAGATTATCTTAGAAGACCTAGGACTCCAAAAATGTTTCCCCTGAAGGACGCT
ASCRP3000450	168	33	32	35	34	35	38	38	7.00034	4.98865	4.76814	5.00278	4.95416	4.66529	4.79437	4.86414	M	A	P	P	A	P	P	P	hsa_circRNA_100076	hsa_circ_0010430	exonic	chr1	-	21024871	21031392	NM_020816	KIF17	AACCTGTGATCCAGCATGACGTGGAGGCCGAGAAGCAGCTGATCCGGGAGATGAGCGGGG
ASCRP3000451	88.5	73	90	82	78	158	160	163	6.41889	6.3309	6.46453	6.43357	6.64204	7.00351	6.98867	6.94397	P	P	P	P	P	P	P	P	hsa_circRNA_102951	hsa_circ_0058805	exonic	chr2	+	236706402	236708166	NM_014914	AGAP1	AACCTGTTCACCTTGCCCAGAAGATTGTTGCCACAAGGAAGAAGCAGCAGCTGTCCATAG
ASCRP3000454	204	146.5	130	174	109	190	195.5	230	7.60037	7.4823	7.10524	7.54689	7.26091	7.29977	7.29145	7.41283	P	P	P	P	P	P	P	P	hsa_circRNA_104924	hsa_circ_0008240	exonic	chr9	+	129102786	129157976	NM_033446	MVB12B	AACCTTCCCAGGACCAGTCCACCATGCCTGAAGTCAAAGACCTCTCAGAAGCCTTGCCAG
ASCRP3000456	40	39	41	34	36	35.5	36.5	34	5.23837	5.41571	5.16487	4.94833	4.98865	4.79112	4.89478	4.64741	P	P	P	P	A	P	P	P	hsa_circRNA_091725	hsa_circ_0091725	exonic	chrX	-	151995870	151998304	NM_004344	CETN2	AACCTTTCTCAGTTTGAAGCCTCCAACTTTAAGAAGGCAAACATGGCATCAAGTTCTCAG
ASCRP3000460	152	36	28	32.5	33	37	37	34	6.6257	4.86104	4.5698	4.86104	4.78131	4.7515	4.79437	4.64741	M	A	A	P	A	P	P	P	hsa_circRNA_101914	hsa_circ_0041019	exonic	chr16	-	89824984	89833645	NM_000135	FANCA	AACGCACTGATGGATTTCCACCAAAGATTTTGTACAGCAGCAATTTCTTACTCTCTCTGC
ASCRP3000461	51	50	50	52	59	64	66	73	5.64653	5.76982	5.52353	5.72534	6.08877	5.65282	5.6724	5.81216	P	P	P	P	P	P	P	P	hsa_circRNA_100568	hsa_circ_0017979	exonic	chr10	-	24880815	24883968	NM_020824	ARHGAP21	AACGCTCATCCAGCACATTCACGATTTGCCTGAACATCATTATGAAACACTTAAGTTCCT
ASCRP3000463	33	27	36.5	34	29.5	42	41.5	66	5.0251	4.82968	5.09008	4.94833	4.52351	5.02233	5.09008	5.66886	P	A	P	P	A	P	P	P	hsa_circRNA_104403	hsa_circ_0080628	exonic	chr7	-	74239461	74251505	NM_173537	GTF2IRD2	AACGGAAATACTCAGGAAGGCAGTGGAGGACTATTTCTGCTTTTGTTATGGGATCATGGC
ASCRP3000464	30	31	41.5	30	35	54	49	71.5	4.82332	4.63657	5.20209	4.75484	4.92774	5.37501	5.22155	5.76153	A	A	P	A	P	P	P	P	hsa_circRNA_004087	hsa_circ_0004087	exonic	chr16	-	80718434	80719026	NM_152342	CDYL2	AACGGGCTCGGTTGAAAGGATTGTAGACAAGAGGAAGAACAAGAAAGGAAAATGGGAGTA
ASCRP3000469	113	90	100.5	92	64	89	84.5	89	6.75571	6.70562	6.71852	6.59524	6.14081	6.14591	6.05526	6.0768	P	P	P	P	P	P	P	P	hsa_circRNA_035861	hsa_circ_0035861	exonic	chr15	+	65223019	65226434	NM_182703	ANKDD1A	AACGTGGTTGATCATGAGGGGAACACTGCCCTTCATCTGGCTGCTGGTCGGGGCCATATG
ASCRP3000470	89.5	68	94	73.5	72.5	101	107.5	126	6.40406	6.24137	6.55841	6.26853	6.49284	6.3465	6.38854	6.5793	P	P	P	P	P	P	P	P	hsa_circRNA_103990	hsa_circ_0003967	exonic	chr5	+	151169883	151170623	NM_005754	G3BP1	AACGTTTGTCCTTGCTCCTGAGATTTTATGGAAAGAACTCTTCTTATGTCCATGGGGGAT
ASCRP3000471	29	29	32.5	34	38	31.5	35	33	4.73805	4.52351	4.82332	4.94833	5.06336	4.73127	4.75484	4.51958	A	A	P	P	A	M	P	P	hsa_circRNA_059963	hsa_circ_0059963	exonic	chr20	+	33104203	33128762	uc002xal.3	DYNLRB1	AACTAAAAATAACCAAAATGCTTACGCAGAAAGGCACAGGACTCGCTAAGTGTTCGCTAC
ASCRP3000473	48	41	42	49	44	62	60	56	5.5774	5.50181	5.22638	5.56412	5.4553	5.58681	5.56412	5.37284	P	P	P	P	P	P	P	P	hsa_circRNA_005593	hsa_circ_0005593	exonic	chr5	+	52899281	52900725	ENST00000502423	NDUFS4	AACTAATCCTGAGGACTTCATCCGGTCACCATCTACCTATTCTTCAAATGGTCGTTGAGG
ASCRP3000474	501	314	291.5	376	166	421	422	451	8.84676	8.52576	8.47167	8.60014	8.08514	8.47167	8.41996	8.36768	P	P	P	P	P	P	P	P	hsa_circRNA_061343	hsa_circ_0061343	exonic	chr21	-	27347382	27369731	NM_000484	APP	AACTACATCACCGCTCTGCAGGCTGTTCCTCCTCGGTGTCCCAAAGTTTACTCAAGACTA
ASCRP3000475	46	72.5	132	84	51	60.5	78	87	5.43876	6.34317	7.11763	6.47268	5.76982	5.55264	5.91586	6.05797	P	P	P	P	P	P	P	P	hsa_circRNA_061900	hsa_circ_0061900	exonic	chr21	+	45165959	45172510	NM_003681	PDXK	AACTACCTGATTGTGCTGGGGAGTCAGAGGAGGATGTGTGATCCAGTCTTGGGTGACAAG
ASCRP3000477	27	31.5	35	28	30	34	36.5	36	4.63657	4.82968	4.9366	4.68995	4.56219	4.70386	4.82332	4.80731	A	A	P	A	A	P	P	P	hsa_circRNA_406327		intronic	chr3	-	114069116	114070725	ENST00000479879	ZBTB20	AACTACGTCAAGCACATGTTCGTACACACAGGTGAGTGACATCAGTTGCAAGGGGATGAC
ASCRP3000478	155	127	105	145	114	177	182.5	177	7.19413	7.19844	6.76237	7.28366	7.38316	7.17242	7.20609	7.0748	P	P	P	P	P	P	P	P	hsa_circRNA_100780	hsa_circ_0021569	exonic	chr11	+	32948702	32949669	NM_001076786	QSER1	AACTACTCTCTTACCACAATTCAGGGCTCCATCCTGGCAGACAGTTTAAGCTATGAAGAA
ASCRP3000480	32	29	31.5	36	30	35	37	33	4.95124	4.9307	4.79112	5.00278	4.56219	4.70386	4.75484	4.62931	P	A	P	P	A	P	P	A	hsa_circRNA_405402		sense overlapping	chr15	+	78885433	78893729	NM_000745	CHRNA5	AACTAGAGCTTCTCGTGAGGTTGTTGAAGATTGGAAATTCATAGCCCAGGTTCTTGATCG
ASCRP3000481	76	59	61	71	53	105	99.5	101	6.21187	6.02374	5.87803	6.19966	5.84233	6.42415	6.31513	6.30491	P	P	P	P	P	P	P	P	hsa_circRNA_103563	hsa_circ_0008583	exonic	chr3	-	196817782	196846401	NM_004087	DLG1	AACTAGCCAGAAGCGATCCCTCTATGTCAGCTTCTTCTCAGCCTGTTGATAACCATGTTA
ASCRP3000484	47	36.5	37	42	35	44	44	41	5.53135	5.16738	5.04981	5.38583	4.98865	5.07143	5.05795	4.97438	P	P	P	P	A	P	P	P	hsa_circRNA_406886		sense overlapping	chr6	+	157469757	157471987	NM_017519	ARID1B	AACTATGGCAACTCTCAGGCTCCCATGGTGCACCAGCCTGACCAGTACGGGTAACTACTC
ASCRP3000485	64.5	54.5	52	61.5	51	271	258	314	5.97296	5.95853	5.55264	5.93367	5.79114	7.82057	7.69043	7.87074	P	P	P	P	P	P	P	P	hsa_circRNA_002837	hsa_circ_0002837	exonic	chr19	-	41847787	41848152	NM_000660	TGFB1	AACTATTGCTTCAGGGGAAATTGAGGGCTTTCGCCTTAGCGCCCACTGCTCCTGTGACAG
ASCRP3000486	61	53	56	55	35	69.5	68	84	5.86726	5.83918	5.6724	5.81216	4.98865	5.80894	5.76153	5.99433	P	P	P	P	A	P	P	P	hsa_circRNA_058060	hsa_circ_0058060	exonic	chr2	+	216177220	216200847	NM_004044	ATIC	AACTATTGTGTCCTTCAGCCTTATTTAGTGTCTCTGACAAAACCGGCCTTGTGGAATTTG
ASCRP3000487	37	32	32	40	35	86	81	83	5.11371	4.9307	4.79112	5.30603	4.92774	6.12022	6.00701	5.98582	P	A	P	P	A	P	P	P	hsa_circRNA_101608	hsa_circ_0036408	exonic	chr15	-	76580186	76588078	NM_000126	ETFA	AACTATTTATGCAGGCCTCATTGCTACGATTTCAGAGTACCCTGGTAATAGCTGAGCATG
ASCRP3000488	30	33	30	31.5	30.5	80	77	81	4.76483	4.98865	4.69344	4.86104	4.59614	5.97224	5.93367	5.98582	A	A	P	A	A	P	P	P	hsa_circRNA_018758	hsa_circ_0018758	exonic	chr10	+	74474868	74644140	NR_073062	MCU	AACTCAAGGATGCAATTGCTCAGGTCTTTCACTACCATTCCTACAGTGATTGGCAAGATA
ASCRP3000490	71	62	54	69	58	70	69.5	61	6.12022	6.1312	5.6724	6.14209	6.05526	5.79764	5.76982	5.5294	P	P	P	P	P	P	P	P	hsa_circRNA_022149	hsa_circ_0022149	exonic	chr11	-	57258696	57268516	NM_003627	SLC43A1	AACTCAGGGCACTGTCCTCGGAGATGCCAGTGCCTGCTTCACTGCGTCCTGCACCCTCAT
ASCRP3000491	239	125	287.5	165	121	144	143	160	7.80755	7.18301	8.44242	7.46963	7.49135	6.83998	6.81617	6.90349	P	P	P	P	P	P	P	P	hsa_circRNA_009044	hsa_circ_0009044	exonic	chr1	-	227213755	227223308	NM_003607	CDC42BPA	AACTCCATGGAATGGATTCAGACTCTTCCTCTCAAAAAGTGTGTGGATTCTCATGCCATA
ASCRP3000492	31	72.5	98	36.5	117	748	734	589	4.98295	6.3674	6.61101	5.03339	7.40832	9.25635	9.19775	8.72451	A	P	P	P	P	P	P	P	hsa_circRNA_403834		exonic	chr7	-	72863871	72865324	NM_032408	BAZ1B	AACTCCCGTGGCAGGTTGCATCTGCACTGGAGAAATGGAAGACAGCAATCCGGGAAGCTC
ASCRP3000494	48	49	55	53.5	59	82	85	87	5.53135	5.69346	5.7313	5.75486	6.08877	6.0389	6.07947	6.0768	P	P	P	P	P	P	P	P	hsa_circRNA_100740	hsa_circ_0006430	exonic	chr11	-	3712576	3716836	NM_016320	NUP98	AACTCTACAGTGACAGGGGATCATCGTCTTGCTCTTCTTTTATCTCAGTTTGTGGGTAGC
ASCRP3000496	31	33	33	35	39	32.5	30	35	4.9307	4.98865	4.74142	5.00278	5.06336	4.68995	4.52351	4.70039	A	A	P	P	A	P	A	P	hsa_circRNA_404035		exonic	chr8	-	54682177	54684727	NM_015941	ATP6V1H	AACTCTTGAAAACTTTTTAGAAAAATCAACTGAAAGAGAAACTCGCCAAGAATATGCCCT
ASCRP3000500	47	50	49	49	55.5	60	63	63	5.46961	5.78788	5.48781	5.60453	5.95563	5.55839	5.62568	5.58306	P	P	P	P	P	P	P	P	hsa_circRNA_103424	hsa_circ_0066642	exonic	chr3	+	100013930	100018175	NM_018309	TBC1D23	AACTGCTTTCCACTTAGATTCAGACCTGCTTGGAAGTCTTTTTGCATGTTACTGTTCCAC
ASCRP3000503	32	31.5	32.5	34	32	42	41	41	4.98295	4.98865	4.82332	4.94833	4.70386	4.94833	5.02233	4.91882	P	A	P	P	A	P	P	P	hsa_circRNA_101406	hsa_circ_0000557	exonic	chr14	-	75576387	75577074	NM_033116	NEK9	AACTGTACACTTGGGTGAGAGATGGAGGAAAAAGTCACTCTGCTTAATGCACCTACAAAG
ASCRP3000506	39	40.5	42	44	50.5	46	43	38	5.15731	5.39229	5.18979	5.53135	5.70388	5.14207	5.02233	4.86414	P	P	P	P	P	P	P	P	hsa_circRNA_406565		exonic	chr4	+	177069283	177073118	NM_170710	WDR17	AACTTATGGTTGAACTTGGAGAGTACCGTTCGAATCTGGGATTATACTCAGGATGCTTGC
ASCRP3000509	31	32	34	31	36	38	36	42	4.8734	4.9307	4.8887	4.82809	5.11891	4.91285	4.7142	4.97438	A	A	P	P	A	P	P	P	hsa_circRNA_083423	hsa_circ_0083423	exonic	chr8	+	17137883	17143936	NM_152415	VPS37A	AACTTCAGCAGGCGATAGCAATGCACAGCCAATTTCATGCTCCACTATAGTATGAATTAC
ASCRP3000511	82	75	62	84	66.5	55	60	51	6.32022	6.39659	5.94469	6.46044	6.29346	5.42833	5.47975	5.31512	P	P	P	P	P	P	P	P	hsa_circRNA_000859	hsa_circ_0000859	exonic	chr18	+	77208781	77211816	NM_006162	NFATC1	AACTTCCTGCAGGACTCCAAGGTCATTTTCGTGGAGAAAGCCCCAGCTGCATGGCTACTT
ASCRP3000513	2012.5	598	10801	1293	1084	2251	2282	7944.5	10.9371	9.40154	14.4009	10.657	11.4415	10.7511	10.738	12.107	M	P	P	P	P	P	P	P	hsa_circRNA_103361	hsa_circ_0001296	exonic	chr3	-	47719687	47727660	NM_003074	SMARCC1	AACTTGACTGGAGATGTGTGTGCTGTGATGAGGAAGATGAAGATCCTGCCAAAGGTGATC
ASCRP3000514	34	27	33.5	34	36	44	42	44	5.0251	4.63657	4.86724	4.94833	4.8887	5.06336	5.05795	4.9858	P	A	P	P	A	P	P	P	hsa_circRNA_405928		sense overlapping	chr2	-	95814629	95819004	NM_032788	ZNF514	AACTTGTACTGGAGAGAAATCCTACAAGTGTGGACCTGATGACATTTGAAGATGTGGCTG
ASCRP3000515	59.5	68	114	67.5	95	170	153.5	134	5.86726	6.28307	6.88569	6.08346	7.03204	7.11406	6.93073	6.67286	P	P	P	P	P	P	P	P	hsa_circRNA_102927	hsa_circ_0058493	exonic	chr2	+	227729319	227732034	NM_032276	RHBDD1	AACTTGTGGCTATTCATTTATTCTCACCAGGGTTCAGCCGTCTGTATATCTCCCCAGATA
ASCRP3000516	30	44	30	32.5	34	37.5	39	42	4.76483	4.98865	4.63657	4.7142	4.84858	4.81053	4.83601	4.93365	A	M	A	P	A	P	P	P	hsa_circRNA_406694		intronic	chr5	-	145083537	145083858	ENST00000510259	PRELID2	AACTTTAACCACAAAACCTGCTTCTGAACCAACTGAGGAAGACACCTCAGGTTGCAGCTG
ASCRP3000517	129.5	117	120	102	90	210	199	230	6.94324	7.10786	6.96505	6.76735	6.86765	7.45917	7.30776	7.39553	P	P	P	P	P	P	P	P	hsa_circRNA_001526	hsa_circ_0001526	sense overlapping	chr5	-	131822730	131823714	NM_002198	IRF1	AACTTTCGCTGTGCCATGAACTCCCTGCCAGATATCGAGGAGGAGATGATCTTCCAGATC
ASCRP3000519	34	29	53	35	40	39	36	37	4.98295	4.71076	5.61468	5.06336	5.06336	4.89174	4.79437	4.86414	P	A	P	P	A	P	P	P	hsa_circRNA_048410	hsa_circ_0048410	exonic	chr19	-	2428163	2431900	ENST00000325327	LMNB2	AACTTTTTTGTACAACACTCCAATAAACATTTTGATTTTAGTGTGGGCAGCTGGTGCGGG
ASCRP3000521	166	137	149	141	117	166	181	180	7.27087	7.33956	7.31288	7.25974	7.33427	7.08081	7.17273	7.08745	P	P	P	P	M	P	P	P	hsa_circRNA_406730		sense overlapping	chr6	-	1099947	1101761	NR_027115	LOC285768	AAGAAAAATGAAAGGGTCCTGCCTACCCATCTGAGGACATGTCTGCTCATCACCCATGTG
ASCRP3000522	126	117.5	105	120	83.5	114.5	110	120	6.8853	7.12605	6.73766	7.01017	6.74734	6.53915	6.43044	6.53575	P	P	P	P	P	P	P	P	hsa_circRNA_405841		sense overlapping	chr2	+	28210859	28218323	NM_004899	BRE	AAGAAAAATGTTTACAGGGTCTGGCCCCCGCTTCATAAACAGGGGGATATCATTTTCAAT
ASCRP3000525	52.5	53	54	54	54	60	66	58	5.63297	5.90311	5.6724	5.78134	5.95563	5.55839	5.6724	5.47975	P	P	P	P	P	P	P	P	hsa_circRNA_001985	hsa_circ_0001985	exonic	chr3	-	33450727	33467233	NM_014517	UBP1	AAGAAAAGTATCAGCCGTCCTATGATACCACAATCCTCACAGAGTGATGTCTTGGCATTG
ASCRP3000526	26	28	39.5	27	29	32	34	36	4.566	4.67591	5.14971	4.48779	4.70386	4.66529	4.61097	4.79112	A	A	P	A	A	P	M	P	hsa_circRNA_092566	hsa_circ_0001678	exonic	chr7	+	8043537	8099878	NM_138426	GLCCI1	AAGAAAATAATGGGAAGGAAGAAGTATCCAAGCGGACAAGGCAAAATCTCAGCAAGTTCG
ASCRP3000529	29	30.5	36	35	36	46	43	39	4.8734	4.75484	4.9366	5.08743	5.09272	5.19472	5.05795	4.82809	A	A	P	P	P	P	P	P	hsa_circRNA_092436	hsa_circ_0000709	exonic	chr16	+	67660457	67663436	NM_006565	CTCF	AAGAAAGAAGATTCCTCTGACAGTGGTGTCCACTTGCGAAAGCAGCATTCCTATATTGAG
ASCRP3000530	38	48	42	45	52	79	80	74	5.23837	5.69346	5.18979	5.42414	5.76982	5.95563	5.97439	5.77476	P	P	P	P	P	P	P	M	hsa_circRNA_407079		exonic	chr8	+	61653817	61693989	NM_017780	CHD7	AAGAAAGCAAAAACTGCCACGCCAAAACCCAAATCCAGCAAAAAGTCAAGGACCTATATC
ASCRP3000531	33	31.5	30	31.5	35.5	38	43	36	5.00278	4.95996	4.79112	4.89174	5.06336	4.79112	5.05795	4.79112	P	A	A	P	A	P	P	P	hsa_circRNA_104210	hsa_circ_0007828	exonic	chr6	+	147581750	147588303	NM_139244	STXBP5	AAGAAAGCCGACTACAGATACACATATGATGAGGGTTACATTTTGCCATCTGCCTTTCCA
ASCRP3000532	36	37	38	35	38	38	40	41	5.13182	5.21914	5.06605	5.06336	5.21429	4.87032	4.9715	4.97438	P	A	P	P	P	P	P	P	hsa_circRNA_104782	hsa_circ_0087071	exonic	chr9	+	37495165	37495983	NM_022490	POLR1E	AAGAAATACTGAAGATGATTGAGGAGAACAGCTCTGGTCAGCGATGCTATCCACAATGAC
ASCRP3000534	47	40	45	49.5	47	41	46	38	5.50181	5.31512	5.34427	5.62019	5.67858	4.87032	5.15984	4.79112	P	P	P	P	P	P	P	P	hsa_circRNA_400584		exonic	chr10	+	72604229	72610967	NM_003901	SGPL1	AAGAAATGTTTTAAGCTCACCAGGAAGATGCCCATTATTGGTCGTAAGAAGGCCTTTGAG
ASCRP3000536	24	29	33	28	32	47.5	45	40	4.566	4.71076	4.74142	4.53522	4.70386	5.21429	5.09008	4.8978	A	A	P	A	A	P	P	P	hsa_circRNA_102032	hsa_circ_0008604	exonic	chr17	+	30498061	30503232	NM_018307	RHOT1	AAGAACAGACAAAGACAGCAGCTAGAGTTGGGAAGACATCACTGATTATGTCTCTGGTCA
ASCRP3000537	61	46	55	53	57	53	50	48	5.89404	5.62019	5.6564	5.75486	6.00981	5.31512	5.22155	5.18236	P	P	P	P	P	P	P	P	hsa_circRNA_001937	hsa_circ_0000700	intronic	chr16	+	53155459	53155541	ENST00000447540	CHD9	AAGAACAGCTCTCTGGCTGAACATATCCCTTGGATACTCTAAGACCTGACCCTGATTAAG
ASCRP3000538	42	38.5	44.5	46.5	39	61	56	64	5.31058	5.26441	5.28421	5.5137	4.92774	5.62751	5.39658	5.61468	P	P	P	P	A	P	P	P	hsa_circRNA_030431	hsa_circ_0030431	exonic	chr13	-	75936161	75936743	NM_014832	TBC1D4	AAGAACAGGACCATGCTCTTCCAGGTTCCTGATGTTATTAGCAGCATAAGGCAATTATCT
ASCRP3000539	83.5	85	64	71.5	67	109	106	120	6.32022	6.44241	5.94469	6.18734	6.27843	6.45223	6.37828	6.50629	P	M	P	P	P	P	P	P	hsa_circRNA_092519	hsa_circ_0001233	exonic	chr22	-	40825609	40859290	NM_020831	MKL1	AAGAACATCCTTCCTGTTGAGTCCAGCCTGAAGGAAGCCATCATTGTGCTACAGTTGAAA
ASCRP3000540	30	28	33	35	34	35	36	36	4.90384	4.47162	4.84231	5.00278	4.8887	4.70386	4.7142	4.79112	A	A	P	P	A	P	P	P	hsa_circRNA_405113		exonic	chr13	-	20315704	20333558	NR_003272	PSPC1	AAGAACTCAGAAACCAAGAGTTGCAAAAACGGAAGCAAATACAACTAAGGACCCCTCGTC
ASCRP3000542	35.5	37.5	35	36	38.5	49	45.5	48	5.0251	5.39229	5.04981	5.00278	5.15731	5.23119	5.10849	5.22638	P	P	P	P	A	P	P	P	hsa_circRNA_063453	hsa_circ_0063453	exonic	chr22	-	40859224	40948371	NM_020831	MKL1	AAGAACTGGTGAGCCAAGGGATCATGCCGCATTGCCATCACGAAAGCCAAAGTGGATTTC
ASCRP3000543	48	42	44	46	43	52	54	53	5.53135	5.43876	5.31738	5.53135	5.24314	5.31512	5.42414	5.28768	P	P	P	P	P	P	P	P	hsa_circRNA_042079	hsa_circ_0042079	exonic	chr17	-	9843442	9850300	NM_003644	GAS7	AAGAACTTAGCTAAGCTCTCTCAGAACTCCTTGGCTTCACAGGAGGAAGGATAAACTGTG
ASCRP3000544	62	54	58	57	51	106	99	94.5	5.89404	5.95853	5.77641	5.87342	5.76982	6.40938	6.32191	6.19228	P	P	P	P	P	P	P	P	hsa_circRNA_101034	hsa_circ_0007723	exonic	chr12	+	28458581	28460682	NM_018318	CCDC91	AAGAACTTCAGTATCTGGAGTCCATCTTTCACCATCTTCTCCTGAGATTGTACTGGACCG
ASCRP3000547	29	29	35.5	31	33	44	42	41	4.82332	4.63657	4.91584	4.75484	4.70386	5.1111	5.00278	4.93365	A	A	P	P	A	P	P	P	hsa_circRNA_047448	hsa_circ_0047448	exonic	chr18	+	33783075	33840138	NM_017947	MOCOS	AAGAAGAGAAATGGGATGAGATTTCAATTGGCTCTTTGCGTTTCCAGGTTTGAAGATGGC
ASCRP3000548	77	64	64.5	53	47	82	76.5	86	6.22399	6.17989	5.94469	5.71078	5.67858	5.99292	5.91137	6.04301	P	P	P	P	P	P	P	P	hsa_circRNA_104084	hsa_circ_0075829	exonic	chr6	+	22020567	22056919	NR_015410	CASC15	AAGAAGAGAGCCAGCCAGGATCTGCATTTACTGCTCAACCACATCTAATTTGATGTCCTC
ASCRP3000550	44	46	40	39	49	42	44	49	5.4553	5.62019	5.22638	5.30603	5.59803	5.06336	5.09008	5.25736	P	P	P	P	P	P	P	P	hsa_circRNA_103514	hsa_circ_0006156	exonic	chr3	+	171965322	171969331	NM_022763	FNDC3B	AAGAAGCAGCCCAAAGTCGAATGATTCAGACTTGCAAGGTGATTGAAGATAGTACTGGAG
ASCRP3000551	40	37	38	41	36	61	59	63	5.34427	5.16738	5.06605	5.34648	5.06336	5.55264	5.52843	5.56983	P	A	P	P	A	P	P	P	hsa_circRNA_101992	hsa_circ_0002896	exonic	chr17	+	18607931	18608477	uc002guf.2	TRIM16L	AAGAAGCAGCTGTACACAACCCCATGCAGGTGTTTCAGGGCTTTACGTCATTCAAGGATG
ASCRP3000552	53	52	56	55	50	67	67	76	5.70734	5.80814	5.71937	5.78134	5.67858	5.7313	5.72022	5.83761	P	P	P	P	P	P	P	P	hsa_circRNA_092416	hsa_circ_0000593	exonic	chr15	+	41988272	42005694	NM_001080541	MGA	AAGAAGCTAGAATACATCTTATTGCCAGCAGTTTTGAAGATGACTCCCGTGTAGCCTCAC
ASCRP3000554	553	367	328	518	270	578	564.5	518	8.98602	8.73914	8.64656	9.11764	8.96506	8.93129	8.8451	8.55794	M	P	P	P	P	P	P	P	hsa_circRNA_406091		exonic	chr20	-	25000645	25004277	NM_032501	ACSS1	AAGAAGTATGATCGCTCCTCCCTGCGGACCCTGGGGTCAGCCAAGTGCAAGGTGGTTATC
ASCRP3000556	28.5	31	35	34	36	34	35	36	4.79112	4.86104	4.84231	5.00278	4.98865	4.70386	4.7142	4.74479	A	A	P	P	A	P	P	P	hsa_circRNA_101825	hsa_circ_0008242	exonic	chr16	-	66759730	66763002	NM_006141	DYNC1LI2	AAGAAGTCAGCTGGTCCACGACAAAGAGTTGGCAGCAGAAGATGAGCAGGTGTTCCTAAT
ASCRP3000558	49	45	44	42.5	44	58.5	54	56	5.55839	5.62019	5.30603	5.42414	5.4553	5.48379	5.37284	5.39443	P	P	P	P	P	P	P	P	hsa_circRNA_101630	hsa_circ_0036627	exonic	chr15	+	85656607	85669605	NM_002605	PDE8A	AAGAATATTTTTCTCAGTTTCCAGCCAGAGACGACACTCTTCCATGGCCCGGATACATTC
ASCRP3000559	31	32	50.5	36	40.5	39	36	44	4.9307	4.98865	5.5038	5.15984	5.31738	4.9307	4.78131	5.00278	A	A	P	P	P	P	P	P	hsa_circRNA_007258	hsa_circ_0007258	exonic	chr16	+	29847024	29848279	NM_005115	MVP	AAGAATCAGCTGGGGCAGAAGCGCGTGGTCAAGGGGAAGAATGGCTGGTCACCACAGTAG
ASCRP3000560	62	49	53	51	48.5	61	62	57	5.89404	5.69346	5.58306	5.63932	5.70388	5.55839	5.55264	5.47975	P	P	P	P	P	P	P	P	hsa_circRNA_406699		intergenic	chr5	+	151326199	151327356			AAGAATCTCATCTTGTATAAAGACAGACCAAGCTCCGTTCCTGTGAGGGAAGGGAGAGAA
ASCRP3000562	38	37.5	47.5	39	44	50.5	51	52	5.17489	5.29229	5.5038	5.20576	5.55264	5.28999	5.28306	5.25736	P	P	P	P	P	P	P	P	hsa_circRNA_407136		exonic	chr8	+	142170730	142173528	NM_014957	DENND3	AAGAATTTCTCAAAACCAGGGCTCCAGGGGACCATCAGTTTTATAAGCAGGGTGCAGAGC
ASCRP3000563	35	32	39	35	33	43.5	44	42	5.11371	4.98865	5.04981	5.06336	4.92774	5.04436	5.09008	4.93365	P	A	P	P	A	P	P	P	hsa_circRNA_101890	hsa_circ_0040708	exonic	chr16	+	84806146	84808831	NM_005153	USP10	AAGAATTTTAAATGCCACCGAACCTATCGGCTCTTTGCAGGTTGAGATAAGTCGAAGAGT
ASCRP3000566	60	62	53	62	57	57	59	61	5.87803	6.16865	5.58306	5.97296	5.76982	5.4553	5.5137	5.55648	P	P	P	P	M	P	P	P	hsa_circRNA_062557	hsa_circ_0062557	exonic	chr22	-	24108020	24109780	NM_213720	CHCHD10	AAGACACAAATGTGCAATTAAAAGTTTATTTTAGACCACACCGCCCAGCCGCGCCCTCTG
ASCRP3000567	88	108	126	122	179	129	136	108.5	6.37936	7.01052	7.06608	7.06069	8.21644	6.71766	6.75613	6.39659	P	P	P	P	P	P	P	P	hsa_circRNA_102750	hsa_circ_0055004	exonic	chr2	+	66739280	66775151	NM_002398	MEIS1	AAGACACGGGACTCACCATCCTTCAAGTGAACAATTGGTGATGGCTTGGACAACAGTGTA
ASCRP3000569	27	29	29	31.5	29	42.5	38	38	4.566	4.56219	4.61097	4.86104	4.62931	5.04436	4.8734	4.82809	A	A	A	P	A	P	P	P	hsa_circRNA_401988		exonic	chr18	+	60497267	60497464	NM_194449	PHLPP1	AAGACAGCTTGACCGGAAAGATGCATGTTCTGCCACTAATTGGTGGAAAAGAAAACCTCA
ASCRP3000572	39	41	33	40	39	77	80	70.5	5.23837	5.26441	4.84231	5.20576	5.24314	5.93662	5.95272	5.74481	P	P	P	P	P	P	P	P	hsa_circRNA_103179	hsa_circ_0062593	exonic	chr22	+	24509532	24530382	NM_012295	CABIN1	AAGACCAATTTCTTCAACACCGAAGCCAGGACAGCACAGCCGTAGCACTCTCAGACTCTA
ASCRP3000574	34	34.5	35	39	44	68	78	65	5.05525	5.14971	4.9366	5.15984	5.31738	5.7313	5.91586	5.64563	P	P	P	P	P	P	P	P	hsa_circRNA_405736		sense overlapping	chr19	-	13064495	13065340	NM_052850	GADD45GIP1	AAGACCCAGACAGGGAGCAGCACATCGCAGAGTGCATGGCCAAGATGCCACAGATGATTG
ASCRP3000575	192	204.5	194	154.5	152	171	179.5	182	7.50307	7.86205	7.72493	7.36057	7.84156	7.10819	7.1472	7.09143	P	M	P	P	P	P	P	P	hsa_circRNA_100445	hsa_circ_0016404	exonic	chr1	+	212977661	212977993	NM_001042552	TATDN3	AAGACCTACCATCAACCTTTTACAAGAGCAAGGTTGGACTAGATTTCTCCCCCAGATTTG
ASCRP3000576	32	30	35	36	38.5	33.5	34	35	5.0251	4.98865	4.9366	5.00278	5.29459	4.68995	4.74142	4.70039	P	A	P	P	P	P	P	A	hsa_circRNA_102459	hsa_circ_0049613	exonic	chr19	+	12962747	12963209	NM_014975	MAST1	AAGACGATCTCTCTGAGGCCTATGAACGCTCTGAGAGCTTGGAGGTGGCCTTCGTTACTC
ASCRP3000577	111	91	102	110	104	102	116	101	6.73216	6.74482	6.69522	6.88263	7.1586	6.36795	6.53963	6.27843	P	P	P	P	P	P	P	P	hsa_circRNA_405953		intergenic	chr2	+	122797766	122800683			AAGACTAATTACCCAACTGCCTCCGACTGACAAGATTGAGCATTTACAGAAGCAGGAATC
ASCRP3000578	34	31	39	32.5	39.5	34	31	30	5.0251	4.86104	5.1111	4.79112	4.95416	4.7515	4.55837	4.47162	P	A	P	P	A	P	P	A	hsa_circRNA_407076		exonic	chr8	+	54852135	54866870	NM_003702	RGS20	AAGACTACATTTCTATACTTTCTCCTAAGGAGCAGATGGGATCAGAGCGGATGGAGATGC
ASCRP3000579	39	37	41	42.5	37	50	50	53.5	5.23837	5.11631	5.16487	5.37284	4.98865	5.27376	5.23119	5.37935	P	A	P	P	A	P	P	P	hsa_circRNA_100213	hsa_circ_0000069	exonic	chr1	-	47745912	47748131	NM_003035	STIL	AAGACTACTTCAGGCACAGGTCTTCCCAAAAGTTATCTTCTGGGAAGATGCCAATACATG
ASCRP3000582	42	39	47	44.5	29	65	57	59	5.43876	5.21914	5.37718	5.40511	4.56219	5.66886	5.47975	5.5038	P	P	P	P	A	P	P	P	hsa_circRNA_017215	hsa_circ_0017215	exonic	chr1	-	243242289	243265046	NR_029401	LINC01347	AAGACTTCTGAATCCAGGAAGAGAAACTGACTGGGCAACATGTTATTCAGGCGACGTCAG
ASCRP3000583	34	35	41.5	37.5	45	42	41	47	5.06605	4.98865	5.24789	5.13952	5.39658	5.02233	4.9858	5.13182	P	A	P	P	P	P	P	P	hsa_circRNA_092470	hsa_circ_0000941	exonic	chr19	+	45781180	45781873	NM_031417	MARK4	AAGAGAATTGGAGCTGCGGGAGCGAGTACTCAGAGGGAAGTACCGGGTCCCTTTCTACAT
ASCRP3000584	885.5	547.5	614.5	807.5	559	714.5	812	761	9.66678	9.2867	9.69577	9.91354	10.3401	9.21204	9.36577	9.06137	P	P	P	P	P	P	P	P	hsa_circRNA_000931	hsa_circ_0001045	intronic	chr2	-	95756566	95756769	ENST00000272418	MRPS5	AAGAGACGTGTCCCTCCATCCTTAGTTAAATGAGTCTGGGGGGAGACCCCCCAAGATTTA
ASCRP3000585	81.5	77	77	82.5	76	68	80	68	6.31173	6.44241	6.26325	6.39552	6.52746	5.70906	5.97439	5.69172	P	P	P	P	P	P	P	P	hsa_circRNA_102726	hsa_circ_0001009	exonic	chr2	-	58449076	58459247	NM_018062	FANCL	AAGAGATAGGAACTCTTGGTTGGGATAAGGAAGAGACTTCCACCTTAGGATAGTGTTGCC
ASCRP3000586	34	34	38	36	33	38.5	41	36	5.06605	5.02233	5.1111	5.11371	4.78131	4.83285	4.8734	4.74479	P	A	P	P	A	P	P	P	hsa_circRNA_074018	hsa_circ_0074018	exonic	chr5	+	134153185	134153404	NM_014829	DDX46	AAGAGATATGAAGAAGAATTAGAGATCAATGACTTCCCACAGGATGTGATGCAGCAGGCC
ASCRP3000587	276	193	307	218	204	318	330	423.5	7.98939	7.84274	8.54544	7.85934	8.44579	8.06693	8.04285	8.26327	P	P	P	P	P	P	P	P	hsa_circRNA_007672	hsa_circ_0007672	exonic	chr7	+	65705311	65706257	NM_003596	TPST1	AAGAGATGATTGGGAAAGCTGGGGGAGTGTCTCTGTCAAAATGTTGGTTATCTTTCTGAA
ASCRP3000588	40	35	52	39	50	57	48.5	50	5.27376	5.14971	5.61468	5.15984	5.62019	5.48379	5.17239	5.27376	P	P	P	P	P	P	P	P	hsa_circRNA_407261		sense overlapping	chrX	-	2828699	2856298	NM_000047	ARSE	AAGAGATGGACACAGCCAGTTAGGGGGATGGAACGGAATTTACAAAGGTGGGAAGGGCAT
ASCRP3000589	32	29	28	55.5	31	40	39.5	40	4.82332	4.63657	4.63657	5.84233	4.70386	4.91285	4.89478	4.87954	A	A	A	P	A	P	P	P	hsa_circRNA_101343	hsa_circ_0031632	exonic	chr14	-	35261980	35331528	NM_013448	BAZ1A	AAGAGCAACTAACTGATGCTGACACCAAAGTGACTTTTTTGAACGAACCATTCTGTGCAA
ASCRP3000591	32	33	35	37	49	35	35.5	34	4.8734	5.02233	4.9366	5.06336	5.50181	4.7515	4.70039	4.61097	P	A	P	P	M	P	P	P	hsa_circRNA_102823	hsa_circ_0002291	exonic	chr2	+	135848567	135851263	NM_012233	RAB3GAP1	AAGAGCACATTGCCTGGTAAGATGGGTATATTTACTTCTGGCACATGGGAAGAGAAATCA
ASCRP3000592	59	49.5	68	59	53	80	77.5	89	5.86726	5.73469	6.0389	5.91735	5.74649	6.01121	5.91137	6.11957	P	P	P	P	P	P	P	P	hsa_circRNA_103676	hsa_circ_0070133	exonic	chr4	+	79229219	79258971	NM_025074	FRAS1	AAGAGCAGTTCCTCAACCTCGTGGGATACTGTGCTGTCTGCCATGAGTCCTGTGCAGGTT
ASCRP3000593	99	87	66	84	65	95.5	85	84	6.58636	6.66976	6.00981	6.46044	6.25147	6.27145	6.06203	5.98582	P	P	P	P	P	P	P	P	hsa_circRNA_058188	hsa_circ_0058188	exonic	chr2	+	217329319	217332769	NM_014140	SMARCAL1	AAGAGCTTGAGAGAAAGAAACAGCAGCAGAAAGATGCCCTCATTCTCTTCTTCAACAGAA
ASCRP3000595	62	47.5	48.5	56	35.5	70	71	73	5.89404	5.69346	5.5038	5.81216	4.8887	5.79764	5.76982	5.81216	P	P	P	P	A	P	P	P	hsa_circRNA_404729		exonic	chr10	+	26789747	26802589	NM_019043	APBB1IP	AAGAGGAGAAATATGCTGTATTTAAAAACCCCCAGAGTCCTTAAATGCACTGGAAGACCA
ASCRP3000598	27	31	34	31	38	40	36	38	4.70039	4.63657	4.9366	4.622	5.18732	4.91285	4.67591	4.8978	A	A	P	A	P	P	M	P	hsa_circRNA_104371	hsa_circ_0001708	exonic	chr7	+	50358643	50367353	NM_006060	IKZF1	AAGAGTGACAGAGTCGTGGATAACCTGAGGACCATGGATGCTGATGAGGGTCAAGACATG
ASCRP3000602	32.5	27	39.5	33	29	57	53	56.5	5.00278	4.63657	5.16487	4.89174	4.59614	5.42833	5.37284	5.37935	P	A	P	A	A	P	P	P	hsa_circRNA_063147	hsa_circ_0063147	exonic	chr22	-	36723505	36737571	NM_002473	MYH9	AAGATCAATCCATCTTGTGCACACCTATTCAGGCCTGTTCTGTGTGGTCATCAATCCTTA
ASCRP3000603	46	31	108	30.5	39	36	39	55	5.37501	4.9307	6.78299	4.79112	5.21429	4.83285	4.94833	5.42414	P	A	P	P	P	P	P	P	hsa_circRNA_102631	hsa_circ_0005556	exonic	chr2	-	15693549	15698758	NM_015909	NBAS	AAGATCAGTGTGTGGAAATCAGCCTAGAGGCAACCAAAAACATGGTGCATCCTTTATCAT
ASCRP3000604	42	35	46.5	37	38	49.5	49	44	5.41148	4.98865	5.35532	5.11371	5.18732	5.24552	5.22155	5.03888	P	A	P	P	P	P	P	P	hsa_circRNA_406336		exonic	chr3	+	122808014	122825688	NM_006810	PDIA5	AAGATCCTGGAGCCAAAGATGTTGTCCACCTTGACAGTGAAAAGGTGGTCCTGCCATCAT
ASCRP3000605	6832.5	3336	3189.5	5046	1170	5216.5	5260	6221.5	12.9339	12.1411	12.0587	12.8367	11.5448	11.9125	11.8919	11.6762	P	P	P	P	P	P	P	P	hsa_circRNA_406757		intronic	chr6	+	33653604	33653803	ENST00000374316	ITPR3	AAGATCGTGCTTCCCAGGCCAGCCTCCCTCTCCGTGCTGTAGCTGTGCTGTGAGTGCCTC
ASCRP3000607	179	138	150	138	120.5	172	165	169	7.39553	7.36139	7.32951	7.25029	7.47623	7.12637	7.03685	7.0021	P	P	P	P	P	P	P	P	hsa_circRNA_401965		exonic	chr18	+	42529845	42533305	NM_015559	SETBP1	AAGATGAACCGCAAGGAGAGAAGTTCTTATGACTCCTCCATGTCTCCAGGCTTACGAGAG
ASCRP3000608	281	230	130.5	251	94	231	236	236	8.02167	8.10345	7.10524	8.07045	6.9908	7.57364	7.58777	7.44811	P	P	P	P	P	P	P	P	hsa_circRNA_402819		exonic	chr3	-	33114035	33118729	uc011axk.1	GLB1	AAGATGAAGATGGCTGGGCTGAACGCCATCCAGACTCTCGATTCCTTCCTTGGGCTTTTC
ASCRP3000612	32	33.5	42	31.5	44.5	49.5	50	50	4.9307	5.14971	5.18979	4.79112	5.31738	5.27376	5.28306	5.30146	P	A	P	P	P	P	P	P	hsa_circRNA_037192	hsa_circ_0037192	exonic	chr16	+	553003	560800	NM_014700	RAB11FIP3	AAGATGGAGAGGGAGAAGAGCATTGAGATCGAGAACCTGCAGACCAGGTACCTGCACCAG
ASCRP3000614	232	180	193	210.5	172	314	304.5	317	7.75258	7.74083	7.68715	7.81438	8.15513	8.03823	7.93994	7.88168	P	P	P	P	P	P	P	P	hsa_circRNA_066970	hsa_circ_0066970	exonic	chr3	+	121563299	121576003	NM_018456	EAF2	AAGATGTCCCCAGCATCTCCAATAGATGATATCGAAAGAGATGACTTCAAACCTGCTTCT
ASCRP3000615	28	32	39.5	30	35	54	45	47.5	4.76483	4.9307	5.12667	4.75484	4.92774	5.34648	5.05795	5.15478	A	A	P	A	A	P	P	P	hsa_circRNA_102711	hsa_circ_0054406	exonic	chr2	+	44436348	44436466	NM_002706	PPM1B	AAGATTCAGAGTTGGATAAGCACTTGGAATCACGGGTTGAAGGGAAGTCGAGATAACATG
ASCRP3000616	108	95	115	107	96	140.5	132	140	6.67903	6.81257	6.9125	6.83367	7.02513	6.85057	6.71466	6.71252	P	P	P	P	P	P	P	P	hsa_circRNA_401876		exonic	chr17	+	72285732	72287272	NM_023036	DNAI2	AAGATTCCCACGTACTCCTGGGTGGCTGCTACAATGGACAGATAGGGACCCCCAGGAAAT
ASCRP3000617	38	39	36	39.5	39	49	50.5	58	5.19472	5.36629	4.8887	5.27609	5.29459	5.25736	5.20209	5.42414	P	P	P	P	P	P	P	P	hsa_circRNA_404026		exonic	chr8	+	42401611	42403923	NM_138436	SMIM19	AAGATTCGTTTAAGACAACAACTGGAAATGTATTCCATTTCCCCATGGCTGGGGGTTATG
ASCRP3000620	29	31	51	34	36	37	34	35	4.76483	4.98865	5.52353	5.11371	4.95416	4.83285	4.7142	4.70039	A	A	P	P	A	P	P	P	hsa_circRNA_404529		intronic	chr1	-	68656995	68659910	ENST00000370976	WLS	AAGCAAAGGAGAATAAGGACAACAAGAAGAGCCATGGGAGGATGAGATAGCTCCAGGGCC
ASCRP3000623	45	43.5	51	48	55	50	53	58	5.43876	5.60545	5.59616	5.63932	5.84233	5.23119	5.32415	5.47975	P	P	P	P	P	P	P	P	hsa_circRNA_101467	hsa_circ_0034293	exonic	chr15	-	30053341	30065560	NM_003257	TJP1	AAGCAATGGCAGGCTCCTGGATTTGGATTTGGAATTGCAATATCTGGTGGACGAGATAAT
ASCRP3000627	184	103	118	167.5	73	198.5	190.5	211	7.4463	6.9436	6.93736	7.47674	6.46555	7.35727	7.25029	7.29633	P	P	P	P	P	P	P	P	hsa_circRNA_011588	hsa_circ_0011588	exonic	chr1	-	36211051	36212593	NM_022111	CLSPN	AAGCACTTGCTCTTTGCTCAGGCTCTTTTCCCACAGACAAGTTCTTAAATGTTAGAAACC
ASCRP3000628	49	51	62	52	57	59	53	60	5.58681	5.73469	5.87803	5.69433	5.95563	5.50578	5.35532	5.47975	P	M	P	P	P	P	P	P	hsa_circRNA_000104	hsa_circ_0000266	intronic	chr10	-	126336614	126337010	ENST00000337318	FAM53B	AAGCAGATTTTCAGCATCCTAGGAAGAACCAAGAATGCAGAAGTCTGGGGGTGGTGGAGA
ASCRP3000630	35	28	39	41	34	59	55	55	5.0251	4.63657	5.14971	5.38583	4.84858	5.53719	5.39658	5.39443	P	A	P	P	A	P	P	P	hsa_circRNA_102560	hsa_circ_0051245	exonic	chr19	+	42373100	42375484	NM_001022	RPS19	AAGCATTAGAACAAACCATGCTGGGTTAATAAATTGCCTCATTCGTAACTTCCACAGCGC
ASCRP3000633	31	35	32.5	34	36.5	34	38	43	4.76483	5.16738	4.82332	5.06336	4.8887	4.7515	4.83601	5.03888	P	A	P	P	A	P	P	P	hsa_circRNA_405832		exonic	chr2	-	24098698	24111269	NM_017552	ATAD2B	AAGCCATATTAGGTTAACTTCTCAGCCTGGTGCTACATTACCAAATGGACATAGTGGCTT
ASCRP3000635	233.5	169	185	209	105	227	217	245	7.75738	7.65329	7.63956	7.80413	7.17242	7.54399	7.44138	7.48381	P	P	P	P	P	P	P	P	hsa_circRNA_000624	hsa_circ_0000751	intronic	chr17	-	27620262	27620746	ENST00000225388	NUFIP2	AAGCCCACCTGTGGCCTTGGGGCTCCCCGTCTCGATGGGGGTGGGGCTGGATCCGAAAAG
ASCRP3000637	141.5	128	160.5	130	166	145	170.5	140.5	7.05731	7.22821	7.40991	7.14974	8.04678	6.87112	7.06608	6.70129	P	P	P	P	P	P	P	P	hsa_circRNA_102347	hsa_circ_0000842	exonic	chr18	-	33606862	33613800	NM_018170	RPRD1A	AAGCCCTTGCAGAGAAAGAGCATAAATTGGAACCAAACCAAACAGGAAGCTTACTTTTCT
ASCRP3000639	124	70	75	133	53	106.5	101	106	6.87497	6.3309	6.18857	7.17803	5.88262	6.44293	6.30548	6.32078	P	P	P	P	P	P	P	P	hsa_circRNA_005135	hsa_circ_0005135	exonic	chr19	-	50347572	50347855	ENST00000600742	PTOV1-AS1	AAGCCTGGATTCTTGACCCCCAGCAACGAGAAGCTGGATGCCACATTGCAACTGCAAGGT
ASCRP3000640	16101	10883	15198.5	12283.5	3165	42602	43247	54715	14.5114	14.5114	14.6614	14.4594	13.2628	14.5758	14.7688	14.6614	P	P	P	P	P	P	M	M	hsa_circRNA_044097	hsa_circ_0044097	exonic	chr17	-	42929776	42932372	NM_004247	EFTUD2	AAGCCTTTTCTCTGTCTGTCTTCCACCACTGGCAGGAACAAGATCACCATGATTGCTGAG
ASCRP3000642	69	53	75.5	68	59	118.5	115	99	6.02374	5.93514	6.19966	6.15985	6.12281	6.58776	6.50381	6.24256	P	P	P	P	P	P	P	P	hsa_circRNA_049851	hsa_circ_0049851	exonic	chr19	+	15939756	15946230	TCONS_00026750	XLOC_012981	AAGCTAATATGCCTGATTGACATTCTTCTGGACAATGAGTCCCATCATCTCTCCACCATG
ASCRP3000643	172	125	151.5	115.5	121	129	140	148	7.33343	7.21674	7.35038	6.96289	7.49135	6.69347	6.78462	6.79765	P	P	P	P	P	P	P	P	hsa_circRNA_103700	hsa_circ_0070421	exonic	chr4	+	89396991	89400658	NM_016323	HERC5	AAGCTCTCCTAGAAATGTTGAAGAAGCTGCACAGGATAACCACCTGCCTCAAAGATAATC
ASCRP3000644	43.5	42	43	44	43	46	51	42.5	5.35752	5.4553	5.30603	5.49982	5.39658	5.19472	5.34427	4.9858	P	P	P	P	P	P	P	P	hsa_circRNA_103773	hsa_circ_0003437	exonic	chr4	+	184114751	184130178	NM_024949	WWC2	AAGCTGAGATCTCCACTACAAGATTAAGGGTTAACGAAGCCCTTGTCATTTGCTGATTGT
ASCRP3000646	26	34	33	29	33	47	51	42.5	4.41358	5.21914	4.76814	4.45938	4.84858	5.16236	5.28306	5.02233	A	A	P	A	A	P	P	P	hsa_circRNA_103515	hsa_circ_0067991	exonic	chr3	+	171969049	172025291	NM_022763	FNDC3B	AAGCTGGCACATAGGAGCAAAAGTTCACTAACCCTGCAGTGGAAGAAATTATACCATTTT
ASCRP3000647	138	95	100.5	132	66	151	144	139	7.00772	6.81257	6.69522	7.17803	6.27843	6.93736	6.82813	6.71766	P	P	P	P	P	P	P	P	hsa_circRNA_104396	hsa_circ_0002690	exonic	chr7	+	73510951	73511519	NM_002314	LIMK1	AAGCTGTACTGGTGTTGTGACTGCAGTGCCTCCCTGTCGCACCAGTACTATGAGAAGGAT
ASCRP3000648	45	37	70	41	40	107	107	126.5	5.46961	5.26441	6.10458	5.30603	5.24314	6.45223	6.39766	6.60732	P	P	P	P	P	P	P	P	hsa_circRNA_026129	hsa_circ_0026129	sense overlapping	chr12	-	49578582	49579773	NM_006009	TUBA1A	AAGCTGTCCATTTCTGTGATGGGTTTTGAATAAAGTATTCCCTGTCTTAAGCCGACCAGT
ASCRP3000649	29	31	34	30	34	58	52.5	49	4.76483	4.9307	4.9858	4.75484	4.92774	5.52745	5.35532	5.22638	A	A	P	A	A	P	P	P	hsa_circRNA_104527	hsa_circ_0083054	exonic	chr7	-	152007050	152009031	NM_170606	KMT2C	AAGCTGTTGTCTCAGGGAGCACAGAAAGAACGATCTCCTCAGCAGAATATAGTATCTTGT
ASCRP3000651	48	42.5	47	57	54	53	59.5	51	5.53135	5.60545	5.43668	5.87342	5.88262	5.31512	5.5137	5.25736	P	P	P	P	P	P	P	P	hsa_circRNA_100800	hsa_circ_0021773	exonic	chr11	+	43421437	43429127	NM_018259	TTC17	AAGCTTTGGCCATCAATAGCTCTGAGATCTCTCCAGCGAACACTGAATGAGTTAAAAGAG
ASCRP3000652	32	29	34	28.5	41	38	38	38	4.98295	4.71076	4.91584	4.5698	4.98865	4.83285	4.8734	4.82809	A	A	P	A	A	P	P	P	hsa_circRNA_036389	hsa_circ_0036389	exonic	chr15	-	76508628	76588078	NM_000126	ETFA	AAGCTTTTCCACAGCTTTAAAACTATCAGAAGCCTCATTGCTACGATTTCAGAGTACCCT
ASCRP3000656	48.5	46	51	50.5	54	58	57	52	5.55839	5.65551	5.58306	5.68297	5.84233	5.49982	5.47975	5.28768	P	P	P	P	P	P	P	P	hsa_circRNA_103854	hsa_circ_0004418	exonic	chr5	-	64556426	64587297	NM_197941	ADAMTS6	AAGGAAACGGTATCGCTCCTGTAACACAGATTTCAGGCCGTGGTACTTGCCTTGATAATG
ASCRP3000657	43	39	38	41.5	42	56	56	59	5.37501	5.21914	5.09008	5.37284	5.24314	5.4553	5.42414	5.47975	P	P	P	P	P	P	P	P	hsa_circRNA_003850	hsa_circ_0003850	exonic	chr4	+	3088665	3117990	NM_002111	HTT	AAGGAAAGAAATGGAAGTCTCTCCTTCTGCAGAGCAGCTTGTCCAGAAAGAAAGAACTTT
ASCRP3000658	28	34.5	36	31	30.5	35	34	41	4.566	4.82968	4.9858	4.75484	4.66884	4.70386	4.67591	4.86414	A	A	P	A	A	P	P	P	hsa_circRNA_402621		exonic	chr20	-	49558567	49571822	NM_003859	DPM1	AAGGAAATGGAGGTGTATATGGCTGGGATTTGAAAAGAAAAATAATCAGTGGAATCAACT
ASCRP3000661	588	506.5	679	571	724	381	433	318.5	9.06289	9.18084	9.88073	9.27029	10.7847	8.32108	8.45584	7.8876	P	P	M	P	P	P	P	P	hsa_circRNA_008289	hsa_circ_0008289	exonic	chr6	+	155448623	155451551	NM_012454	TIAM2	AAGGAAGAAAAGGAAACTCCAGGCTCACTTCATGGACTCACTTTGCGTGCTTGTTAAATG
ASCRP3000662	44	48	45	45	38	46	43	50	5.41148	5.76982	5.37718	5.49982	5.18732	5.098	5.02233	5.28768	P	P	P	P	A	P	P	P	hsa_circRNA_407025		sense overlapping	chr7	-	149930123	149934697	TCONS_00014005	XLOC_006645	AAGGAAGAGTGCCAAAGAAGGAATAAATAAAGGTACTTGGAGTTCTTCCAGGGCGTTACC
ASCRP3000664	31	35	53	34	42	42	39	35	4.79112	5.16738	5.61468	4.94833	5.42414	5.00278	4.8734	4.7142	P	P	P	P	P	P	P	P	hsa_circRNA_004092	hsa_circ_0004092	exonic	chr6	-	74149931	74150168	NM_138441	MB21D1	AAGGAAGGAAATGGTTTCCAAGATACAGATGTCATCATGAAGAGGAAAAGAGGAGGGAGC
ASCRP3000665	72	61.5	53	64	45.5	114	99	119	6.12022	6.14337	5.61468	5.97296	5.52745	6.54495	6.27785	6.50629	P	P	P	P	P	P	P	P	hsa_circRNA_007877	hsa_circ_0007877	exonic	chr1	-	21573713	21585332	NM_001397	ECE1	AAGGAATACCTTGAGCAGATCTCCACTCTCATCAACACCACCGACAGATGCTCGGGGGCT
ASCRP3000666	24	27.5	35	31	34	39	39	38	4.41358	4.60358	4.9366	4.86104	5.06336	4.87032	4.91584	4.82809	A	A	P	A	A	P	P	P	hsa_circRNA_401746		exonic	chr17	+	25932459	25938655	NM_014238	KSR1	AAGGAATGAAGCGTGTCCTGACTTCTGTCAGCTTGGGGAAGGAAGTCAGTGCTGAGGAGC
ASCRP3000668	27	30	34	35	36	45	45	50.5	4.48779	4.71076	4.8887	4.94833	5.06336	5.12409	5.11891	5.21429	A	A	P	P	A	P	P	P	hsa_circRNA_010009	hsa_circ_0010009	exonic	chr1	+	12422775	12557685	NM_015378	VPS13D	AAGGACAGGAGCAGCTCTTCAAACTCACAGACAACATACAGGACGAATTGTATTGATGTC
ASCRP3000669	38	36	50	36.5	44.5	49	51	49	5.25736	5.19472	5.48781	5.13952	5.47975	5.28999	5.31058	5.22638	P	P	P	P	P	P	P	P	hsa_circRNA_003196	hsa_circ_0003196	exonic	chr4	-	170458959	170477246	NM_012224	NEK1	AAGGACATATGGCTCCTTTTCTGGGCAGTGGAGGGACTATAGCTCCATCATCTTTTTCTT
ASCRP3000670	48	30.5	38	40	45.5	47	45	33.5	5.55839	4.82968	4.9858	5.27609	5.5774	5.16236	5.11891	4.57738	P	A	P	P	P	P	P	A	hsa_circRNA_103286	hsa_circ_0003862	exonic	chr3	+	11354777	11356967	NM_006395	ATG7	AAGGACGAAGGATCTAAAGAAGTACCACTTCTACTATTGGTTTTGCTATCCTGCCCTCTG
ASCRP3000671	39	32	37.5	38	35	49	45	42.5	5.25736	4.82968	5.09008	5.20576	4.98865	5.30603	5.11891	5.02233	P	A	P	P	A	P	P	P	hsa_circRNA_403718		exonic	chr6	-	142221459	142231148	uc003qit.1	AK097143	AAGGACTGCTGGAATGCTGACTTGGTTTATGTATCTATCTCTTTCCCACACCATCTATGC
ASCRP3000673	29	28	33	38	38	34	36	36	4.82332	4.79112	4.69344	5.20576	5.15731	4.66529	4.7142	4.64741	A	A	P	P	P	P	P	P	hsa_circRNA_101098	hsa_circ_0027493	exonic	chr12	+	69218142	69218431	NM_002392	MDM2	AAGGAGAGCAATTAGTGAGACAGAATCATCGGACTCAGGTACATCTGTGAGTGAGAACAG
ASCRP3000674	41	51	47	37	44	46	44	43	5.31058	5.69346	5.37718	5.15984	5.39658	5.12409	5.14207	4.9858	P	M	P	P	P	P	P	P	hsa_circRNA_105041	hsa_circ_0092125	exonic	chrX	-	153762552	153762711	NM_000402	G6PD	AAGGAGATGGTGCAGAACCTCATGGTGCTGAGAGGCTGGAACCGCATCATCGTGGAGAAG
ASCRP3000676	35.5	31	30	33	31.5	44.5	47	44	5.00278	4.86104	4.63657	4.82809	4.59614	5.14207	5.18979	5.10849	P	A	A	P	A	P	P	P	hsa_circRNA_406353		sense overlapping	chr3	-	129684543	129690951	ENST00000509201	RP11-93K22.6	AAGGAGCAACAGGATTACTGTCCACAAACAAACAAACAGCACCAAAACTCCCAACAATAA
ASCRP3000677	37.5	32	38	36	37	50	46	53	5.13182	5.05795	4.9858	4.94833	5.21429	5.25736	5.09008	5.34427	P	A	P	P	A	P	P	P	hsa_circRNA_019061	hsa_circ_0019061	exonic	chr10	+	90661412	90682193	NM_020799	STAMBPL1	AAGGAGCCCAGGCTGTTCAGTATGAAGTGATTGAGAAGAAACAGTGAACATCCTCATTTC
ASCRP3000680	33.5	37	52	35	45	59	53	53.5	5.05525	5.16738	5.58306	5.06336	5.31738	5.48379	5.34427	5.35532	P	P	P	P	M	P	P	P	hsa_circRNA_103407	hsa_circ_0007761	exonic	chr3	+	63898263	63898901	NM_000333	ATXN7	AAGGAGTTTGGGAAAAACCGCGAAGTCATGGGGCTCTGTCGGGAAGGAGCGGAAAGAATG
ASCRP3000681	35	30	49	38	35	53	46	51	5.06605	4.79112	5.52353	5.20576	5.11891	5.34648	5.15984	5.25736	P	A	P	P	A	P	P	P	hsa_circRNA_035152	hsa_circ_0035152	exonic	chr15	-	48766451	48786451	NM_000138	FBN1	AAGGATACACAGGTGATGGCTTCACTTGTACAGATCCCATATGTGGTAAAGGGTACTCAA
ASCRP3000682	32	39	32	31	32	39.5	39	41	4.8734	5.05795	4.79112	4.622	4.66884	4.91285	4.91584	4.93365	A	A	P	A	A	P	P	P	hsa_circRNA_100394	hsa_circ_0015272	exonic	chr1	+	173702851	173703425	NM_014458	KLHL20	AAGGATAGCAGACAAGTTCACCCAACATAACTTTCAAGAGGTGTACCAACATTCGACCAG
ASCRP3000684	447	291.5	327.5	326.5	202	589.5	576	774.5	8.67441	8.4311	8.62913	8.42232	8.40753	8.96109	8.87881	9.09127	P	P	P	P	P	P	P	P	hsa_circRNA_101275	hsa_circ_0030428	exonic	chr13	-	75915260	75915723	NM_014832	TBC1D4	AAGGCCCTTCTGTCTCTACCCACCAAGAGCCAAGCTGGTGATACAGAGGCATCTCTCATC
ASCRP3000685	47	40	50.5	47	56	55	53	59	5.46961	5.34427	5.52353	5.49982	5.86416	5.42833	5.37284	5.5294	P	P	P	P	P	P	P	P	hsa_circRNA_101329	hsa_circ_0031408	exonic	chr14	-	25443870	25444056	NM_014178	STXBP6	AAGGCGAATATTTAACTTATATCTGCCTGTCAGATTCACTGCGTGCTGTCCTCACTTGTT
ASCRP3000689	36	37	48	39	35.5	49	43	43.5	5.11371	5.21914	5.48781	5.20576	5.0251	5.19472	5.02233	4.9858	P	A	P	P	A	P	P	P	hsa_circRNA_102447	hsa_circ_0005360	exonic	chr19	+	11221327	11222315	NM_000527	LDLR	AAGGCTGTGGGGACCAACGAATGCTTGGACAACAACGGCGGCTGTTCCCACGTCTGCAAT
ASCRP3000690	88	64	68	76	73.5	71	76.5	63	6.42625	6.21612	6.00981	6.26149	6.53866	5.85796	5.88644	5.60545	P	P	P	P	P	P	P	P	hsa_circRNA_100521	hsa_circ_0017438	exonic	chr10	+	1118055	1126416	NM_014023	WDR37	AAGGCTTCCACCAGCAAGCTTATTGCAGGAGTGACCAGGACACTACCTCCTAGAAGTAAT
ASCRP3000691	33	31	51	35	42	38	34	38	4.98295	4.86104	5.52353	4.94833	5.39658	4.83285	4.67591	4.74479	A	A	P	P	P	P	P	P	hsa_circRNA_405661		sense overlapping	chr18	-	14077332	14085075	NR_033354	ZNF519	AAGGGAAGGAAGTATATTGGGAGTGGAAAAGCGAGATTGTCTTTGACCATTTGCTATGGA
ASCRP3000693	45	41	44	42	40	129	123	126.5	5.46961	5.31512	5.18979	5.38583	5.29459	6.68123	6.61147	6.57174	P	P	M	P	P	P	P	P	hsa_circRNA_104543	hsa_circ_0083172	exonic	chr7	+	157151240	157160177	NM_005494	DNAJB6	AAGGGACCCATTTTCATTTGACTTCTTTGGACCCATTCCAACAATCTCGTAAAACATGGT
ASCRP3000694	36	28	38	35	36	50	50	49	5.11371	4.71076	5.06605	5.06336	5.06336	5.28999	5.28306	5.22638	P	A	P	P	P	P	P	P	hsa_circRNA_040698	hsa_circ_0040698	exonic	chr16	+	84767040	84779279	NM_005153	USP10	AAGGGCTTGTTCCGGTTTCAGAGGATCCTGTAGCCATAAAGATTGCAGTATATTTTTGGA
ASCRP3000695	33	32	43	38	50	56	47	53	4.98295	5.11631	5.22638	5.20576	5.67858	5.48379	5.17239	5.31512	P	A	P	P	P	P	P	P	hsa_circRNA_404964		intronic	chr12	-	11273608	11276922	uc001qzf.2	PRB4	AAGGGGAATAAGACTGCATCTGTTCATATGAGGTAATGATGGAGTTCAAAGGCACAGAGC
ASCRP3000696	1453	1747	1606	1805	1456	1137.5	1349	1231	10.4553	11.242	11.2874	11.1946	11.926	9.81067	10.0151	9.64712	P	P	P	P	P	P	P	P	hsa_circRNA_103224	hsa_circ_0063329	exonic	chr22	-	38894089	38894578	NM_006386	DDX17	AAGGGGAGATGGCCCAATCAATATGTAATGGATGTGTTGATGGATCAGCACTTTACAGAA
ASCRP3000697	68.5	43.5	202	59	51.5	176.5	183.5	262.5	6.05526	5.52745	7.8015	5.8948	5.86416	7.1799	7.18889	7.60547	P	P	P	P	P	P	P	P	hsa_circRNA_001264	hsa_circ_0000086	antisense	chr1	-	76694158	76694273	NM_152996	ST6GALNAC3	AAGGGGGCTTCACATGGTTTTAAAATGTGCTGCTGTGGTTTGACCTAGAGTACAAAATAG
ASCRP3000698	94.5	81	102.5	79	61	102	98	100	6.48481	6.5793	6.71852	6.32191	6.10589	6.33928	6.27785	6.27843	P	P	P	P	P	M	P	P	hsa_circRNA_405921		exonic	chr2	+	85241058	85255179	ENST00000456682	KCMF1	AAGGGTAGATTTTGGCCAGAGGTCCCTGTTGCTGTGCATATATTATTAGCCGAGTATATG
ASCRP3000699	32	33	35.5	32	45	37	40	39	4.98295	4.9307	4.82332	4.82809	5.31738	4.87032	4.91584	4.8978	A	A	P	A	P	P	P	P	hsa_circRNA_406298		intronic	chr3	-	69037419	69038168	ENST00000295571	EOGT	AAGGTAATGGATACACTGCGGATTCTGAGAGTTCTTACGGATATGGTGACCTATTCTCCG
ASCRP3000700	34	30.5	31	37	31	37	34	36	4.9307	4.60358	4.74142	5.15984	4.56219	4.79112	4.7142	4.79112	P	A	A	P	A	P	P	P	hsa_circRNA_102595	hsa_circ_0052095	exonic	chr19	+	52785363	52786666	NM_001010851	ZNF766	AAGGTATCAAAGATATCAACACAGGGACACTTGACATTCAGGGACGTGGCCATAGAATTC
ASCRP3000701	39	41	40	37.5	38	43	39.5	44	5.15731	5.36629	5.26441	5.23119	5.06336	5.02233	4.93365	5.06605	P	P	M	P	A	P	P	P	hsa_circRNA_000155	hsa_circ_0000155	exonic	chr1	+	168007608	168014465	NM_018442	DCAF6	AAGGTATCGAGCAGGACCTGGTGATAGATAACAATAATGAAAAGCTGAGCCCCAAACCAG
ASCRP3000704	94	77.5	114	101	88	78	81	109	6.46044	6.47369	6.86069	6.76735	6.86765	5.93662	5.97439	6.41044	M	P	P	P	P	P	P	P	hsa_circRNA_406193		sense overlapping	chr22	-	36872786	36872903	NM_012473	TXN2	AAGGTGGATATTGATGACCACACAGACCTCGCCATTGAGTGGTGTGGACCCTGCAAGATC
ASCRP3000705	3268	2958	1772.5	2977	1557	2351.5	2427	2303.5	11.7158	11.991	11.4338	12.0392	12.107	10.8002	10.8154	10.3473	P	P	P	P	P	P	P	P	hsa_circRNA_036783	hsa_circ_0036783	exonic	chr15	+	90800369	90815443	uc002bpe.1	TTLL13	AAGTAAAATGTAGCAGTCCCCCTCCTCATTGATGGCTTCAAGTTTGATATGCGAGTCTAC
ASCRP3000706	55	45	47	54	38.5	47	50	50.5	5.72108	5.62019	5.4553	5.78134	5.26675	5.16236	5.31058	5.19472	P	P	P	P	P	P	P	M	hsa_circRNA_033075	hsa_circ_0033075	exonic	chr14	-	95552564	95557000	NM_030621	DICER1	AAGTAAATCTCCAATAAAGTTATCGTCTGTTCACCCGGCTGAGAGAACTTACGACGGGAA
ASCRP3000710	91.5	52	330	87	105	85.5	97	151	6.46657	5.87496	8.64385	6.5147	7.17242	6.0967	6.27785	6.83446	P	P	P	P	P	P	P	P	hsa_circRNA_104400	hsa_circ_0006944	exonic	chr7	+	74119495	74131270	NM_001518	GTF2I	AAGTACCAGCAGAAGGTGGTCGTGTGATGGTAACAGATGCTGACAGGTCAATACTATCTC
ASCRP3000711	42	29	25	28	29	51	54	55	5.34427	4.71076	4.31291	4.45938	4.62931	5.28999	5.38583	5.42414	P	A	A	A	A	P	P	P	hsa_circRNA_000115	hsa_circ_0000115	exonic	chr1	-	115276352	115280693	NM_007158	CSDE1	AAGTACCCAGTAAAAACCAGATGATGTTGAATTTGAAGTATCATCGGACCGACGGACTGG
ASCRP3000712	186	157	175	189	143	161.5	172.5	152.5	7.46045	7.53818	7.567	7.66444	7.76092	7.03616	7.09605	6.84587	P	P	P	P	P	P	P	P	hsa_circRNA_100172	hsa_circ_0011615	exonic	chr1	+	36354027	36360003	NM_012199	AGO1	AAGTACCGCGTGTGTAATGTTACCCGTCGCCCTGCTAGCCATCAGACCTGCGGGCGCTTA
ASCRP3000714	59	57.5	54	61	48.5	90	90	86	5.83918	6.03203	5.6724	5.8948	5.5774	6.16928	6.13953	6.04301	P	P	P	P	P	P	P	P	hsa_circRNA_043781	hsa_circ_0043781	exonic	chr17	-	40359575	40369482	NM_012448	STAT5B	AAGTATACTCCAAATACTACACACCAGTTCCCTGCGAGTCTGCTACTGTGATTACAGTGG
ASCRP3000717	97	80	70.5	98	63	111	109	88	6.53769	6.52746	6.1254	6.71509	6.25147	6.49284	6.45326	6.08877	P	P	P	P	P	P	P	P	hsa_circRNA_000459	hsa_circ_0000459	exonic	chr12	+	124091978	124101150	NM_020936	DDX55	AAGTCAACTGGGTTTTGCAGTATGACCCTCCCAGCAATGCAAGGTTGGAGCCATAATCAT
ASCRP3000719	31	31	34	32	44	45.5	43	42	4.9307	4.89478	4.84231	4.75484	5.39658	5.14207	5.05795	4.97438	A	A	P	P	P	P	P	P	hsa_circRNA_402813		exonic	chr3	-	31871531	31921322	NM_017784	OSBPL10	AAGTCAGAGAGGTACTTCGTACTGGATTTCGAGGCTGGCATCCTGCAGTATTTTGTGAAT
ASCRP3000720	73	47	48	62	41	65	69	76.5	6.10327	5.65551	5.48781	6.02858	5.39658	5.64203	5.72022	5.86726	P	P	P	P	P	P	P	P	hsa_circRNA_100749	hsa_circ_0020927	exonic	chr11	+	3988781	4045217	NM_003156	STIM1	AAGTCATCAGAAGAGTTTTGCCGAATTGACAAGCCCCTGTGTCACAGTGAGGATGAGAAA
ASCRP3000722	32	30	29	30	31	43	42	43.5	4.98295	4.86104	4.69344	4.68995	4.62931	5.02233	4.9715	4.9858	P	A	A	A	A	P	P	P	hsa_circRNA_040822	hsa_circ_0040822	exonic	chr16	+	88061088	88069000	NM_017869	BANP	AAGTCCAGATCACGCAGGACAGCGAGGTCACCTTTTCTATAAATTTGGCATCACAGAATC
ASCRP3000724	83	64	97	80.5	55	81.5	81	87	6.31173	6.20333	6.59524	6.38045	5.95563	6.0028	6.00701	6.08877	P	P	P	P	P	P	P	P	hsa_circRNA_103162	hsa_circ_0062317	exonic	chr22	+	20754921	20755662	NM_003426	ZNF74	AAGTCCCCAGAGGGCCCTGTCCAGGAATCGGTGAGTTTCAAGGATGTGGCTGTGGACTTC
ASCRP3000725	65	47	66.5	63	54	89.5	86	101	5.99008	5.58681	6.02374	6.02858	5.88262	6.17616	6.07947	6.29115	P	P	P	P	P	P	P	P	hsa_circRNA_103655	hsa_circ_0007883	exonic	chr4	-	73956383	73958017	NM_032217	ANKRD17	AAGTCCCTCAGGGGTGGCACTGAATCAACAAGACAAGCAACTCAATTGATTAATGCTTTG
ASCRP3000728	33	35	38	34	48	38	39	37	4.9307	5.05795	5.02233	5.00278	5.5774	4.81053	4.8734	4.74479	P	P	P	P	P	P	P	P	hsa_circRNA_004471	hsa_circ_0004471	exonic	chr2	-	101643844	101650220	NM_001102426	TBC1D8	AAGTCTCAATTCTTCCTGAAGACCTAGAGGAGCTCTACGACTTATTCAAGATGCGGTGAC
ASCRP3000730	51.5	33	49	58	49	141	147	160	5.7607	4.98865	5.48781	5.84233	5.76982	6.83998	6.87266	6.9248	M	A	P	P	P	P	P	P	hsa_circRNA_406246		exonic	chr3	-	27424643	27493989	NM_003615	SLC4A7	AAGTCTCTTGCAAATTCCAGTCAAGGCCCTAAAATATAGGGTCCTGATGAAGAAGCTGTT
ASCRP3000731	191.5	143	333.5	200	222.5	209	198	280.5	7.48783	7.42652	8.66578	7.73407	8.61723	7.41415	7.30263	7.69174	P	P	P	P	P	P	P	P	hsa_circRNA_103674	hsa_circ_0070113	exonic	chr4	+	79186178	79188586	NM_025074	FRAS1	AAGTGACCTGCCAGACTGGAGAGTGTGCCAAAGTGGAGTGTGCCCGGGATGAGACTGTAG
ASCRP3000732	124.5	123.5	111	123	102	96	102.5	87	6.87957	7.19844	6.80573	7.07212	7.09736	6.28075	6.33202	6.03203	P	P	P	P	P	P	P	P	hsa_circRNA_086441	hsa_circ_0086441	exonic	chr9	-	19063005	19063578	NM_017645	HAUS6	AAGTGATCCATTTCAAAAAGAGCAAGATCATCTGGTAGAAGAGCCCTGCCTCTTTCTTGT
ASCRP3000734	64	27	41.5	35.5	34	35	36	29	5.94103	4.47162	5.14971	5.08743	4.92774	4.73127	4.79437	4.47162	P	A	P	P	A	P	P	A	hsa_circRNA_100612	hsa_circ_0008523	exonic	chr10	+	70723046	70726959	NM_004728	DDX21	AAGTGGAAGAGATTTTAAGTGTGGCATACAAGAAAGGCCGAGGAGTGACCTTCCTATTTC
ASCRP3000736	69	61	64.5	68	62	84	92	95	6.03203	6.1312	5.95563	6.05459	6.22399	6.06607	6.207	6.18734	P	P	P	P	P	P	P	P	hsa_circRNA_101708	hsa_circ_0006979	exonic	chr16	-	11940357	11941663	NM_015659	RSL1D1	AAGTGGTTCTTGCAGGACCTTGCCTCATAGTATTCGATCAGATTCAGAAGATATCTGTTT
ASCRP3000739	504	354	386.5	438	296	434	459	498	8.84999	8.70011	8.90933	8.82813	9.10574	8.52221	8.51963	8.49435	P	P	P	P	M	P	P	P	hsa_circRNA_022358	hsa_circ_0022358	exonic	chr11	-	61556601	61560085	NM_014206	TMEM258	AAGTGTCCCACCTGCTGCTCATAATAAATGCAGATGTATAGCACCTGCCGACGTGTTCTT
ASCRP3000741	1259	1003	641	1202	442	989	1041	1025	10.235	10.3943	9.78892	10.5158	9.94279	9.67242	9.67926	9.45712	P	P	P	P	P	P	P	P	hsa_circRNA_005629	hsa_circ_0005629	exonic	chr5	-	156919980	156921803	NM_033274	ADAM19	AAGTGTGGCTACAACCATGAGCCCGACCTGCCCCTGACCTCTGCTTCGAGAAGGTGAATG
ASCRP3000743	30	30	33	31	32	38.5	42	35	4.82332	4.79112	4.8887	4.82809	4.78131	4.84858	5.05795	4.79112	A	A	P	P	A	P	P	P	hsa_circRNA_406345		exonic	chr3	+	128060075	128077216	NM_021937	EEFSEC	AAGTTCAAGATCCACATCCCAGGTGGTGAAGAAGGTGAAGTCCATGCAGATGTTCCACAT
ASCRP3000746	31.5	38	33	33	34	38	38	43	4.95124	5.26441	4.84231	4.86104	4.84858	4.84858	4.86104	5.02233	A	A	P	P	A	P	P	P	hsa_circRNA_100828	hsa_circ_0022308	exonic	chr11	-	61096834	61097546	NM_001923	DDB1	AAGTTCCTATATGGTTGCCAAGCACCTACTATTTGCTTTGTCTACCAGGGGGAGAGCAAG
ASCRP3000749	65.5	41	105.5	64	44	62	64.5	81	5.97296	5.43876	6.73766	6.02235	5.55264	5.55839	5.66353	5.95272	P	P	P	P	P	P	P	P	hsa_circRNA_101167	hsa_circ_0005916	exonic	chr12	+	117402501	117426674	NM_012174	FBXW8	AAGTTGCTTTTGGTGTACAGGGTCTGGGATGGGTGTACGAAGGAAGCAAGATATACATCA
ASCRP3000751	25.5	26	33	28	29.5	36	34.5	37	4.52351	4.56219	4.79112	4.622	4.59614	4.7515	4.70039	4.79112	A	A	P	A	A	P	P	P	hsa_circRNA_005965	hsa_circ_0005965	exonic	chr4	-	108603170	108615162	NM_005443	PAPSS1	AAGTTGTGGAACTTCTACAGGAACGGGCTTGTCTGGAGCGGGAAAGACTACTGTGAGCAT
ASCRP3000754	36	41	40	38	33	38	37	39	5.05525	5.4553	5.14971	5.06336	4.84858	4.79112	4.75484	4.79112	P	P	P	P	A	P	P	P	hsa_circRNA_404937		sense overlapping	chr11	+	114388277	114411482	ENST00000459372	snoU13	AAGTTTTGGTGGGAAGATGAAACTTGGAAGAAGGTGCCATTAAGAGGAGATACACAGAGA
ASCRP3000755	26.5	29	34	29	32.5	34	34	34	4.66884	4.63657	4.8887	4.622	4.66884	4.70386	4.7142	4.62931	A	A	P	A	A	P	P	P	hsa_circRNA_100601	hsa_circ_0007113	exonic	chr10	-	69785302	69804320	NM_015601	HERC4	AAGTTTTTGAACTTATGGGAAGCATTGTCACTGAGATTGCTTGTGGACGAGCAGGTTGTT
ASCRP3000757	33	34.5	39	36.5	41	53	56	58	5.0251	5.14971	5.1111	5.08743	5.06336	5.34648	5.4553	5.4553	P	P	P	P	M	P	P	P	hsa_circRNA_041630	hsa_circ_0041630	exonic	chr17	-	4848946	4849292	ENST00000225655	PFN1	AATAAAAAAGATTCTACTAACAACGCTAGTCCTGCTGATGGGCAAAGAAGGTGTCCACGG
ASCRP3000758	100	117	131	109	119	80	98.5	93	6.56889	7.11893	7.09736	6.88263	7.40832	6.02304	6.31513	6.11957	P	P	P	P	P	P	P	P	hsa_circRNA_063313	hsa_circ_0063313	exonic	chr22	-	38879442	38891942	NM_006386	DDX17	AATAAAAACACTGTTGACAATAATGTCTAGTTCTGGCTCCTACCAGAGAGCTTGCCCAGC
ASCRP3000759	73	50	214.5	70	110	83	76	135	6.13697	5.80814	7.91401	6.17616	7.3032	5.99292	5.87496	6.6671	P	P	P	P	P	P	P	P	hsa_circRNA_043602	hsa_circ_0043602	exonic	chr17	-	39679868	39925459	uc010wfs.2	JUP	AATAAAAATTTATGGTCCAAGGGAGTGGTGGTGACCAAGGCGGCCATGATTGTGAACCAG
ASCRP3000760	156	153	107.5	171	124	172	195.5	176.5	7.21127	7.51249	6.80573	7.53624	7.49135	7.12637	7.28828	7.06473	P	P	P	P	P	P	P	P	hsa_circRNA_023143	hsa_circ_0023143	exonic	chr11	+	67803928	67804114	NM_002496	NDUFS8	AATAAAACCACTCCGACCCCACGGGGCCCCAACTTTGAGTTCTCCACGGAGACCCATGAG
ASCRP3000763	146	119	101	144.5	99	101	118	107	7.11047	7.14656	6.67462	7.27612	7.06069	6.32417	6.56557	6.35864	P	P	P	P	P	P	P	P	hsa_circRNA_039830	hsa_circ_0039830	exonic	chr16	-	67471916	67477081	NM_004691	ATP6V0D1	AATAAAACTGCCCTCTCTAAGGCCAACTGTCCGGCTTTTTTCCAGGACTGCATTTCAGAG
ASCRP3000765	35	38	29	30.5	29	38	41	47	4.63657	4.98865	4.63657	4.7142	4.48376	4.83285	4.94833	5.13182	M	A	A	A	A	P	P	P	hsa_circRNA_406651		sense overlapping	chr5	+	115781859	115785513	NR_109879	SEMA6A-AS1	AATAAAAGGCAGTCAAGGCAATTCACCATAAGGAAAGAGTGTACAAGACGGTTGGAACGC
ASCRP3000767	28	31.5	33.5	30	36	35	32	38	4.82332	4.95996	4.82332	4.5698	5.06336	4.83285	4.57359	4.84231	A	A	P	A	A	P	P	P	hsa_circRNA_070660	hsa_circ_0070660	exonic	chr4	+	110580166	110585550	NM_017918	CCDC109B	AATAAAATAGCATATGATGTGCAGTGTCCAAAGAGAGGTTTTGCGTGTGAAGCTGTGTGG
ASCRP3000768	36	34	41	36.5	36.5	40	41	40	5.11371	5.05795	5.16487	5.03339	5.0251	4.98865	4.9715	4.93365	P	A	P	P	A	P	P	P	hsa_circRNA_043366	hsa_circ_0043366	exonic	chr17	+	36909402	36920478	uc002hqr.3	PSMB3	AATAAAATAGCCTGTCTTTCATCTATTATGTCCTATAACGGAGGGGCCGTCATGGCCATG
ASCRP3000769	48	46	38	53	43	38.5	43	34	5.58681	5.65551	5.02233	5.72534	5.50181	4.83285	5.05795	4.7142	P	P	P	P	P	P	P	P	hsa_circRNA_405529		intronic	chr17	-	3721934	3724538	ENST00000158149	C17orf85	AATAAAATGTCAGGGATGGGAACCCCACCTTTTAAAAAGGTCACCGATTTGCCTGCTCAG
ASCRP3000770	33	30	35	37.5	31	41	42	42	5.0251	4.95996	4.8887	5.13952	4.52351	4.98865	5.02233	4.9858	P	A	P	P	A	P	P	P	hsa_circRNA_023617	hsa_circ_0023617	intronic	chr11	+	75116657	75116733	ENST00000527446	RPS3	AATAAAATTTTGTACAAAGACAGGTCTCCTTGGCAGCTGTATTCTGGAGTCTGGATGTTG
ASCRP3000772	49	42	38.5	50	36	51	54	43	5.55839	5.4553	5.1111	5.66886	5.06336	5.25736	5.37284	5.03888	P	P	P	P	A	P	P	P	hsa_circRNA_076700	hsa_circ_0076700	exonic	chr6	-	47199267	47254331	uc003oyv.3	TNFRSF21	AATAAACATTAGGTGTTTGTTACTTGGATTCCTTAGCACCACCACAGCTCAGCCAGAACA
ASCRP3000774	56	52	55	60	60	50	52	41	5.81216	5.87496	5.6724	5.97296	6.12281	5.31512	5.26441	4.93365	P	P	P	P	P	P	P	P	hsa_circRNA_054937	hsa_circ_0054937	exonic	chr2	+	63816284	63834330	NM_001199111	MDH1	AATAAATATATATTCAAATGAACCTTCGCGCCCTTTGGCAAGCTCGGACTCATCTTCTGG
ASCRP3000777	76	62	76	74	75	89	88	68	6.21187	6.1548	6.20822	6.24197	6.42939	6.14591	6.12669	5.73469	P	P	P	P	P	P	P	P	hsa_circRNA_402255		exonic	chr2	+	55040368	55056614	NM_001039753	EML6	AATAACCAAAATTGATCTCAGGGAGACAGAACAAGGATACAAAGCCTTGCCTTACACCCA
ASCRP3000778	74.5	67	71.5	68.5	48	79	73	79	6.14591	6.26325	6.0967	6.15227	5.6564	5.9844	5.82653	5.95272	P	P	P	P	P	P	P	P	hsa_circRNA_104584	hsa_circ_0083861	exonic	chr8	-	30557597	30560757	NM_000637	GSR	AATAACCAGCGATGGATTTTTTCAGCTGGAAGAATTGCCCGGTCCCATATAGAAATCATC
ASCRP3000782	31	27	28	34	30	40	41	36.5	4.9307	4.67591	4.63657	5.00278	4.70386	4.83285	5.02233	4.84231	P	A	A	P	A	P	P	P	hsa_circRNA_405370		intronic	chr15	+	65160809	65160998	ENST00000437723	AC069368.3	AATAAGAATAGTACAAAGGCCATGCCACCTTGTGCAGCATTCTGTTCTTGCTAAACTCAG
ASCRP3000783	28	28	31	32	33	39	43	44	4.63657	4.71076	4.79112	4.79112	4.78131	4.87032	5.09008	5.0566	A	A	A	P	A	P	P	P	hsa_circRNA_100324	hsa_circ_0013966	exonic	chr1	+	147438785	147460753	NM_016334	GPR89B	AATAATCATCGTCACATCCATCAGAGGATTGCTGATCACTCTTACCAAGGATGGCAATGG
ASCRP3000784	31	37	36	34	40	36	36	36	4.76483	5.26441	4.8887	5.00278	5.18732	4.79112	4.79437	4.79112	P	P	P	P	A	P	P	P	hsa_circRNA_000570	hsa_circ_0000570	exonic	chr14	+	103352525	103363738	NM_003300	TRAF3	AATAATGAATCCAAAATCCTTCATTTACAGAAACACGAAGACACCGACTGTCCCTGCGTG
ASCRP3000787	31	27	31	28	26	32.5	34	36	4.8734	4.63657	4.74142	4.45938	4.33542	4.54684	4.67591	4.76483	P	A	A	A	A	P	P	P	hsa_circRNA_103053	hsa_circ_0007094	exonic	chr20	-	35288739	35299800	NM_022477	NDRG3	AATACAACTTTGCTAAAGCTCTCTGGCCTGACAACCAATGTTGTGGACATTATTTTGGCT
ASCRP3000789	31	27	34	30	33	35	37	45	4.9307	4.56219	4.9366	4.82809	4.92774	4.79112	4.79437	5.10849	A	A	P	A	A	P	P	P	hsa_circRNA_404988		sense overlapping	chr12	-	29884739	29911710	NM_175861	TMTC1	AATACAGAACCATATGGGAATTCATATTCTGGCTTGGAAGAATTAGGTGGCTGGGATCGT
ASCRP3000790	28	30	30	35.5	34	38	38	37	4.63657	4.71076	4.74142	4.98295	4.98865	4.87032	4.75484	4.76483	A	A	A	P	A	P	P	P	hsa_circRNA_103030	hsa_circ_0005868	exonic	chr20	+	33057852	33069011	NM_031483	ITCH	AATACATCAGAGACAATGGACCTCAGATAGCCTATGTTCGGGACTTCAAAGCAAAGGTTC
ASCRP3000791	89	53	89	86	60	180.5	175	195	6.42625	5.81856	6.46453	6.50481	6.08877	7.22158	7.11763	7.18114	P	P	P	P	P	P	P	P	hsa_circRNA_025984	hsa_circ_0025984	exonic	chr12	-	46751970	46754992	NM_018976	SLC38A2	AATACATGCTTAATCCTGAGCTTTGTTCTTCCTGTTAAGTGGTGTACTGGTGATGACCGG
ASCRP3000792	33	37	39	35.5	38	37	40	39.5	5.0251	5.26441	5.14971	5.03339	5.06336	4.84858	5.02233	4.91882	A	A	P	P	P	P	P	P	hsa_circRNA_037615	hsa_circ_0037615	exonic	chr16	+	3706102	3708096	NM_005223	DNASE1	AATACCTTTAAATTTAGGTAAATAAAGCTCAAGGAGGTGGGGCTGTCAGGATGCACCAGA
ASCRP3000793	57	54	51	63.5	63.5	68	72	65	5.81216	5.8564	5.52353	6.02235	6.23958	5.7582	5.80249	5.66886	P	P	P	P	P	P	P	P	hsa_circRNA_042882	hsa_circ_0042882	exonic	chr17	+	29483000	29533389	NM_000267	NF1	AATACGAATGGCACCGCTTCCAATAAAAACAGGACAGCAGAACACACATACCAAAGTCAG
ASCRP3000796	31.5	34	31	30	35	45	37	39	4.90384	5.16738	4.5698	4.68995	4.84858	5.12409	4.8734	4.8978	P	A	A	P	A	P	P	P	hsa_circRNA_405636		exonic	chr17	+	78055344	78055857	NM_017950	CCDC40	AATACTTCAACCAGCTCATCCTGAGGCTGCAGAAGGAGAAGACCAACATGAGGATGCCAG
ASCRP3000797	38	35	40.5	39	34	56	51	58	5.19472	5.21914	5.16487	5.15984	4.84858	5.48379	5.28306	5.47975	P	P	P	P	A	P	P	P	hsa_circRNA_102898	hsa_circ_0005307	exonic	chr2	+	204154487	204157049	NM_177538	CYP20A1	AATACTTGGCCATCTCCACACAAATATTGTCAGCATGTGCTTTGTGAAACTGTTCGAACT
ASCRP3000800	39	39	43	37	42.5	92	84	105.5	5.31058	5.41571	5.22638	5.06336	5.37284	6.2312	6.02235	6.35203	P	P	P	P	P	P	P	P	hsa_circRNA_001035	hsa_circ_0001035	sense overlapping	chr2	-	85554139	85554349	NM_006464	TGOLN2	AATAGACGGGCCCAGCAAGTCGGGTTCGGAGGCGCAGACCACAAAAGATGTCCCTAATAA
ASCRP3000801	169.5	134.5	140	140	106	161	165	160	7.32474	7.28857	7.21704	7.2372	7.19105	7.01052	7.04473	6.90349	P	P	P	P	P	P	P	P	hsa_circRNA_400455		exonic	chr1	-	235409734	235424067	NM_016374	ARID4B	AATAGAGGAAGAAGATCTAATCATATGCCCTTGATGAGCCTCCCTATTTGACAGTGGGCA
ASCRP3000802	50	39	52	37	48	41	43	43	5.6036	5.41571	5.58306	5.15984	5.67858	4.98865	5.05795	4.93365	P	P	P	P	P	P	P	P	hsa_circRNA_008608	hsa_circ_0008608	exonic	chr8	-	95897294	95897786	NM_057749	CCNE2	AATAGCTCAGGAAATCTATGCTCCTAAACTCCAAGAGTTTGCTTACGTCACTGATGGTGC
ASCRP3000805	97	79	57.5	97.5	62	77	76	65.5	6.53769	6.53721	5.74649	6.70648	6.18857	5.95563	5.87496	5.65461	P	P	P	P	P	P	P	P	hsa_circRNA_405732		exonic	chr19	-	11521928	11527733	uc002mrm.2	RGL3	AATAGTTGTTTCTTCAAATTGAAATCCAAAGATCTACTCAAGGCTCCCAGCCCCATTGCC
ASCRP3000806	514	335	227	405.5	156.5	318	309	288	8.87881	8.61033	8.04114	8.7166	7.9458	8.06693	7.95673	7.72961	P	P	P	P	P	P	P	P	hsa_circRNA_036272	hsa_circ_0036272	exonic	chr15	-	74738317	74742410	NM_032907	UBL7	AATATACCTGATGGTCAACTCTCGTTGGTGCCTGCTCACCCAGCCCTCGTCAATGCCATT
ASCRP3000808	36	35	31.5	33.5	29	54	51	50.5	5.11371	5.08743	4.7142	4.92477	4.56219	5.37501	5.25027	5.30146	P	A	P	P	A	P	P	P	hsa_circRNA_100940	hsa_circ_0006286	exonic	chr11	+	102076623	102080295	NM_001130145	YAP1	AATATCAATCCCAGCACAGCAAATTCTCCAAAATGTCAGCCATGAACCAGAGAATCAGTC
ASCRP3000809	84	66	79	74.5	63	107.5	111	101.5	6.36302	6.2276	6.26325	6.25147	6.22399	6.44293	6.45942	6.28307	P	P	P	P	P	P	P	P	hsa_circRNA_024596	hsa_circ_0024596	exonic	chr11	-	119545868	119549475	NM_002855	PVRL1	AATATCACAGGCGTCCACTCCCAGGTGGTCCAGGTGAACGACTCCATGTATGGCTTCATC
ASCRP3000810	37	35	40	47	36	53	50	50	5.19472	5.21914	5.16487	5.53135	5.11891	5.39229	5.25027	5.22638	P	A	P	P	A	P	P	P	hsa_circRNA_103887	hsa_circ_0002490	exonic	chr5	+	72370568	72373320	NM_138782	FCHO2	AATATCAGCAGACTAGAGCAGATTCTTCCAAATGCACAGCTTGTGTTCAGGTGTGTCACG
ASCRP3000811	47	49	46	45.5	47	45	51	50	5.46961	5.76982	5.34427	5.55072	5.67858	5.19472	5.31058	5.24314	P	P	P	P	P	P	P	P	hsa_circRNA_101699	hsa_circ_0004344	exonic	chr16	-	9023225	9024254	NM_001286458	USP7	AATATCTGAGGAAGCGGGAGATACAGATGACCCACCAAGAATTACTCAGAACCCTGTGAT
ASCRP3000812	33	33	36	34	37	37	37	39	4.98295	4.95996	4.9858	5.00278	5.11891	4.83285	4.83601	4.86414	P	A	P	P	A	P	P	P	hsa_circRNA_001810	hsa_circ_0001810	exonic	chr8	-	71071739	71075089	NM_006540	NCOA2	AATATCTTTACATATGCTTCACAGGCAAGATCACGTCTCTGGATACCAGCACCATGAGAG
ASCRP3000814	29	31	43	32.5	34	38	35	38	4.76483	4.79112	5.26441	4.86104	4.84858	4.87032	4.75484	4.8978	A	A	P	P	A	P	P	P	hsa_circRNA_406204		intronic	chr22	+	44394016	44395553	ENST00000465768	SAMM50	AATATGCTCAAGGAGGAGTTTCACGCTTATGCCTTTGAGAAAACCAGAAACCCATGTTTC
ASCRP3000815	41	43	39	48	50.5	48	43	47	5.31058	5.50181	5.12667	5.53135	5.79114	5.23119	5.06605	5.19472	P	P	P	P	P	P	P	P	hsa_circRNA_039183	hsa_circ_0039183	sense overlapping	chr16	+	31885078	31928627	NM_003414	ZNF267	AATATGCTCTTTGTGTTTGAATAAAGTAGTAATGCATGTAAACAGGAGAGCAGGGGCGGC
ASCRP3000817	90	70.5	66.5	73.5	53	82	74	74.5	6.46044	6.34317	5.99998	6.25147	5.91735	5.99292	5.85329	5.82494	P	P	P	P	P	P	P	P	hsa_circRNA_039466	hsa_circ_0039466	exonic	chr16	+	56660791	56661024	NM_175617	MT1E	AATATGTGACTGACAATAAAAACAATTTTGACTTTAAGCTGCTGTTCCTGCTGCCCCGTG
ASCRP3000819	208	316	126	217	195	220	244	202	7.61309	8.53333	7.05052	7.87151	8.34457	7.49834	7.61861	7.23541	P	P	P	P	P	P	P	P	hsa_circRNA_101869	hsa_circ_0005016	exonic	chr16	+	71954641	71957283	NM_014761	IST1	AATATTCATCCACCTCAGATACCAGCAACTCCCCCATCGTATGAATCTGTTGCTGATCAG
ASCRP3000820	33	41	55	37.5	33	82	73	69	5.0251	5.36629	5.6724	5.13952	4.98865	6.02996	5.83761	5.66886	P	P	P	P	A	P	P	P	hsa_circRNA_018224	hsa_circ_0018224	exonic	chr10	+	38724057	38734535	NR_024497	LINC00999	AATATTTGGAATTTTCGTATACGTGGATTCCAGAGGGGTGACAGCAAAACAAACAGGACC
ASCRP3000821	30	40	60	36	30.5	74	66	70	4.8734	5.41571	5.77641	5.03339	4.66884	5.87496	5.64833	5.73469	A	P	P	P	A	P	P	P	hsa_circRNA_082178	hsa_circ_0082178	exonic	chr7	+	128281294	128289036	NR_024368	LINC01000	AATATTTGGAATTTTCGTATACGTGGATTCCAGAGGGGTGACAGTGAAACAAGCACCTGT
ASCRP3000822	34	45	54	38	35	69	68	68.5	4.84858	5.62019	5.70042	5.20576	4.98865	5.7582	5.78134	5.7125	M	P	P	P	A	P	P	P	hsa_circRNA_017202	hsa_circ_0017202	exonic	chr1	-	243222779	243242354	NR_029401	LINC01347	AATATTTGGAATTTTTGTATACGTGGATTCCAGAGGGGTGACAGCGAAACCTGGACCTAC
ASCRP3000823	165.5	136	163	187	181	156	170	124	7.25088	7.32305	7.42888	7.63979	8.23466	6.97046	7.08413	6.56557	P	P	P	P	P	P	P	P	hsa_circRNA_406971		exonic	chr7	+	79818266	79842185	NM_002069	GNAI1	AATCAAAAAGAGCCCTCTCACTATATGCTATCCAGAATATGCAGGTGCTGGTGAATCTGG
ASCRP3000825	31	30	37	34	34.5	34.5	34	34.5	4.82332	4.71076	4.9366	4.94833	5.0251	4.81053	4.7142	4.62931	P	A	P	P	A	P	P	P	hsa_circRNA_406267		exonic	chr3	-	42798557	42799843	NM_144719	CCDC13	AATCAAACACCTCAAAAAGAAAATAGAAGAGGACAGATTTGCCTTCACAGGGCAGGATGG
ASCRP3000828	74	72	46	59	47	55	53	49	6.12022	6.3309	5.34427	5.93367	5.59803	5.4553	5.35532	5.13182	P	P	P	P	P	P	P	P	hsa_circRNA_043614	hsa_circ_0043614	exonic	chr17	-	39738530	39743147	NM_000526	KRT14	AATCAATACAGCTTCATTATCTGAGTTGCATAAACCCGAGCACCTTCTCTTCACTCAGCC
ASCRP3000830	402.5	195.5	215	428	93	355	308	295	8.50034	7.86205	7.9381	8.79624	7.00842	8.20838	7.95673	7.77478	P	P	P	P	P	M	P	P	hsa_circRNA_404578		exonic	chr1	+	150307405	150312953	NM_004698	PRPF3	AATCACAAATCTTGTTGAACATCCAGCCCAGCTCAATCCTCCAGGAAGGTGGAGTTAAAA
ASCRP3000832	64.5	56	83	67	86	140	127.5	152	5.94103	5.95853	6.35973	6.0967	6.7756	6.84469	6.65597	6.83446	P	P	P	P	P	P	P	P	hsa_circRNA_404514		exonic	chr1	+	53222129	53250725	NM_024646	ZYG11B	AATCACCAGCAGGAGGAGGCGTCTCCCTATTCCTTACTTGATATCTGCTTGAATTTCTTG
ASCRP3000833	29	33	37	34	33.5	44.5	43.5	49.5	4.70039	4.9307	5.02233	5.00278	5.0251	5.06336	5.06605	5.21429	A	A	P	A	A	P	P	P	hsa_circRNA_072654	hsa_circ_0072654	exonic	chr5	+	64084777	64100213	NM_005869	CWC27	AATCAGCTGGAGAAGGAGAAGTGGAGAAGAAATCAGTCAGCCGCAGAAATTTTAGTTTAC
ASCRP3000834	117	135	97	134	89	116	118	76	6.82256	7.30034	6.5793	7.19475	6.89405	6.54495	6.52746	5.91436	P	P	P	P	P	P	P	P	hsa_circRNA_104463	hsa_circ_0082002	exonic	chr7	+	116339124	116340338	NM_000245	MET	AATCATGAGCACTGCTTTAATAGGATAAACCTCTCATAATGAAGGCCCCCGCTGTGCTTG
ASCRP3000839	43	45	44.5	41	43	48	52	52	5.31058	5.58681	5.28421	5.30603	5.39658	5.19472	5.31058	5.31512	P	P	P	P	P	P	P	P	hsa_circRNA_102223	hsa_circ_0002279	exonic	chr17	-	79536041	79539114	NM_017921	NPLOC4	AATCCATTTCCTATTGAAAACCGGGATGTATTGGGTGAGACACAGGACGTAGACAAGTTT
ASCRP3000842	45	42	46	42	41	48	50	47	5.48379	5.50181	5.39658	5.38583	5.29459	5.23119	5.28306	5.19472	P	P	P	P	P	P	P	P	hsa_circRNA_023977	hsa_circ_0023977	exonic	chr11	-	88029300	88045722	NM_001814	CTSC	AATCCTAAGCCCTCAGGAGGTTGTGTCTTGTAGCCAGTATGCTCAAGTATAAAGAAGAGG
ASCRP3000843	74	58	56	71	53	112	110	94	6.15227	6.04847	5.6724	6.17616	5.91735	6.49284	6.42363	6.17116	P	P	P	P	P	P	P	P	hsa_circRNA_055957	hsa_circ_0055957	exonic	chr2	-	107459490	107460490	NM_032528	ST6GAL2	AATCCTCAACTCTTCCTTGGGCGAGGAAATAGGTTCATTCTGCCACCCATCTGCATTAAG
ASCRP3000844	32	32	31.5	33	34.5	52	52	49	4.90384	4.86104	4.76814	4.98295	4.84858	5.31512	5.34427	5.19472	A	A	P	P	A	P	P	P	hsa_circRNA_024834	hsa_circ_0024834	exonic	chr11	+	128638012	128651918	NM_002017	FLI1	AATCCTCACGATTGAGTGTCAAAGAAGGGAGTCTCCGGTGGACTGCAGCGTTAGCAAATG
ASCRP3000845	398	289.5	329	324	317	295.5	342	266.5	8.49285	8.42836	8.6425	8.39847	9.24785	7.94854	8.11536	7.61309	P	P	P	P	P	P	P	P	hsa_circRNA_004528	hsa_circ_0004528	antisense	chr2	+	242195015	242195594	NM_005336	HDLBP	AATCCTCATTTCTATTCCTGCCCATGGGGATTTGCCTCCTCTAAATCGTGGGCAGTCAAA
ASCRP3000847	26	26	41	31	36	75.5	63	74	4.70039	4.56219	5.22638	4.7142	4.84858	5.8948	5.61468	5.79926	A	A	P	A	A	P	P	P	hsa_circRNA_104110	hsa_circ_0008801	exonic	chr6	+	42902212	42903408	NM_006586	CNPY3	AATCGATTTGCCAAGTGTGTAAATATGTTGCTGTGGAGCTGAAGTCAGCCTTTGAGGAAA
ASCRP3000848	410	281	311	327	252	303	334.5	327.5	8.53406	8.38559	8.55866	8.4294	8.85701	7.98513	8.06693	7.91998	P	P	P	P	P	P	P	P	hsa_circRNA_102741	hsa_circ_0003497	exonic	chr2	-	63660878	63667005	NM_015910	WDPCP	AATCTACTCCTCCTGGGTTATGCTCAAGGAAGACTAGAGCTCCTTTTTGGTTCAGGTGTG
ASCRP3000850	30	30.5	39	35.5	35	36.5	37	34	4.76483	4.75484	5.1111	5.13952	4.98865	4.81053	4.83601	4.64741	A	A	P	P	P	P	P	P	hsa_circRNA_083327	hsa_circ_0083327	exonic	chr8	-	10683661	10692285	NM_017884	PINX1	AATCTCCAAAAACCGTGTTCACTATATGAAATTCACAAAAGGTCGGCGGAAGCAGAAGTG
ASCRP3000852	110.5	94	104.5	106	79.5	92.5	96.5	79	6.72706	6.78871	6.75237	6.82495	6.69173	6.2264	6.26677	5.91436	P	P	P	P	P	P	P	P	hsa_circRNA_054654	hsa_circ_0054654	exonic	chr2	-	56097854	56151298	NM_001039348	EFEMP1	AATCTGGAAATGAAAATGGAGAGTTCTACCTACGACTAGAACCCTCTGGTCTCTGAGGGA
ASCRP3000853	75.5	67.5	70.5	68	50	96	102	120.5	6.15985	6.25737	6.0967	6.12022	5.81216	6.26325	6.36083	6.54977	P	P	P	P	P	P	P	P	hsa_circRNA_007623	hsa_circ_0007623	exonic	chr19	-	52543740	52550313	NM_014650	ZNF432	AATCTGTCCAGTCCACAGGTCCTGGCTACCCTGGGAAGAGACAAGAAGTAAATGAAGAAA
ASCRP3000856	282	302.5	148.5	215	121	235	227	213	8.02946	8.47877	7.31966	7.84156	7.45917	7.60848	7.51471	7.31117	P	P	P	P	P	P	P	P	hsa_circRNA_010015	hsa_circ_0010015	exonic	chr1	-	12627938	12632881	NM_004753	DHRS3	AATGAAAAATAAAGAGAGATGGCTTTTGTGAGTTTCCCAACCTCTTTCCCCCACTGAAGC
ASCRP3000857	40	39	38	40	44	44	46	45	5.27376	5.36629	5.09008	5.27609	5.24314	5.098	5.11891	5.06605	P	P	P	P	M	P	P	P	hsa_circRNA_103522	hsa_circ_0068135	exonic	chr3	+	180685838	180688146	NM_005087	FXR1	AATGAAAATGGGCTAGGTACAAATTCTGAGCTGTCTAACCCCTCTGAAACGGAATCTGAG
ASCRP3000859	41.5	45	47	36	41	47.5	53	55	5.34427	5.65551	5.31738	5.03339	5.26675	5.14207	5.34427	5.39443	P	P	P	P	P	P	P	P	hsa_circRNA_103469	hsa_circ_0004271	exonic	chr3	+	128984391	128985942	NM_016128	COPG1	AATGAAGAGATGTTACCCAGTATCTTGGTGTTGCTGAAGAGGGTGGCTTTGAGTATAAGC
ASCRP3000860	48.5	43	42	45.5	41	43	46	47	5.55839	5.52745	5.22638	5.5137	5.37284	5.07143	5.18979	5.13182	P	P	P	P	P	P	P	P	hsa_circRNA_006899	hsa_circ_0006899	sense overlapping	chr15	+	85180577	85184493	NR_003654	SCAND2P	AATGAAGATCTCCCGGACTTCAAGGAGATTCAGAAAACGTCCAGTGCAGCCCTGCCTGAT
ASCRP3000863	51	40	47	48	42.5	61.5	63	69	5.64653	5.29229	5.41782	5.60453	5.31738	5.60175	5.62568	5.7125	P	P	P	P	A	P	P	P	hsa_circRNA_100339	hsa_circ_0000131	exonic	chr1	+	151611363	151641111	NM_030918	SNX27	AATGACAATGACCTTGCTGTTACCTACTTCTTTCATCAGGAACCACGTGAATGTTGAGGG
ASCRP3000866	46.5	39	39	46	41	50	49.5	46	5.48379	5.36629	5.1111	5.47975	5.26675	5.25736	5.23119	5.13182	P	P	P	P	P	P	P	P	hsa_circRNA_104601	hsa_circ_0084125	exonic	chr8	-	42294506	42295095	NM_006749	SLC20A2	AATGACGTGAGGAAGAGCACTGTCCATGACCCATGGCTCTGTGAAATCGCCCATCTCCAA
ASCRP3000867	868	685	333	689.5	208	779	810	791.5	9.62958	9.6696	8.65127	9.57967	8.44113	9.31189	9.36386	9.11472	P	P	P	P	M	P	P	P	hsa_circRNA_001795	hsa_circ_0001795	exonic	chr8	-	42294506	42323435	NM_006749	SLC20A2	AATGACGTGAGGTTCCGCTGTGTGGCAGCTGATTGCTTCCTTCCTGAGGCTTCCAATCTC
ASCRP3000868	32	32	31	31	29	45	42	44.5	5.0251	5.05795	4.79112	4.75484	4.56219	5.12409	4.9858	5.06605	A	A	P	P	A	P	P	P	hsa_circRNA_103738	hsa_circ_0006563	exonic	chr4	+	129752887	129773423	NM_024900	JADE1	AATGAGATGGTGTTCTGTGACAAATGCAACATCTGTGTGCACCAGGCTGCCTGCTGTTTC
ASCRP3000869	167.5	131	155	148	139	113	126	100	7.31966	7.27437	7.36932	7.31571	7.7402	6.52746	6.63207	6.29115	P	P	P	P	P	P	P	P	hsa_circRNA_102479	hsa_circ_0004071	exonic	chr19	+	17308600	17311638	NM_004145	MYO9B	AATGAGCTCAAGTACCTGGACGAGTTCCTGCTCAACAAGGGAGAGGCGCACCTCCTTCTC
ASCRP3000870	969	625.5	427	577.5	276.5	4836	5317.5	10165	9.80509	9.50196	9.09441	9.2867	8.98228	11.8192	11.9125	12.4046	P	P	P	P	M	P	P	P	hsa_circRNA_047713	hsa_circ_0047713	exonic	chr18	+	48584494	48586286	NM_005359	SMAD4	AATGAGCTTGCATTCCAGCCTCCCATTTCCAATCATCCTGGTCAGCCTGCCAGTATACTG
ASCRP3000872	35	41	35	37	34	33	35	37	5.11371	5.36629	4.9858	5.06336	4.84858	4.59241	4.78131	4.74479	P	P	P	P	A	A	A	A	hsa_circRNA_104358	hsa_circ_0080035	exonic	chr7	-	44465498	44467302	uc010kye.3	NUDCD3	AATGAGTTTAAGATTCAGGAGCAGTTCCAGAAAAATCCCGACAGTTACAATGGTGCTGTC
ASCRP3000873	66	51	48	65	32.5	59	59	57	6.02374	5.81856	5.48781	6.02858	4.74479	5.50578	5.52843	5.4553	P	P	P	P	A	P	P	P	hsa_circRNA_102512	hsa_circ_0050463	exonic	chr19	+	34706028	34706566	NM_015578	LSM14A	AATGATAACAAGAGACAAGTAGGTCGCTCAAGCCCTCAGTTAGACCCTTTGAGAAAAAGC
ASCRP3000876	59	62	69	55	65	48.5	49	53	5.86726	6.1312	6.06068	5.81216	6.33983	5.27376	5.25027	5.28768	P	P	P	P	P	P	P	P	hsa_circRNA_407234		intronic	chr9	-	123632934	123636251	ENST00000312189	PHF19	AATGATGATAGGCATCTCAGAGTGGTTGGGGAGATTCAGTGAGTTTTCCTAACATTTCGG
ASCRP3000877	38	39	41	36	35	43	42.5	47	5.15731	5.26441	5.18979	5.00278	4.98865	4.98865	4.9715	5.10849	P	P	P	P	A	P	P	P	hsa_circRNA_103525	hsa_circ_0001367	exonic	chr3	+	183361267	183369064	NM_017644	KLHL24	AATGATGTCCCCAAGGACTAGGCCACGCAGGTGTGGAAATTAAAAGAACACACATATTTT
ASCRP3000878	181	140	174	169	146	222.5	241	234	7.4062	7.3907	7.55434	7.54133	7.79034	7.52307	7.59805	7.43149	P	P	P	M	P	P	P	P	hsa_circRNA_104205	hsa_circ_0007769	exonic	chr6	+	144086397	144086935	NM_014721	PHACTR2	AATGCAAAATGCTGGCTCCTCTCATTCAAAAAAAACAACTGGCTCTAAAGCATCAGCTTC
ASCRP3000880	78	61	85	57	64	64.5	68	65	6.28075	6.1312	6.38045	5.84233	6.22399	5.6777	5.73469	5.65461	P	P	P	P	P	P	P	P	hsa_circRNA_005704	hsa_circ_0005704	exonic	chr20	+	10536878	10541468	NM_001009608	SLX4IP	AATGCAGAATTCACAAGATCCAATCCCTTGTCCTTAAAAGTGTGGGAATTTTGCTGTCCT
ASCRP3000882	34	36	34	33	37	80.5	75	82	4.9307	4.86104	4.8887	4.89174	5.06336	5.96504	5.83761	5.97009	P	A	P	P	A	P	P	P	hsa_circRNA_407027		exonic	chr7	-	151167656	151195266	ENST00000478470	RHEB	AATGCAGCTTTTTTGGAATCTTCTGCTAAAGAAAATCAGGTTCCTCAAGCCAGGACCTAC
ASCRP3000885	70	62.5	54	65.5	47	198.5	215	283.5	6.10327	6.16865	5.68648	6.10981	5.62019	7.34872	7.44345	7.72195	P	P	P	P	P	P	P	P	hsa_circRNA_104391	hsa_circ_0080451	exonic	chr7	+	72398922	72400649	NM_172020	POM121	AATGCCATTACCAGTTCCTACAGCTCCACTCGAGGCATCTCACAGGCGCCATGATAGCAG
ASCRP3000886	167	165	180	130.5	150	86	104	124	7.31429	7.63299	7.60848	7.1586	7.86766	6.10589	6.36083	6.55553	P	P	P	P	P	P	P	P	hsa_circRNA_404980		exonic	chr12	-	26780965	26808785	NM_002223	ITPR2	AATGCGGAGACATCTGCCAGTGGATCTCCAGACACTTTACTACCATCAGATATGATTCTA
ASCRP3000888	1074	634	777.5	722	458	976.5	1025	1331	9.96244	9.52399	10.0736	9.71864	9.98219	9.64149	9.65966	9.74651	P	P	P	P	P	P	P	P	hsa_circRNA_103054	hsa_circ_0060205	exonic	chr20	-	35312815	35317187	NM_022477	NDRG3	AATGCTGCCTCCTGTTCTTACCCACCTAAGGAACATGATATAGAAACAACTCATGGTGTG
ASCRP3000889	99	76	93	87	74	93	97	89.5	6.58636	6.44241	6.51667	6.5147	6.50481	6.2264	6.27785	6.11957	P	P	P	P	P	P	P	P	hsa_circRNA_403286		exonic	chr5	+	904262	908576	NM_004237	TRIP13	AATGCTGTCTTGACCCAAATTGATCAGATTAAAAGGTCCTCCTGGCACTGGAAAAACATC
ASCRP3000891	307	222	210	252.5	148.5	236	253	246	8.1246	8.05646	7.86418	8.08878	7.82456	7.61838	7.65865	7.49185	P	P	P	P	P	P	P	P	hsa_circRNA_406961		intronic	chr7	+	77201159	77202117	uc010ldr.1	PTPN12	AATGCTTAAAAGTGTACCCACCACTGCGCCCTGTCTGTATTCTTAAATAGCACAGTTTTC
ASCRP3000892	32.5	34	35	32	31	54	50	72	4.95124	5.05795	4.9366	4.89174	4.62931	5.37501	5.25027	5.74481	P	A	P	A	A	P	P	P	hsa_circRNA_003615	hsa_circ_0003615	exonic	chr11	-	77823695	77832220	NM_024079	ALG8	AATGCTTTGGACAAAGTGCTGTCTGTCATCGGTGCTGTAAATGCATTGATGGAAAAAAAG
ASCRP3000893	88	76.5	123.5	88	72	125	118	116	6.42625	6.46402	7.01261	6.53526	6.51569	6.67727	6.58025	6.45429	P	P	P	P	P	P	P	P	hsa_circRNA_077760	hsa_circ_0077760	exonic	chr6	-	122779664	122779826	NM_020755	SERINC1	AATGGAAGAACAACTGAATAAGATACCATGTTTGTGTGGAAGTGCCCCGTGTTTGCTATG
ASCRP3000895	27	28	39	39	31	28	32	40	4.76483	4.79112	5.06605	5.11371	4.74479	4.47162	4.67591	4.86414	A	A	P	P	A	A	P	P	hsa_circRNA_003234	hsa_circ_0003234	exonic	chr11	-	13435076	13466728	NM_032320	BTBD10	AATGTAGAGATCTCAGTTATGGGTGCTACATGTGTGCTTTCAGAGCAGTAGTGTGAGGAA
ASCRP3000896	28	29	33.5	29	36	36	38.5	37.5	4.76483	4.86104	4.86724	4.622	4.95416	4.68995	4.89478	4.82809	A	A	P	A	A	P	P	P	hsa_circRNA_001480	hsa_circ_0001480	exonic	chr5	+	43615949	43645612	NM_012343	NNT	AATGTCAACGGCTTCTGCATATACAGCAGGTGCGAGCCCCTATGGTTAATCCAACATTAG
ASCRP3000898	45	48	55	47	51	49	53	40	5.41148	5.69346	5.70042	5.58681	5.72875	5.25736	5.37284	4.97438	P	P	P	P	P	P	P	P	hsa_circRNA_104365	hsa_circ_0080121	exonic	chr7	+	45688268	45701813	NM_021116	ADCY1	AATGTCATGACCTGCGAGGACGATGACAAGGAGAACCACTGTCGCCGCATCAAGATTCTC
ASCRP3000899	340	311	279.5	375.5	295	288	318	253	8.27467	8.51311	8.39205	8.61379	9.13089	7.89064	8.00105	7.56319	P	P	P	P	P	M	P	P	hsa_circRNA_006499	hsa_circ_0006499	exonic	chr5	-	102432244	102433485	NM_017676	GIN1	AATGTCCCACCTTAAGCCCTACATAAGAGAATCCAGTGAACAAGATCAATATTGAACTGT
ASCRP3000900	274	191	218.5	225	203.5	225	263	251	7.97942	7.83249	7.948	7.91345	8.42232	7.52991	7.72323	7.54496	P	P	P	P	P	P	P	P	hsa_circRNA_016598	hsa_circ_0016598	exonic	chr1	+	224918163	224918276	NM_152495	CNIH3	AATGTCCCTCTACTTTTCTATCACTTCTGGAGCTGGTGCTGCCAGAATACTCCATCCATA
ASCRP3000902	33	27.5	34	30	30.5	35	35.5	34	4.98295	4.60358	4.9366	4.75484	4.74479	4.73127	4.74142	4.64741	P	A	P	P	A	P	P	P	hsa_circRNA_102903	hsa_circ_0058010	exonic	chr2	-	210962809	211019335	NM_152519	KANSL1L	AATGTCTGGCTAATGGCATTTACAGGAGGTTTCCAATACTTATCTACAGGAATCGCCATG
ASCRP3000903	133	129	117.5	126	121	122.5	135	127	6.96505	7.2497	6.90425	7.07212	7.47623	6.63571	6.74524	6.59897	P	P	P	P	P	P	P	P	hsa_circRNA_400678		exonic	chr10	+	127683985	127697119	NM_145235	FANK1	AATGTGAATGTGAAGGACAGAAATGGAAAGACGCCCCTTATGGAGAGCCCATAAGTAGTG
ASCRP3000904	31	31	35	33	31	40	37	37	4.70039	4.89478	4.9366	4.94833	4.84858	4.91285	4.8734	4.86414	P	A	P	P	A	P	P	P	hsa_circRNA_055708	hsa_circ_0055708	exonic	chr2	-	97541618	97586999	NM_001122646	FAM178B	AATGTGAGGTTTCTTTGTGCACATTAAAGTCTTCTTTCAGCATCACTCCAGGAACTGTGC
ASCRP3000905	32	40	31	36	35	36	38	41	4.8734	5.29229	4.69344	5.06336	4.98865	4.70386	4.83601	4.93365	A	A	A	P	A	P	P	P	hsa_circRNA_065768	hsa_circ_0065768	exonic	chr3	+	50000008	50114685	NM_005777	RBM6	AATGTGATTAGTACTGCTATAACCAGAATTTGGTAGAAAAAGGATTTACTTGTTGGGGCC
ASCRP3000907	80	82	106	68	76	146	147	159	6.28075	6.51075	6.76237	6.0967	6.51569	6.86495	6.86108	6.89481	P	M	P	P	P	P	P	P	hsa_circRNA_406821		exonic	chr6	+	109175427	109197553	NM_032131	ARMC2	AATGTTCAAAGGAACAACATCTTTACCATCTCATCTCAAGAATGGAGGGGTGTGGTGTCT
ASCRP3000908	104.5	79	70	83	56	112.5	120	125	6.67153	6.51075	6.0389	6.39552	5.95563	6.52746	6.57174	6.56557	P	P	P	P	P	P	P	P	hsa_circRNA_000917	hsa_circ_0000917	exonic	chr19	+	19603114	19607028	NM_017660	GATAD2A	AATGTTCCCAACACCAGCCTGCTCGTCAACATCCCACAGTGACATGAAGTCCGAGAGGAG
ASCRP3000909	33	31	62	33.5	39	40	43	55	4.98295	4.86104	5.85329	4.89174	5.11891	5.02233	5.05795	5.37284	P	A	P	P	P	P	P	P	hsa_circRNA_406750		intronic	chr6	-	30695948	30697798	ENST00000376389	FLOT1	AATGTTCCCAAGTGTGAGGTCTCAGGTTGGAGCTGAGGAGAATTGCTAGGTTCCTGTGTT
ASCRP3000910	58.5	48	48	48	38	57.5	58	63	5.7887	5.6724	5.48781	5.56412	5.11891	5.48379	5.47975	5.6266	P	P	P	P	A	P	P	P	hsa_circRNA_102783	hsa_circ_0007532	exonic	chr2	+	97024782	97026448	NM_015341	NCAPH	AATGTTGACACTCTGGTCCAGCTTCACCTCAAACCAGGCACCAGGGGAAGAAATGATTTC
ASCRP3000911	35	31	42	36	38	57	52	61	5.19472	4.86104	5.18979	5.11371	5.15731	5.42833	5.31058	5.5294	P	A	P	P	A	P	P	P	hsa_circRNA_004097	hsa_circ_0004097	sense overlapping	chr10	-	46753787	47232156	NM_031912	SYT15	AATGTTTAGGGGTAAGTCTGCTTTTTTTCTATTTTTAATAAAAAGATATATTACAGAAGA
ASCRP3000912	38	40	48	44.5	41	52.5	52	48	5.23837	5.31512	5.4553	5.43876	5.26675	5.33759	5.32415	5.16487	P	P	P	P	P	P	P	P	hsa_circRNA_100190	hsa_circ_0006848	exonic	chr1	-	42730785	42744343	NM_014947	FOXJ3	AATGTTTCCTTAAAGTGCCTCGATCTAAGGATGACCCTGGAAAGGATGACATCTGAACTG
ASCRP3000913	47	40	47	49	42	52	50	62	5.50181	5.41571	5.37718	5.63932	5.34427	5.31512	5.28306	5.55648	P	P	P	P	P	P	P	P	hsa_circRNA_091053	hsa_circ_0091053	exonic	chrX	-	71492452	71496084	NM_001007	RPS4X	AATTAAAAATATTGTGGCAGGATTAATAGCAGCTCGTGGTCCCAAGAAGCATCTGAAGCG
ASCRP3000914	58	52	46	57	46	65.5	69	64	5.83918	5.87496	5.41782	5.87342	5.55264	5.70042	5.73469	5.60545	P	P	P	P	P	P	P	P	hsa_circRNA_091412	hsa_circ_0091412	exonic	chrX	-	118750908	118754014	NM_145799	SEPT6	AATTAAAACAAGAAGCTTTAATTTGGGCTTCCTGTAGACACCCTTTTCCTGCGCAACAGA
ASCRP3000915	215	172.5	79	174	83	164	163.5	146.5	7.66844	7.67947	6.27843	7.55985	6.76154	7.0644	7.03341	6.80291	P	P	P	P	P	P	P	P	hsa_circRNA_406457		antisense	chr4	-	25193245	25198922	NR_037934	SEPSECS-AS1	AATTAAAGAGAGTGTTTTAGGGCACTGAACTTCATCTCCTCATTCCTACCCTCCTGGTCT
ASCRP3000916	26	29	31	30	43	43	43	42	4.48779	4.63657	4.55069	4.622	5.37284	5.02233	5.09008	5.00278	A	A	A	A	P	P	P	P	hsa_circRNA_058992	hsa_circ_0058992	exonic	chr2	+	242092890	242122439	uc002wat.1	PPP1R7	AATTAAATCTTGCCACACTGTCTTGACAGGCGGGTCGAGTCTGAAGAATCCGGCGATGAA
ASCRP3000922	152	109	109	122	69.5	123.5	123.5	122	7.15607	6.98013	6.80573	7.01017	6.42939	6.61193	6.59478	6.52746	P	M	P	P	P	P	P	P	hsa_circRNA_101760	hsa_circ_0038610	exonic	chr16	-	23543977	23563625	NR_003501	EARS2	AATTCAACAGGCTTCTTGCACCTGGGTGGCCTCCGCACTGCCTTGTACAACTACATCTTT
ASCRP3000924	49	54	43	57	48.5	54.5	59.5	54	5.6036	5.90311	5.30603	5.8948	5.6564	5.44912	5.49383	5.31512	P	P	P	P	P	P	P	P	hsa_circRNA_404761		exonic	chr10	+	69881194	69882097	NM_032578	MYPN	AATTCCACCACCTCAAGTAAGCATGCAAGACGACAGCATAGAAGCTTCTACTTCCATATC
ASCRP3000926	35	35.5	39.5	33	31.5	57	57	55.5	5.11371	5.08743	5.04981	4.89174	4.84858	5.46961	5.5038	5.41148	P	P	P	P	A	P	P	P	hsa_circRNA_023948	hsa_circ_0023948	exonic	chr11	+	85961337	85968638	NM_003797	EED	AATTCCATCCAAGAGATCCAAATCTTCTCCTGTCAGTAAGTAAAGGATGACGCTGTCAGT
ASCRP3000929	32	34	33	33.5	39	75.5	81	81	4.9307	5.11631	4.8887	4.92477	5.24314	5.88491	5.96721	5.94249	P	A	P	P	P	P	P	P	hsa_circRNA_101254	hsa_circ_0030051	exonic	chr13	-	41515056	41518061	NM_172373	ELF1	AATTCTTCCGTTCAGAGTATTAGGAAGAAAAACTAAACCACCACGACCAGATTCCCCAGC
ASCRP3000930	30	26	32	31	31	36	36	39	4.9307	4.56219	4.79112	4.86104	4.78131	4.7515	4.82332	4.8978	A	A	P	P	A	P	P	P	hsa_circRNA_015816	hsa_circ_0015816	exonic	chr1	+	200080329	200090083	NM_003822	NR5A2	AATTCTTGGTGCTCTTTAGTTTAGGTTGATGACCAAATGAAGCTGCTTCAGAACTGCTGG
ASCRP3000934	26	30	43.5	30	31.5	32	31	34	4.63657	4.86104	5.24789	4.7142	4.74479	4.62566	4.57359	4.74479	A	A	P	P	A	P	A	P	hsa_circRNA_001913	hsa_circ_0001913	exonic	chrX	-	19701940	19713859	NM_031892	SH3KBP1	AATTGAAGTAGAAAATGACTTTCTGCCGGTAGAAAAGGTAGAGGAAGGATGGTGGGAAGG
ASCRP3000935	27	31	32	32	34	34	34	35	4.63657	4.95996	4.79112	4.82809	4.70386	4.66529	4.67591	4.70039	A	A	P	P	A	P	P	P	hsa_circRNA_405819		intronic	chr19	+	58290118	58291514	uc002qqb.2	ZNF587	AATTGAATGTCATACATCAAATAGCTGCATACATTCCAGGTTGTTGGCATGGAGGGGAAG
ASCRP3000937	51	57	61.5	47	57	59	61	68.5	5.62019	5.93514	5.86726	5.56412	5.99433	5.48379	5.5038	5.70042	P	P	P	P	P	P	P	P	hsa_circRNA_407020		exonic	chr7	-	140449086	140494267	NM_004333	BRAF	AATTGATGACTGGACAGTTACCTTATTCAAACATCAACAACAGGGACCAGGCCCCAAATT
ASCRP3000938	32	31	35	33	39	36.5	39	38	4.98295	4.79112	4.9366	4.89174	5.24314	4.77144	4.91584	4.86414	A	A	P	P	P	P	P	P	hsa_circRNA_101868	hsa_circ_0003568	exonic	chr16	+	71954641	71955356	NM_014761	IST1	AATTGCAAAGAATTACAACGTACCCTATGAACCTGACTCTGTGGTCATGGTTGCTGATCA
ASCRP3000939	29	30	40.5	35	37	37	40	44.5	4.76483	4.82968	5.20209	5.03339	5.09272	4.87032	4.86104	5.10849	A	A	P	P	P	P	P	P	hsa_circRNA_013128	hsa_circ_0013128	exonic	chr1	+	91973410	91973954	NM_003503	CDC7	AATTGCAGCTGAACTTCAGTGCCTAACAGTGGCTGGGTGTTAAAAAAGATATTGAGAAGC
ASCRP3000941	57	45	45	49	48	76	72	73.5	5.7887	5.58681	5.30603	5.60453	5.72875	5.91436	5.85329	5.79926	P	P	P	P	P	P	P	P	hsa_circRNA_051241	hsa_circ_0051241	exonic	chr19	+	42363987	42375484	NM_001022	RPS19	AATTGCCTCATTCGTAAGTACTTTCGCCATCATAGTATTCTCCACCACTGTTCCTTCCAG
ASCRP3000943	43	40	41	40	44	45	48	46	5.35752	5.36629	5.22638	5.3219	5.4553	5.16236	5.18979	5.16487	P	P	P	P	P	P	P	P	hsa_circRNA_101961	hsa_circ_0041671	exonic	chr17	-	5118219	5126751	NM_207103	SCIMP	AATTGGCCTTCTCTAGAAGACTCTTGATTCCACTGCAATGAGCTGGTGGAGGAATAATTT
ASCRP3000944	34	33	33	37	34	56	52	52	5.00278	5.11631	4.9366	5.06336	4.92774	5.42833	5.34427	5.28768	P	A	P	P	A	P	P	P	hsa_circRNA_403150		exonic	chr4	-	77977114	77987558	NM_006835	CCNI	AATTGGGATCTTCACACAGCCACACCATTGGATTTTCTTCATATTGTAGCTACAGCAAGC
ASCRP3000945	27	28	32	32	36	36	36	36	4.566	4.56219	4.69344	4.82809	4.84858	4.73127	4.62931	4.82809	A	A	P	P	A	P	M	P	hsa_circRNA_104111	hsa_circ_0005038	exonic	chr6	-	42941740	42942776	NM_000287	PEX6	AATTGGGCAAGTAGAGATCCTGGAAGGAAGTCCAGAGAAACTGCCCAGAGGTACTTGGAA
ASCRP3000948	30	34	37	34	35	56	52	69	4.82332	5.11631	5.04981	4.94833	5.06336	5.4553	5.31058	5.7125	A	A	P	P	A	P	P	P	hsa_circRNA_001646	hsa_circ_0001646	exonic	chr6	+	144843115	144854396	NM_007124	UTRN	AATTGTTGCAGAAGTGAAGGATAGGCAGCCAAGGCAATCCCTATTCAACAGAGGAAAATG
ASCRP3000951	27	28	30	29.5	34.5	37	34	33.5	4.70039	4.63657	4.74142	4.64741	5.0251	4.87032	4.75484	4.7142	A	A	P	A	A	P	P	P	hsa_circRNA_008629	hsa_circ_0008629	sense overlapping	chr10	+	90653627	90665417	NM_020799	STAMBPL1	AATTTATAACGCCCAAGGATGTGACCTTCTCTTGGATTTTCCTGATTATTATGAGAGGCA
ASCRP3000953	88.5	68	37.5	68	36	119	116.5	146	6.38908	6.30719	5.02233	6.14209	4.92774	6.60639	6.49384	6.77724	P	P	P	P	A	P	P	P	hsa_circRNA_029352	hsa_circ_0029352	exonic	chr12	-	125396193	125396954	uc001ugu.1	UBC	AATTTCATTGCACTTTCCTTTCAATAAAGTTGTTGCATTCCCGTGGGATGCAGATCTTCG
ASCRP3000956	34	34	46	37	49	41	46	40	5.09668	5.05795	5.37718	5.15984	5.72875	4.9715	5.11891	4.93365	P	A	P	P	P	P	P	P	hsa_circRNA_102161	hsa_circ_0045194	exonic	chr17	+	61417461	61432751	NM_025185	TANC2	AATTTCTCTGTGATCCGAGGTGGTTGCCTATCACTATTGTCAAGCAGATAATGCCTACAC
ASCRP3000957	108.5	85	102.5	105	93	121.5	128	137	6.70476	6.61193	6.68649	6.80936	6.9908	6.6257	6.6671	6.69609	P	P	P	P	P	P	P	P	hsa_circRNA_100404	hsa_circ_0015379	exonic	chr1	-	176145045	176153828	NM_022457	RFWD2	AATTTCTTGGCCCCATCTGCTTTGATATGATTGAAGAAGCATACATGACAAAATGTGGCC
ASCRP3000958	51	40	42	47	47.5	41.5	46	55	5.64653	5.36629	5.26441	5.49982	5.6564	4.9715	5.15984	5.39443	P	P	P	P	P	P	P	P	hsa_circRNA_042688	hsa_circ_0042688	exonic	chr17	-	27041298	27043076	NM_031934	RAB34	AATTTCTTTGTTACGAGCACTTATTTAAGATCTCCAAGGTCATTGTGGTGGGGGACCTGT
ASCRP3000959	35	31	44	35	45	43	43	55	5.11371	4.79112	5.34427	4.94833	5.42414	5.02233	5.05795	5.42414	P	A	P	P	P	P	P	P	hsa_circRNA_008564	hsa_circ_0008564	exonic	chr10	-	70246900	70276600	NM_152707	SLC25A16	AATTTGAAAAGTGCCTGTATTGCTGGATGCTGTGCCAAAACAACAGTTGCTCCATTGGAT
ASCRP3000961	646.5	420	656	475	537	341	351.5	435	9.21044	8.88646	9.83634	8.96659	10.2511	8.15861	8.15513	8.30221	P	P	P	P	P	P	P	P	hsa_circRNA_038416	hsa_circ_0038416	exonic	chr16	-	21475023	21475314	NR_027155	SMG1P3	AATTTGACTACAATTGGAAATGCCAAAAACTCACTAATAGGGGTTGTTGCTGTAGCCCGT
ASCRP3000962	30	29.5	37.5	31	35	47	45	46	4.82332	4.89478	5.00278	4.75484	4.84858	5.16236	5.09008	5.11891	A	A	P	A	A	P	P	P	hsa_circRNA_400038	hsa_circ_0092373	intronic	chr17	+	75085353	75085553	ENST00000392476	SEC14L1	AATTTGCAGTAACAGGTGTGAGCATTCTAGCAGCAGTTTGATGATCGTATGTCAAGCATG
ASCRP3000967	32	29	31	32	32	35	36	39	4.8734	4.86104	4.63657	4.82809	4.70386	4.7515	4.75484	4.87954	P	A	P	P	A	P	P	P	hsa_circRNA_100217	hsa_circ_0008197	exonic	chr1	-	51032748	51061888	NM_007051	FAF1	AATTTTATAACCTGGGCTTGGGATCTGACAAAGGACTCCAACAGAGCAAGATGTGTCTTG
ASCRP3000968	33.5	45	47	39	38	54	53	60	5.13182	5.54687	5.37718	5.23119	5.06336	5.37501	5.35532	5.47975	P	P	P	P	A	P	P	P	hsa_circRNA_005433	hsa_circ_0005433	exonic	chr4	+	119529812	119549381	NR_109983	LOC729218	AATTTTCATATAAGTGGATTCCAGAGGGGTGACAGCAAAACCTGGACCTACCATGAAAGA
ASCRP3000969	45	35	37.5	47	41	40	44	42	5.46961	5.05795	5.02233	5.60453	5.39658	4.94833	5.15984	5.00278	P	A	P	P	P	P	P	P	hsa_circRNA_102786	hsa_circ_0001053	exonic	chr2	-	100078957	100081447	NM_016316	REV1	AATTTTTAGTGGAGTTGCCATCTATGTTAATGGATACACAGAAGCTCCACCATGAGGCGA
ASCRP3000970	58	49	84	57	66	62	64	69	5.83918	5.78788	6.35973	5.87342	6.33983	5.61468	5.62568	5.74481	P	P	P	P	P	P	P	P	hsa_circRNA_059550	hsa_circ_0059550	exonic	chr20	+	19867164	19983103	NM_001242581	RIN2	AATTTTTGAAATATCCTTCTTTCAGTGGTGTTGTTGAAAGGGCTTGGCAGCTCCCAAATG
ASCRP3000973	43	43	41	44	49	44.5	49	49	5.39443	5.65551	5.18979	5.42414	5.6564	5.098	5.22155	5.16487	P	M	P	P	P	P	P	P	hsa_circRNA_011717	hsa_circ_0011717	exonic	chr1	+	38273472	38275126	NM_198446	C1orf122	ACAAAACACCTTCAGTAGAGCCTTGATTAAAAGGAAACCTGCAGACTCTCTCGGCCACGC
ASCRP3000979	33	28	34	34	33	52	54	62	4.9307	4.63657	4.8887	4.82809	4.66884	5.31512	5.39658	5.5943	P	A	P	P	A	P	P	P	hsa_circRNA_008025	hsa_circ_0008025	intronic	chr3	+	76483440	76483669	ENST00000475034	ROBO2	ACAAACCGAGTCCTCAAAGAGTACAAAGATATAATAAGCTTTCCAATTTGTTGGCACCCA
ASCRP3000981	104	157	41	93	38	64.5	64	57	6.67153	7.53818	5.22638	6.63025	5.21429	5.6777	5.62568	5.4553	P	P	P	P	P	P	P	P	hsa_circRNA_100226	hsa_circ_0005567	exonic	chr1	-	51868106	51874004	NM_001981	EPS15	ACAAACTTGGATTTTTTCCAGTCTGATCCTTTTGTTGGCAATCTCTTCTCTGAAAGCTGA
ASCRP3000985	27	33	33	35	38	95	89	93	4.63657	5.05795	4.79112	4.98295	4.98865	6.27145	6.15353	6.15985	A	A	P	P	A	P	P	P	hsa_circRNA_008417	hsa_circ_0008417	exonic	chr5	-	94244955	94259726	NM_024717	MCTP1	ACAAAGATGCTGGGAAAAGGGATGATTTCATTGGCAGGAACTTTCAGAAAATGAAGTGGT
ASCRP3000986	60	61	45	56	48	57	58.5	41	5.86726	6.04847	5.30603	5.82732	5.67858	5.48379	5.49383	4.93365	P	P	P	P	P	P	P	P	hsa_circRNA_058197	hsa_circ_0058197	exonic	chr2	-	217536827	217542954	NM_000599	IGFBP5	ACAAAGCATTTATTTAATAAAGTTATGCATTCAGTTAGGCCCCTGCCGCAGACACATGGA
ASCRP3000988	30	31.5	31	35	34	40	39.5	38	4.76483	4.82968	4.79112	5.00278	4.74479	4.98865	4.93365	4.84231	A	A	A	P	A	P	P	P	hsa_circRNA_092420	hsa_circ_0002178	exonic	chr15	+	64404771	64415745	NM_003099	SNX1	ACAAAGTTACAACACAGAGTAAACATCAGTCTCCAAAGATAACTACATCCCTTCTTCCCA
ASCRP3000990	92	97.5	166	135	85	103	122	144.5	6.47673	6.84469	7.49135	7.19475	6.86765	6.38045	6.59478	6.76486	P	P	P	P	P	P	P	P	hsa_circRNA_103010	hsa_circ_0059660	exonic	chr20	-	25282854	25290211	NM_015600	ABHD12	ACAAATACATTTACAAGAGCCCTGAGCTGCCACGGATACTGAGGTTGGGGTGACTCAGTG
ASCRP3000992	901.5	729	478	815.5	388	640	690	590.5	9.69577	9.8473	9.30449	9.93461	9.61344	9.04695	9.11764	8.73216	P	P	P	P	P	P	P	P	hsa_circRNA_407331		intronic	chrX	-	129917520	129943235	ENST00000370935	ENOX2	ACAAATACTCCTTCAGCTGCACATAAATCAACTCCTCCTCTGTAATGGAACAGCTAGTGC
ASCRP3000994	35	29	34	35	36	47	47	54	5.11371	4.86104	4.9366	5.06336	4.84858	5.14207	5.18979	5.34427	P	A	P	P	A	P	P	P	hsa_circRNA_044796	hsa_circ_0044796	exonic	chr17	+	56780556	56798173	NM_058216	RAD51C	ACAACAAAGATTGATAGAAATCAGGCCTTGCTTGTTCCTGCATTAGAACACCGAAAAGCT
ASCRP3000997	41	40.5	41	41	36	49	49	48	5.27376	5.47975	5.18979	5.30603	4.98865	5.19472	5.28306	5.13182	P	P	P	P	A	P	P	P	hsa_circRNA_000412	hsa_circ_0000412	exonic	chr12	+	58340777	58347472	NM_033276	XRCC6BP1	ACAACACCACCAGTGCTGTTAACAAAGATAGACACTTTTCTTGCGAAGACTGTAATGGAA
ASCRP3000998	30	33	39	37	27.5	36	35	35	4.82332	5.11631	5.14971	5.00278	4.52351	4.70386	4.74142	4.70039	A	A	P	P	A	P	P	A	hsa_circRNA_405499		exonic	chr16	-	81124205	81124712	ENST00000564477	GCSH	ACAACAGAAAATGGCATTGGAACAGTGGGAATCAGCAATTTTGCACAGGTTAAATCATTT
ASCRP3001003	42	38	38	40	41	47	46	48.5	5.41148	5.26441	5.14971	5.30603	5.34427	5.18236	5.11891	5.18236	P	P	P	P	P	P	P	P	hsa_circRNA_406999		sense overlapping	chr7	+	117874484	117899943	NM_019644	ANKRD7	ACAACCCAAGAACACCTTTGCACCTAGCCTGTGCTAATGGACATACAGATGTTGTACTTT
ASCRP3001007	58	45	248	53.5	56.5	100.5	107	225	5.87803	5.65551	8.19491	5.73469	5.97439	6.32417	6.42363	7.37964	P	P	P	P	P	P	P	P	hsa_circRNA_101403	hsa_circ_0032649	exonic	chr14	-	75513078	75516421	NM_014381	MLH3	ACAACTGTGGCTGTGGATGTTGTACTTGAGAATGGCAATTATTTCCAGTCAGAGAAGGAA
ASCRP3001012	67	49	54	67	49	76	74	83	6.00981	5.75486	5.64383	6.0967	5.64203	5.95563	5.85329	6.02374	P	P	P	P	P	P	P	P	hsa_circRNA_104807	hsa_circ_0001866	exonic	chr9	-	86293355	86297981	NM_013438	UBQLN1	ACAAGAGCAGGCCTCAGGATCATTCAGCTCAGCAAACAAATACAGCTGGAAGCAATGTTA
ASCRP3001017	76	54.5	49	68	48	70.5	65	70	6.13697	5.78788	5.48781	6.14209	5.59803	5.78788	5.6724	5.74481	P	M	P	P	P	P	P	P	hsa_circRNA_101891	hsa_circ_0005687	exonic	chr16	+	84872027	84872341	NM_031476	CRISPLD2	ACAAGCTTCGGGGCCAGGTGCAGCCTCAGGCCTCCAACATGGAGTACATGAGCTCAAGCG
ASCRP3001018	242.5	156.5	141	162	67	283.5	290	365	7.83999	7.56224	7.22881	7.44966	6.27843	7.89064	7.87881	8.04678	P	P	P	P	P	P	P	P	hsa_circRNA_407041		sense overlapping	chr8	-	16353301	16372347	ENST00000518026	MSR1	ACAAGGAAAGAAATCTCTCTGGGCCCTGCTTCTGTTTCTCAAAAGGTTACTTTTGTTGTT
ASCRP3001019	80	54	68	68	56	66	72	63	6.27028	5.90311	6.00981	6.0967	6.00981	5.72108	5.80249	5.55648	P	P	P	P	P	P	P	P	hsa_circRNA_092389	hsa_circ_0000329	exonic	chr11	+	66281876	66287219	NM_024649	BBS1	ACAAGGAGCTCCTGGTGCTTGACCCCGAGGCCTTCACCATTTTAGCCAAGCTGGTGGTAG
ASCRP3001020	37	34	36	39	34	43.5	43.5	45	5.06605	5.16738	4.9366	5.18732	4.84858	5.07143	5.03888	5.08743	P	A	P	P	A	P	P	P	hsa_circRNA_000110	hsa_circ_0000110	exonic	chr1	-	114372213	114377061	NM_012411	PTPN22	ACAAGGAGTAAGGAGAATTCTCACCAAATGTTCCCAAATCCTTATCCTCAGCTGTGAAGG
ASCRP3001021	32	29	35	33	33	34.5	35	29	4.9307	4.86104	4.9858	5.03339	4.81374	4.63657	4.78131	4.47162	P	A	P	P	A	P	P	A	hsa_circRNA_007278	hsa_circ_0007278	intronic	chr3	+	12343019	12353952	ENST00000397015	PPARG	ACAAGGCCATTTTCTCAAACGAGAGTCAGCCTTTAACGGGTAGATATGTGTTAATAAGCA
ASCRP3001022	35	39	39	34	37	37	38	40	5.15731	5.31512	5.06605	4.94833	5.11891	4.79112	4.91584	4.86414	P	A	P	P	A	P	P	P	hsa_circRNA_405570		intronic	chr17	+	35783608	35785431	ENST00000590005	TADA2A	ACAAGGGAAGAAACAATTTTTGTGGGTGATAATGATGATCCCTCTGATAAGCCACCTTGC
ASCRP3001025	62	43	53	58.5	49	83	90.5	82.5	5.91362	5.52745	5.64383	5.87956	5.67858	6.02304	6.15985	5.99433	P	P	P	P	P	P	P	P	hsa_circRNA_102034	hsa_circ_0005397	exonic	chr17	+	30500849	30503232	NM_018307	RHOT1	ACAAGTCGATGGATTCCTCTCATAAATGAAAGAACAGACAAAGACAGCAGGTTCCTCCCC
ASCRP3001026	32.5	33	40	34.5	43	43.5	42	44	4.84858	4.98865	5.02233	4.92477	5.24314	5.04436	5.02233	5.03888	P	A	M	P	P	P	P	P	hsa_circRNA_104072	hsa_circ_0002492	exonic	chr6	-	17665469	17669259	NM_005124	NUP153	ACAAGTGCAGTCCTCTTGATAGGAGTGGGATAGATATCACAGATTTTCAGGCCAAAAGAG
ASCRP3001027	24	31	41	25	25	85	86	159	4.33542	4.56219	5.18979	4.29938	4.1783	6.08877	6.06203	6.90349	A	A	P	A	A	P	P	P	hsa_circRNA_102806	hsa_circ_0008827	exonic	chr2	-	114486977	114493435	NM_025181	SLC35F5	ACAAGTTGGATATTCCAATGTTCTTTGTGGTTTTTGGCAAATTTGTCATATCAAGAAGCA
ASCRP3001037	29.5	31	32	28	28	34.5	38	35	4.84858	4.79112	4.84231	4.53522	4.40934	4.73127	4.75484	4.79112	A	A	P	A	A	P	P	P	hsa_circRNA_103043	hsa_circ_0060134	exonic	chr20	-	34295041	34301018	NM_004902	RBM39	ACAATGTTTCCAACTCTCTAACATGTTTAACCCTCAAACGTACAGGTTTGCAGATTCCGC
ASCRP3001038	128	90	121.5	84	70	188	179	189	6.93736	6.71766	6.99222	6.47268	6.48078	7.26736	7.15291	7.15765	P	P	P	P	P	P	P	P	hsa_circRNA_008584	hsa_circ_0008584	intronic	chr18	+	7754370	7755918	ENST00000332175	PTPRM	ACACAAAACTTGTTCTCCCTCTAGTGTTCCACTTGCACAGGGGTACTTGAATCTAAAACA
ASCRP3001041	600	510	287	476	212	401	369	363	9.10099	9.19522	8.4311	8.98228	8.52356	8.40221	8.2096	8.04028	P	P	P	P	P	P	P	P	hsa_circRNA_405016		exonic	chr12	+	64485055	64509673	NM_020762	SRGAP1	ACACAAGTGAAGATGGCCTCCAAATGTTCCCCCTAAGCCCCAGAAACACAGGAAGTCCAG
ASCRP3001044	32	30	31	30	33	36	37.5	35	4.9307	4.79112	4.84231	4.75484	4.92774	4.70386	4.82332	4.67591	P	A	P	P	A	P	P	P	hsa_circRNA_406747		exonic	chr6	+	25450125	25472749	NM_017640	LRRC16A	ACACAATTAACCTTGCTGGCAACCCACTGGAGGATAGAGGAGAATCATGAAAAAAGTCTC
ASCRP3001045	31.5	31	35	34	36	40	41	44	5.0251	4.9307	4.9366	5.00278	4.98865	4.94833	4.9858	5.03888	P	A	P	P	A	P	P	P	hsa_circRNA_101363	hsa_circ_0006393	exonic	chr14	+	62187099	62188541	NM_001530	HIF1A	ACACACAGAAATGGATAAGTTCTGAACGTCGAAAAGAAAAGTCTCGAGATGCAGCCAGAT
ASCRP3001046	129.5	133.5	92	150	120	292	303	424	6.94324	7.30034	6.55362	7.33119	7.45917	7.94544	7.94617	8.26854	P	P	M	P	P	P	P	P	hsa_circRNA_045234	hsa_circ_0045234	exonic	chr17	+	61882430	61884014	NM_007372	DDX42	ACACACAGCCCACTCCAATACAGTGCCAGATTGACTATCCACCATTTGAAAAAAACTTTT
ASCRP3001050	36	33	30	40	31	38.5	30	39	5.19472	4.98865	4.69344	5.34648	4.78131	4.94833	4.52351	4.87954	P	A	A	P	A	P	A	P	hsa_circRNA_405899		intronic	chr2	+	63832532	63832739	ENST00000233114	MDH1	ACACAGGGTTGATTTAGTGATTTGCACAGGTCACTCTATTTTATTTTTGTTGCCTGATGA
ASCRP3001054	29	31	35	33	35	35	34	35	4.76483	4.86104	4.91584	4.82809	4.78131	4.66529	4.7142	4.74479	A	A	P	P	A	P	P	P	hsa_circRNA_405408		exonic	chr15	-	82218013	82218366	TCONS_00023758	XLOC_011550	ACACATGAAGAGAAAATGGATGTAATAACCAAGGACTGCCTGATAGGGCCAGAAAGGATG
ASCRP3001056	8135	8299	3923	8434	4764	13431	13582.5	15886	13.3608	14.0809	12.343	14.0809	14.222	13.1304	13.1534	13.0053	P	P	P	P	P	P	P	P	hsa_circRNA_101010	hsa_circ_0025395	exonic	chr12	+	9073580	9074346	NM_004426	PHC1	ACACCACCTCCCCACCCCTCAACCAGTCTCAGGCCCAGATGTATCTACGGGCCACAATTG
ASCRP3001057	45	48	60	53	64	90	94	80	5.50181	5.69346	5.82494	5.72534	6.1567	6.18734	6.22399	5.95272	P	P	P	P	P	P	P	P	hsa_circRNA_100033	hsa_circ_0009581	exonic	chr1	-	8555122	8601377	NM_012102	RERE	ACACCACTCTGAATGCACTGAACACAAGGGAAGTGTAACATCTCCCATTTTTCTGACATA
ASCRP3001058	28	26	32	37	35	62	56	68	4.76483	4.63657	4.82332	5.20576	4.98865	5.64203	5.47975	5.7125	A	A	P	P	A	P	P	P	hsa_circRNA_100995	hsa_circ_0024913	exonic	chr11	-	134054531	134055421	NM_015261	NCAPD3	ACACCAGCAGAGGAGCAGCCGATATTTAAATAAGGCTTTTCATATCTGGTCCAAGAAAGA
ASCRP3001060	878	493	308	718	315.5	641.5	630	863.5	9.66133	9.15244	8.54061	9.70757	9.2593	9.05985	8.99665	9.22068	P	P	P	P	P	P	P	P	hsa_circRNA_004466	hsa_circ_0004466	exonic	chr12	+	112303053	112308984	NM_003668	MAPKAPK5	ACACCCCAGTTCACCCCTTATTATGTAGCACCCCAGGAAACTTCCATTTTAGAAGAATAC
ASCRP3001062	1761.5	1429.5	871	1559.5	719	1672	1742	1987	10.7803	11.0063	10.235	10.9669	10.7671	10.3799	10.4216	10.2117	P	P	P	P	P	P	P	P	hsa_circRNA_000025	hsa_circ_0000025	exonic	chr1	-	21295966	21307720	NM_003760	EIF4G3	ACACCTACTCCTCCTCAGTTTTTCCAGAGGCCTCAAATACAGCCTCCTAGAGCTACCATC
ASCRP3001063	52	51	52	47	42	61	67	68	5.64653	5.76982	5.55264	5.60453	5.34427	5.53719	5.72022	5.70042	P	P	P	P	P	P	P	P	hsa_circRNA_405492		exonic	chr16	-	72651081	72651452	ENST00000570152	AC004158.2	ACACCTAGATTTCTTCCTGCGTGAATCCAGTTGAGAACCTTTTTGTGATGAAAACGAGAT
ASCRP3001065	431	267	253	301	106	374.5	373	456	8.62787	8.2972	8.25473	8.29648	7.19105	8.288	8.22611	8.37313	P	P	P	P	P	P	P	P	hsa_circRNA_034804	hsa_circ_0034804	exonic	chr15	+	42579888	42589854	NM_198141	GANC	ACACCTCTCAGGTTCCTCTCCTGGCTGAAATTTATGGTATAGAAGGAAACATTTTCAGGC
ASCRP3001067	28	43	27.5	31	30.5	37	36	43	4.63657	4.86104	4.48779	4.622	4.59614	4.79112	4.7142	4.97438	A	M	A	A	A	P	P	P	hsa_circRNA_406466		exonic	chr4	-	39843567	39851272	NM_001100399	PDS5A	ACACCTGTAAAGAATATTGACCCAGTAAAGAATAAGGTGCCTATGGTTCATGCTTGAAGT
ASCRP3001068	36	33	40	37	42	39	46	43	5.11371	4.98865	5.18979	5.06336	5.4553	4.87032	5.11891	5.00278	P	A	P	P	P	P	P	P	hsa_circRNA_104571	hsa_circ_0083694	exonic	chr8	+	25156459	25159970	NM_024940	DOCK5	ACACCTGTGGACTCCGAAGACCTTTTGGAGTGGCAGTCAATCCTGCAGAACCTCGATTTG
ASCRP3001069	33	32	38	34	44	36	34	37.5	5.00278	4.86104	5.09008	4.94833	5.42414	4.79112	4.75484	4.86414	P	A	P	P	P	P	P	P	hsa_circRNA_004187	hsa_circ_0004187	exonic	chr14	-	78023383	78043258	NM_004863	SPTLC2	ACACGAAGGCCCTGGAAGAAAATTCTCATCCTTGTGGAAGGAATATATAGGTATACAGGG
ASCRP3001070	29.5	35	48	35	38	37	37	35	4.60728	5.11631	5.41782	5.00278	5.06336	4.81053	4.82332	4.79112	A	A	P	P	A	P	P	P	hsa_circRNA_104899	hsa_circ_0088251	exonic	chr9	+	119109304	119130033	NM_002581	PAPPA	ACACGGGTAGAGACGGGACCCAGCGTCACAGTGACCTGTACAGAGGGCAAGTGGAATAAG
ASCRP3001071	32	32	38	30.5	32.5	37	38	40	4.8734	5.05795	5.14971	4.86104	4.95416	4.79112	4.83601	4.91882	P	A	P	A	A	P	P	P	hsa_circRNA_068293	hsa_circ_0068293	exonic	chr3	+	183901269	183901879	NM_004068	AP2M1	ACACGTGTGACTTCGTCCAGTTACAAACCCAATAAACTCTGTAGAGTGGAGTGCCATTCG
ASCRP3001072	30	31.5	34	28	44.5	43	42	42.5	4.8734	4.75484	4.84231	4.53522	5.31738	5.04436	4.94833	4.9858	A	A	P	A	M	P	P	P	hsa_circRNA_404778		sense overlapping	chr10	+	76315125	76360251	NM_001123	ADK	ACACTATAATGGCTACAGGTGTCAGATCCAGCTAGCAGTGCCATAAGCCAGAATTATAGA
ASCRP3001074	51	40	56	53	45.5	68	63	75	5.66886	5.39229	5.7313	5.78134	5.52745	5.72108	5.64833	5.85329	P	P	P	P	P	P	P	P	hsa_circRNA_103350	hsa_circ_0065220	exonic	chr3	-	47468936	47470160	NM_012235	SCAP	ACACTCAAAGTATGTGGGTGCCCCGGTGGCTTATGTCCAGCAGATATTTGTGAAGTCCTC
ASCRP3001075	115.5	89	86	114	69.5	214	206	224.5	6.7883	6.68649	6.39766	6.93736	6.38045	7.46913	7.35424	7.38262	P	P	P	P	P	P	P	P	hsa_circRNA_008913	hsa_circ_0008913	exonic	chr16	-	75636982	75656362	NM_012091	ADAT1	ACACTCCCTCAGGTCGATGGCCAGGTGGTCTTCATAAACTATACTGCCTTGTGATGCCTC
ASCRP3001077	56	47	48.5	54	41	47.5	53	55	5.7607	5.62019	5.47165	5.76816	5.26675	5.16236	5.34427	5.37284	P	P	P	P	P	P	P	P	hsa_circRNA_008805	hsa_circ_0008805	exonic	chr17	+	36614345	36619623	NM_001199417	ARHGAP23	ACACTCTGGAGCTGTCTATCATGCCCAAGGACGAGGACATCCTCCAGCTGCTGCCACTGG
ASCRP3001078	33	31	47	35	36	58	60	62	5.00278	5.05795	5.4553	5.00278	5.06336	5.50578	5.5038	5.55648	P	A	P	P	P	P	P	P	hsa_circRNA_104493	hsa_circ_0082413	exonic	chr7	+	131113791	131113904	NM_013255	MKLN1	ACACTGAAAAAGAGAGACTGTTTATTTGTTTGGTGGCTGGGATGGAACACAAGATCTTGC
ASCRP3001080	34	32	44	39	40	54	51	59	5.0251	5.02233	5.34427	5.25736	5.34427	5.37501	5.22155	5.42414	P	A	P	P	P	P	P	M	hsa_circRNA_067864	hsa_circ_0067864	exonic	chr3	-	167422629	167438061	NM_007217	PDCD10	ACACTGAGAGCCGCTTTCATCAAGATCAGTGTGTTTTTTGTGTCCAATTCTTTTATCACC
ASCRP3001081	25	27	44	28	56.5	40	39	39	4.48779	4.43874	5.28421	4.68995	5.97439	4.9307	4.83601	4.86414	A	A	P	A	P	P	P	P	hsa_circRNA_071374	hsa_circ_0071374	exonic	chr4	+	166141085	166160051	NM_007246	KLHL2	ACACTGCAGAAATTCAGGTTACAGAAGAAAATGTACAGATGCACAAAGCAGGGTCATCAG
ASCRP3001083	29	33.5	30	34	31	39	41	38	4.73805	5.02233	4.74142	5.11371	4.78131	4.91285	4.91584	4.86414	A	A	A	P	A	P	P	P	hsa_circRNA_000804	hsa_circ_0000804	exonic	chr17	-	73946854	73952028	NM_004035	ACOX1	ACACTGTCATGATGCTCCAGACGGCTAGTTGGAAAGACTTCAAATCATGCAATAGTTCTT
ASCRP3001088	59	54	78.5	54	70	82.5	85.5	109	5.83918	5.91735	6.25737	5.72534	6.39659	6.02304	6.07278	6.38908	P	P	P	P	P	P	P	P	hsa_circRNA_405165		exonic	chr13	-	95768175	95822882	NM_005845	ABCC4	ACACTTGGATGATTTGCTGCCGCTGACGTTTTTAGATTTCATCCAGGTGTATTTGTCAAA
ASCRP3001092	54	51	56	58	73	59	66.5	53	5.62019	5.83918	5.6724	5.87342	6.39659	5.50578	5.72022	5.34427	P	P	P	P	M	P	P	P	hsa_circRNA_404233		exonic	chr9	-	111637174	111644467	NM_003640	IKBKAP	ACAGAAGACTTCGGTTCCTGTTCTTGGATTATGAAGAAGCTGTGCTCTTGCTGTTAGAAG
ASCRP3001095	108	89.5	81	95	77	95	97.5	79	6.67153	6.71766	6.30832	6.66976	6.58025	6.25087	6.25737	5.92182	P	P	P	P	P	P	P	P	hsa_circRNA_101372	hsa_circ_0006278	exonic	chr14	-	68151731	68157138	NM_016026	RDH11	ACAGAAGGTCTTGAGATTCTAAGTGGGAATCATTTCAGGTCACTTCCTCCTAACCCATCT
ASCRP3001098	51	50	53	47	43	48.5	46	48	5.58681	5.73469	5.58306	5.49982	5.4553	5.21429	5.11891	5.10849	P	P	P	P	P	P	P	P	hsa_circRNA_405691		exonic	chr18	-	52937061	52946887	NM_003199	TCF4	ACAGACAGTATAATGGGTCTATGCTCCATCAGCAAGCACTGCCGACTACAATAGGGACTC
ASCRP3001100	46	49	51	52	58	77.5	87	96	5.5137	5.75486	5.48781	5.66886	6.05526	5.93662	6.07947	6.18734	P	P	P	P	P	P	P	P	hsa_circRNA_026232	hsa_circ_0026232	exonic	chr12	+	50824277	50829407	NM_052879	LARP4	ACAGACCCTGATCTAATTCTTGAAGTGTTAAGATGAGAAAGCAATTCAGCAGTTTCTACA
ASCRP3001101	248	258	274	283	326	251	281	240	7.85291	8.25473	8.3791	8.22279	9.30663	7.69043	7.82456	7.47141	P	P	P	P	P	P	P	P	hsa_circRNA_101387	hsa_circ_0032434	exonic	chr14	+	71479716	71479919	uc010are.1	PCNX	ACAGACTCACACTTTTGGCCCTGTTTGATAGATTCGATTGAATAGACTATTGACCATTGA
ASCRP3001102	85	68	104	73	85	95.5	99.5	100	6.39659	6.28307	6.73766	6.24197	6.81337	6.24197	6.30548	6.26149	P	P	P	P	P	P	P	P	hsa_circRNA_405555		intronic	chr17	-	26918715	26926848	ENST00000481916	RP11-192H23.4	ACAGACTGACACATCTCACAGTGGGGTTTCCCGTGCATAGGAGATCCAAGACAGCAGAAG
ASCRP3001104	128	88	78	120.5	63	138	139	150.5	6.92777	6.68649	6.24672	7.03135	6.1567	6.81297	6.77642	6.81297	P	P	P	P	P	P	P	P	hsa_circRNA_104798	hsa_circ_0087300	exonic	chr9	+	82267507	82268990	NM_007005	TLE4	ACAGAGACTCCATCAAGCAACAACTCCAGGCCCAGCATTTATCACATGGACATGGTCTCC
ASCRP3001109	42	39	37	44	40	72	68	96	5.37501	5.26441	5.1111	5.43876	5.26675	5.85796	5.76153	6.20027	P	P	P	P	P	P	P	P	hsa_circRNA_407173		antisense	chr9	+	35657761	35658017	NR_003051	RMRP	ACAGAGTCCTCAGTGTGTAGCCTAGGATACAGGCCTTCAGCACGAACCACAATGAGCCCC
ASCRP3001112	67	43	58	69.5	42	74	71	73	6.06203	5.50181	5.76153	6.13184	5.4553	5.85796	5.81696	5.75486	P	P	P	P	P	P	P	P	hsa_circRNA_100826	hsa_circ_0022245	exonic	chr11	-	61039146	61042056	NM_152718	VWCE	ACAGATCTGGTCGCCTGGTGACCCCTGTGAGTTATGCATCTGCCAGTGAGATGCTATTTC
ASCRP3001113	51	36	40	42	39	40	41.5	42.5	5.64653	5.21914	5.14971	5.25736	5.24314	4.89174	5.03888	5.03888	P	P	P	P	P	P	P	P	hsa_circRNA_047820	hsa_circ_0047820	exonic	chr18	+	56601664	56648849	NM_018181	ZNF532	ACAGATGCCACCAATGAGGAGGAAACAGAAATAAAAGAAGACACTAAGAAGACTTGCACT
ASCRP3001114	30	30	39	35	31	36	36	36	4.76483	4.79112	5.14971	5.15984	4.56219	4.68995	4.8734	4.82809	A	A	P	P	A	P	P	P	hsa_circRNA_406688		intronic	chr5	+	141765092	141770616	ENST00000510311	AC005592.2	ACAGATGGAAAAGGCGGCTCTCTGACTAGTGAAAGGGATCACAGTATAAGACAGTGAATA
ASCRP3001116	81	61	75	89	56.5	145	130.5	138	6.25737	6.1548	6.20822	6.5147	6.02512	6.86495	6.67241	6.67947	P	P	P	P	P	P	P	P	hsa_circRNA_018225	hsa_circ_0018225	exonic	chr10	+	38726471	38734535	NR_024497	LINC00999	ACAGCAAAACGAAGTGACCTCACAATGACTCAAGCTACCACATGCTGTTGATTGTGAAAT
ASCRP3001122	6402	2646	5050.5	4816	1451.5	5085	3274	5549	12.7532	11.8494	12.6835	12.6659	11.9125	11.8658	11.2707	11.4856	P	P	P	P	P	P	P	P	hsa_circRNA_402458		exonic	chr2	+	208589523	208598771	NM_152523	CCNYL1	ACAGCACAGTCAGCCAGCCTAATCTTAGAACCACAGTAAAATGATTTAGCTTTGGAGTCA
ASCRP3001124	43.5	33	34	39	37	52	55	51	5.39443	4.9307	4.79112	5.25736	5.11891	5.37501	5.42414	5.31512	P	A	P	P	P	P	P	P	hsa_circRNA_404062		exonic	chr8	-	74650518	74652103	NM_014393	STAU2	ACAGCAGTTTGGTCAATATTGTCTTAACATGCTTCAAATAAATCAGAGGCTGCCTACCAC
ASCRP3001126	109	64	84	95.5	46.5	117	108	134	6.71938	6.14337	6.37067	6.68911	5.5774	6.57977	6.41573	6.67286	P	P	P	P	P	P	P	P	hsa_circRNA_088200	hsa_circ_0088200	exonic	chr9	-	117819431	117819704	NM_002160	TNC	ACAGCCACGACAGCCAAAGAACCTGAAATTGGAAACTTAAATGTTTCTGACATAACTCCC
ASCRP3001127	1969	1114	933.5	1369	606.5	1287	1415.5	1974	10.9117	10.5409	10.3799	10.7671	10.5308	10.0032	10.0802	10.1964	P	P	P	P	P	P	P	P	hsa_circRNA_059880	hsa_circ_0059880	exonic	chr20	+	32354656	32358098	NM_032819	ZNF341	ACAGCCTCCTGCCACAGCACAGCCCCAAGAAGGACAATGCCGTCTACAAGGTTGGGCCAG
ASCRP3001128	152	89	112	136	76	205	219	243.5	7.17492	6.7486	6.84077	7.20609	6.60917	7.39606	7.46811	7.50382	P	P	P	P	P	P	P	P	hsa_circRNA_008046	hsa_circ_0008046	exonic	chr14	+	31103152	31112611	NM_016106	SCFD1	ACAGCCTCTTCTGCTTTTTTGTTACTCTGGGCTTTTACACTCTGATCGAGATCCTATTCC
ASCRP3001129	37	33	38	37	42	39.5	40	41	5.15731	4.95996	5.02233	5.15984	5.4553	4.89174	4.94833	5.00278	P	A	P	P	P	P	P	P	hsa_circRNA_406479		antisense	chr4	-	54811039	54817857	uc003haa.3	PDGFRA	ACAGCGAAAAGACCTACAGCACTCTGCAAAAGGCATTCTTCACCAAAGTGTGTCTCCTTG
ASCRP3001130	64	51.5	65	70	67	96	96	90	5.95199	5.8564	5.99008	6.17616	6.32417	6.28075	6.28885	6.11957	P	P	P	P	P	P	P	P	hsa_circRNA_020596	hsa_circ_0020596	exonic	chr11	-	133587	139152	uc001lnx.4	LOC100133161	ACAGCGAAACGAAGTGAGCTCACAATGACTCAAGCTGCCACATACTGTTGATTGTGAAAT
ASCRP3001131	52	44	54	56.5	53	70	77	67	5.68121	5.58681	5.64383	5.85796	5.84233	5.77641	5.89555	5.72449	P	P	P	P	P	P	P	P	hsa_circRNA_003163	hsa_circ_0003163	sense overlapping	chr1	-	222652709	224149975	NM_003268	TLR5	ACAGCGAAACGAAGTGAGCTCACAATGACTCAAGCTGCCACATAGTGTTGATTGTGAAAT
ASCRP3001132	47	42	48	56	48	74.5	70	67	5.50181	5.41571	5.5038	5.78134	5.74649	5.86726	5.76153	5.66886	P	P	P	P	P	P	P	P	hsa_circRNA_092375	hsa_circ_0001978	intronic	chr1	-	224142178	224149975	TCONS_l2_00001800	XLOC_l2_001331	ACAGCGAAATGAAGTGAGCTCACAATGACTCAAGCTGCCACATAGTGTTGATTGTGAAAT
ASCRP3001135	59	53	54	66	53	68	74.5	68	5.83918	5.87496	5.6724	6.0967	5.93588	5.70906	5.88644	5.7125	P	P	P	P	P	P	P	P	hsa_circRNA_101851	hsa_circ_0005733	exonic	chr16	+	69279504	69304188	NM_006750	SNTB2	ACAGCTACCCACTTGTTGCCACCAGTCAAGTTCATCCGAGAAGTAACACCATATATCAAG
ASCRP3001136	41	40.5	50	38	65	46	47	46	5.23837	5.34427	5.55264	5.20576	6.22399	5.19472	5.11891	5.03888	P	M	P	P	P	P	P	P	hsa_circRNA_100283	hsa_circ_0013222	exonic	chr1	-	94360169	94363454	NM_002061	GCLM	ACAGCTGTTGACTCACAATGATCCAAAAGCAAAACTGTTCATTGTAGAATCAAACTCTTC
ASCRP3001138	62	46	76	56	60	107	100	108	5.86726	5.65551	6.21915	5.81216	6.1567	6.43774	6.32191	6.37067	P	P	P	P	P	P	P	P	hsa_circRNA_028319	hsa_circ_0028319	exonic	chr12	-	112370389	112381173	NM_138341	TMEM116	ACAGGACACCAAGCTTCACATGGCCCTTTATGTTCTCCAGATATTCTACATTTCCTCATT
ASCRP3001147	30.5	38.5	33	33	34	112	117.5	110	4.79112	5.19472	4.74142	4.89174	4.92774	6.48027	6.55073	6.38908	A	A	P	A	A	P	P	P	hsa_circRNA_404886		exonic	chr11	+	48175347	48177671	NM_002843	PTPRJ	ACAGGGAAGAGATCTGAAGCTTGTTGGAATTAGTCAACCTAAATATGCAGCAGAACTGGC
ASCRP3001148	31	35.5	38.5	33	36	36.5	34.5	36	4.76483	5.05795	5.06605	4.82809	4.98865	4.77144	4.74142	4.74479	A	A	P	A	A	P	P	P	hsa_circRNA_401419		exonic	chr15	+	57743697	57746016	NM_032866	CGNL1	ACAGGGAGAAGGGAGCTCTGATTGAGGCTTGTAATTCCACATCTGAAGTCAAAGATCTAT
ASCRP3001149	33	31	35	32	34.5	35	34.5	38	4.76483	4.86104	4.9366	4.75484	4.8887	4.79112	4.75484	4.82809	A	A	P	A	A	P	P	P	hsa_circRNA_069847	hsa_circ_0069847	exonic	chr4	+	57355553	57361560	NM_006947	SRP72	ACAGGGAGATTTGAAAAAGAAGAAAAAGAAAAAGAAGGGTATCTGCATTAGTTACCATGT
ASCRP3001150	39	39	37.5	36	41	36	36	37	5.27376	5.36629	5.00278	5.00278	5.24314	4.79112	4.75484	4.80731	P	P	P	P	A	P	P	P	hsa_circRNA_009554	hsa_circ_0009554	exonic	chr1	+	8022822	8045342	NM_007262	PARK7	ACAGGGCATTTAGCAAACTAGCTTGTAAACATATAACATAAAAATGGCTTCCAAAAGAGC
ASCRP3001152	40	37	39	41.5	37.5	44	45	43.5	5.22155	5.16738	5.09008	5.37284	5.0251	5.06336	5.10849	5.02233	P	P	P	P	P	P	P	P	hsa_circRNA_104304	hsa_circ_0079363	exonic	chr7	-	6465618	6472590	NM_139179	DAGLB	ACAGGGCTGCAGTACAGGGACTTCATCCACGTCAGCTTCCATGACAAGGACACAGATCTG
ASCRP3001154	38	32	58.5	37.5	37	47	44.5	46	5.15731	5.05795	5.77641	5.23119	5.18732	5.19472	5.10849	5.13182	P	A	P	P	P	P	P	P	hsa_circRNA_407257		intronic	chr9	+	140109659	140109825	ENST00000344894	NDOR1	ACAGGTGAGGGCAGCCTTGGGCCTGGTGGTTGGAGCCCAGGACCGGCCCTGGGAAAGCTG
ASCRP3001158	52	48.5	54	54	58	50	52.5	55	5.64653	5.71594	5.62751	5.72534	6.02512	5.31512	5.38583	5.39443	P	P	P	P	P	P	P	P	hsa_circRNA_104479	hsa_circ_0001741	exonic	chr7	-	128655032	128658211	NM_012470	TNPO3	ACAGTAGTATCTCTATTGGTTCATGCATGGGAGATCTCAGACCAGTTGTTACAGATCCGG
ASCRP3001160	129	95	91	120	52	126.5	134	144	6.95127	6.81937	6.49684	7.03616	5.84233	6.67727	6.73131	6.75237	P	P	P	P	P	P	P	P	hsa_circRNA_104736	hsa_circ_0086414	exonic	chr9	-	16435552	16437522	NM_017637	BNC2	ACAGTGGCTGGTTGCAATGCTGCATTCCCCTCTCGCCGAAGCCGAGACAGGATGCTGCTG
ASCRP3001161	110.5	98.5	112.5	89	65	74	74	93	6.71509	6.84469	6.83722	6.49284	6.18857	5.86726	5.87496	6.17116	P	P	P	P	P	P	P	P	hsa_circRNA_030788	hsa_circ_0030788	exonic	chr13	-	101997616	102031004	NM_052867	NALCN	ACAGTGGCTTTAATGAGATAGGGGGATAGTTCCTATGTGAAAGATCGCTGGTGTGTTTTT
ASCRP3001162	478	312	187.5	329	125	325	372	428	8.75572	8.52025	7.68715	8.43241	7.52698	8.08347	8.21583	8.2783	P	P	P	P	P	P	P	P	hsa_circRNA_100423	hsa_circ_0006267	exonic	chr1	+	198247090	198266370	NM_133494	NEK7	ACAGTGTGACTACCCACCTCTTCCTTCAGATCACTATTCAGAAGAACATTTTAAGAAGCA
ASCRP3001163	166	92	401	158.5	122.5	332	335	505	7.28366	6.76776	8.99311	7.40087	7.47623	8.10558	8.07045	8.51311	P	P	P	M	P	P	P	P	hsa_circRNA_405952		sense overlapping	chr2	-	122125405	122135069	NM_015282	CLASP1	ACAGTGTGCTGTGCTGCAGGTTATCCCTAGGCTAAAAGAGAACTCTGTATGAGTTAAATG
ASCRP3001164	42	37.5	123.5	39	53	51	51	74.5	5.32752	5.26441	7.00069	5.25736	5.81216	5.28999	5.31058	5.84233	P	P	P	P	P	P	P	P	hsa_circRNA_404635		sense overlapping	chr1	+	193332350	193334904	NR_125789	LINC01031	ACAGTGTGTCAGGAGGTGTTTCTAGAGAGCTATCTTATCACCAACATCACCAAGTATGCT
ASCRP3001165	32	31	47	32	30	43	40	46	4.98295	4.86104	5.34427	4.92477	4.56219	5.07143	4.9858	5.16487	P	A	P	P	A	P	P	P	hsa_circRNA_404693		exonic	chr1	+	243542022	243589860	NM_006642	SDCCAG8	ACAGTGTGTCCAGCATGGGAGAGTACATGAGACGATGAAGCAAAGGAAATAGAGAAATTG
ASCRP3001171	93	71	69	83.5	71.5	115	119	117	6.47673	6.35644	6.0389	6.46044	6.31173	6.55553	6.55841	6.49384	P	P	P	P	M	P	P	P	hsa_circRNA_406007		exonic	chr2	+	190584297	190585513	NM_144708	ANKAR	ACATAAAGGCCTCCCATATCTTATCAGATTTCTGAGTTCTGATTCAGGCACCATTCCTGC
ASCRP3001172	38	33	37.5	38	38	38	35	37	5.15731	4.9307	5.00278	5.06336	5.06336	4.83285	4.7142	4.74479	P	A	P	M	A	P	P	P	hsa_circRNA_102862	hsa_circ_0004305	exonic	chr2	+	179400458	179407088	NR_038272	TTN-AS1	ACATACTCATTTCCTTCGGTGATCACAGGATCTGGTTTGCCACTGAAAGGAATCTTGATG
ASCRP3001174	34	31.5	32	37	36	40	39	37	5.0251	4.89478	4.84231	5.15984	5.09272	4.94833	4.93365	4.87954	P	A	P	P	P	P	P	P	hsa_circRNA_092585	hsa_circ_0001886	exonic	chr9	-	125895123	125923347	NM_018387	STRBP	ACATAGCTCCAGAAAATGTTTCGATGAAAGATCCTCCGGACTTATTGGACAGGCAGAAAT
ASCRP3001175	42	35.5	35	39	36	55	54	58.5	5.34427	5.14971	4.91584	5.20576	5.09272	5.39229	5.39658	5.5038	P	A	P	P	A	P	P	P	hsa_circRNA_402346		exonic	chr2	+	113258782	113260758	NM_153712	TTL	ACATATAATAAGGTGAAGGCATTCTCATCTCCTCAGAGGCTTCAGAGCTTCTCGATTTCA
ASCRP3001177	35	36	33	35	35	37.5	34.5	36	5.06605	5.26441	4.8887	5.08743	4.98865	4.89174	4.70039	4.7142	P	P	P	P	A	P	P	P	hsa_circRNA_035484	hsa_circ_0035484	exonic	chr15	+	59397283	59417244	NM_004701	CCNB2	ACATATATTGAGGAAAAATAAAGCGATTGGTTTTTCTTAAGGTAGGGCCGCCCAATGGGG
ASCRP3001178	84	77	82	69	62	74	81	86	6.34761	6.46402	6.31966	6.14209	6.1567	5.84076	5.97439	6.05797	P	P	P	P	P	P	P	P	hsa_circRNA_070520	hsa_circ_0070520	exonic	chr4	-	103226145	103236987	NM_022154	SLC39A8	ACATATGGTCAGTGTTTAACTGCTGAAGAGATCTTTTCCCTTCATGGCTTTTCAAATGCT
ASCRP3001179	43	34	35	36	32	40	37	42.5	5.41148	5.05795	4.9858	4.98295	4.56219	4.87032	4.83601	5.02233	P	A	P	P	A	P	P	P	hsa_circRNA_061372	hsa_circ_0061372	exonic	chr21	-	30428647	30437426	uc002yna.3	CCT8	ACATATTGTTACTGTCAAGGCTCTGGTATCAGTTCCTCTTCAGTATTGCATGGCATGGTT
ASCRP3001180	32	30	32	36	33	40	35	39	4.8734	4.86104	4.76814	5.11371	4.70386	4.94833	4.78131	4.8978	A	A	P	P	A	P	P	P	hsa_circRNA_406427		exonic	chr3	+	197559067	197566268	NM_032773	LRCH3	ACATCAAAACAGCCTACAGATGAATTTTCAGATCTGCCTCTTCGAGTAGCAGAGATTACT
ASCRP3001181	34	38	39	39	45	37.5	40	38.5	5.05525	5.26441	5.14971	5.25736	5.47975	4.77144	4.9858	4.87954	P	P	P	P	P	P	P	P	hsa_circRNA_101235	hsa_circ_0029762	exonic	chr13	-	25049609	25052414	NM_006437	PARP4	ACATCAAAGGGAGAATCATAGACACTGTAGCCCAGTACAAGTATCAAGTACTCACACCCG
ASCRP3001182	32	65.5	56	49	53.5	305	295	337	4.9307	6.21612	5.71937	5.60453	5.82653	7.99647	7.89064	7.95455	P	P	P	P	P	P	P	P	hsa_circRNA_103642	hsa_circ_0001411	exonic	chr4	+	54249939	54256040	NM_030917	FIP1L1	ACATCAAGACAGGGGGAAGAGTTTATGGAACTACAGAAAGTGACTGAGACCGAAGATGAT
ASCRP3001183	47	47	49	41	46	96	85	100	5.50181	5.62019	5.4553	5.30603	5.42414	6.27145	6.06203	6.26149	P	P	P	P	P	P	P	P	hsa_circRNA_406076		exonic	chr2	+	243056789	243081039	NR_130699	LOC728323	ACATCAAGAGACCTATCAAGACCTGTATCCAGGAAAAGTATCTTAAATAGCGAAGATGGA
ASCRP3001186	33	34	34	32	41	37	37	37	4.90384	5.11631	4.91584	4.82809	4.98865	4.79112	4.79437	4.79112	P	A	P	P	A	P	P	P	hsa_circRNA_100424	hsa_circ_0002869	exonic	chr1	+	201681944	201687883	NM_020443	NAV1	ACATCACTACCGGACCCAGAGTCCCAGAGAAAGAGGACAGTGCAGAATGTCCTGGATCTC
ASCRP3001190	3373	2316	1398	2826	1140	3277	3464.5	3900	11.7689	11.6684	11.0347	11.9482	11.5278	11.3044	11.3659	11.068	P	P	P	P	P	P	P	P	hsa_circRNA_063981	hsa_circ_0063981	exonic	chr22	-	50904191	50904269	NM_002972	SBF1	ACATCCACCTCCTCCCTGAAGATGCAGGTCCTGGACCCGGAGCTGGAGTTGGCTGACCTC
ASCRP3001192	827	665	570	779	618	671.5	739	717	9.53843	9.60629	9.60281	9.85613	10.5675	9.11764	9.21204	8.97154	P	P	P	P	P	P	P	P	hsa_circRNA_100118	hsa_circ_0011122	exonic	chr1	-	28365349	28369161	NM_001990	EYA3	ACATCCCTCGCTCATCCAATGATTATACCTCACAAATGTATTCTGCAAATCAAGTAAGCA
ASCRP3001193	28	27	26	32	33	37	35	39	4.566	4.71076	4.39229	4.89174	4.62931	4.79112	4.7142	4.86414	A	A	A	P	A	P	P	P	hsa_circRNA_102532	hsa_circ_0008813	exonic	chr19	+	34942885	34955036	NM_005499	UBA2	ACATCCTTCATAGGAGAAGAAACGAATGCATCAGATCAACAGAATGAACCCCAGTTAGGC
ASCRP3001197	30	26.5	34	32	31.5	38	41	37	4.82332	4.52351	4.8887	4.89174	4.81374	4.79112	4.94833	4.82809	A	A	P	P	A	P	P	P	hsa_circRNA_103169	hsa_circ_0062432	exonic	chr22	-	22057658	22065197	NM_013313	YPEL1	ACATCTACTGCGAGAACTGCAAGACCACGCTCGGGTGGAAATACGTTACGTTTTTCTCTC
ASCRP3001200	84	84	72	78	78	68	73	65	6.34761	6.62021	6.08612	6.32191	6.60917	5.72108	5.81216	5.6266	P	P	P	P	P	P	P	P	hsa_circRNA_004889	hsa_circ_0004889	intronic	chr15	+	57383986	57387361	ENST00000560190	TCF12	ACATCTTTTTGGCACATCACTAGGGTTTTACAGACAGCCCTCATTACAGTGATCACTTGA
ASCRP3001203	51	48	46.5	44	50.5	61	64	63	5.62019	5.76982	5.39658	5.42414	5.79114	5.58681	5.66353	5.55648	P	P	P	P	P	P	P	P	hsa_circRNA_007460	hsa_circ_0007460	exonic	chr17	+	28811231	28819771	NM_004871	GOSR1	ACATGACCACCTTCGAAATTCTGATACAACACCCCTTTTAAATGGATCAAGCCAAGACAG
ASCRP3001205	34	31	32	35	35	35	37	39	5.06605	4.98865	4.84231	4.89174	4.98865	4.68995	4.8734	4.8978	P	A	P	P	A	P	P	P	hsa_circRNA_008399	hsa_circ_0008399	exonic	chrX	+	48433555	48435497	NM_006743	RBM3	ACATGCACATAATATAGGACTTGAACTGCCATGTCCTCTGAAGAAGGAAAGCTCTTCGTG
ASCRP3001206	87	65	81	73	65	90	87	82.5	6.42625	6.2276	6.30434	6.24197	6.33983	6.16928	6.0967	6.00981	P	P	P	P	P	P	P	P	hsa_circRNA_103311	hsa_circ_0064651	exonic	chr3	+	30029633	30032700	NM_001003792	RBMS3	ACATGCACCTGCATATTCTTACCAACAGTCTAATATATGACTGCTGCTGCTCCTATGCAA
ASCRP3001208	67	48	75	56	62	116.5	102.5	129	5.99998	5.65551	6.20822	5.81216	6.10589	6.56889	6.36083	6.61837	P	P	P	P	P	P	P	P	hsa_circRNA_104327	hsa_circ_0001971	exonic	chr7	-	23015828	23023664	NM_032581	FAM126A	ACATGCCCAGTGTTTCTCTTCAGTCACTGTGTCAAATTTGTTCAAGACATTACCAGAAAC
ASCRP3001210	92	67	72	80	63	90	94	63.5	6.47673	6.2276	6.15985	6.3465	6.22399	6.17616	6.24137	5.56983	P	P	P	P	P	P	P	P	hsa_circRNA_006471	hsa_circ_0006471	exonic	chr19	-	11623870	11625036	NM_016581	ECSIT	ACATGGAGCCTGACCTTAGTGCCAGGGTCACCATCTACCAGGTCCCTCGCCGGCTCCCTC
ASCRP3001212	616	467	325.5	537	318.5	525	547.5	638	9.15133	9.07154	8.62342	9.16286	9.25252	8.80413	8.79715	8.84028	P	P	P	P	M	P	P	P	hsa_circRNA_003613	hsa_circ_0003613	exonic	chr1	-	52283737	52299842	NM_002525	NRD1	ACATGGGCACTTCCTCCTCAACAGCAACATTACAGTGGTATTCATGGGTAGTTTGAAATA
ASCRP3001213	43	42	36	38.5	33	47.5	45	63	5.34427	5.4553	4.9858	5.13952	4.78131	5.18236	5.06605	5.61468	P	P	P	P	A	P	P	P	hsa_circRNA_404106		exonic	chr8	+	126021212	126021585	NM_003129	SQLE	ACATGGTTGAAAAAATTTACCCACAAATACCTGGAACTCCATGCTCCACTGACTGTTGTT
ASCRP3001214	29	27	28.5	32	32	34	37	34	4.79112	4.56219	4.48779	4.89174	4.92774	4.70386	4.91584	4.70039	A	A	A	P	A	P	P	P	hsa_circRNA_102372	hsa_circ_0047721	exonic	chr18	+	51797729	51813781	NM_007195	POLI	ACATGTAATTCAGAAATTAGGGACAGGAGTTCATGATCAAGTGTTGCCCACACCAAATGC
ASCRP3001217	97	71	108.5	80	63	90	96	103.5	6.53088	6.3309	6.82296	6.41573	6.1567	6.15859	6.28885	6.31173	P	P	P	P	P	P	P	P	hsa_circRNA_404493		sense overlapping	chr1	+	43239233	43241193	NM_024097	C1orf50	ACATGTAGGTGACTCACAAACTTCTTGGAAAGAGACCCTGTGTGAATGCTGATGAATTCA
ASCRP3001220	63	50.5	44	54	45.5	58	60	63.5	5.93367	5.78788	5.26441	5.75486	5.47975	5.48379	5.52843	5.5943	P	P	P	P	P	P	P	P	hsa_circRNA_104995	hsa_circ_0090429	exonic	chrX	+	47100675	47100849	NM_004651	USP11	ACATGTGTTCAAGTGCCTCAGCAATGTGCCACAGCTCACCGAGTACTTCCTCAACAACTG
ASCRP3001221	43.5	39	47.5	40	36	46.5	42	30	5.4553	5.4553	5.47165	5.20576	4.98865	5.18236	5.02233	4.35318	P	P	P	P	A	P	P	A	hsa_circRNA_001454	hsa_circ_0001454	exonic	chr4	+	154524454	154533552	NM_015196	KIAA0922	ACATGTTTTCTGAGAAACAGGACATACCTTTCGTAGAGTTTGTCCCTGTTGGGTGTGATT
ASCRP3001223	35	34	84.5	33	42	36	39	52.5	5.0251	5.05795	6.38908	4.98295	5.55264	4.87032	4.8734	5.30146	P	A	P	P	P	P	P	P	hsa_circRNA_100883	hsa_circ_0005918	exonic	chr11	-	72695132	72700142	NM_014824	FCHSD2	ACATTATGAAGTGTGTGGACCAGTTGACAAAGATCCAAACTGAATTACAAGAGACAGTGA
ASCRP3001224	32	39	34.5	32	34	38	39.5	42	5.0251	5.31512	4.9858	4.89174	4.92774	4.83285	4.91584	5.00278	P	P	P	P	A	P	P	P	hsa_circRNA_100289	hsa_circ_0000097	exonic	chr1	+	100889777	100908552	NM_003672	CDC14A	ACATTATGAGGTAATCTATTTAAAGAAGACACCAGAAGAAGCCTACAGAGCACTCCTGTC
ASCRP3001225	123	83	65	118	66	85.5	86.5	66	6.8665	6.61193	5.99008	7.0021	6.33983	6.05662	6.10458	5.66886	P	P	P	P	P	P	P	P	hsa_circRNA_406313		sense overlapping	chr3	+	100348441	100438902	NM_006070	TFG	ACATTATTTGGAAAATCTACTTCCTCATCAAGCACCCCTACAGAGTTCTGCAGGAATGGT
ASCRP3001227	29	28	34	32	33	35	34.5	37	4.82332	4.71076	4.8887	4.89174	4.70386	4.70386	4.7142	4.86414	A	A	P	A	A	P	P	P	hsa_circRNA_009128	hsa_circ_0009128	exonic	chr16	-	11815432	11830089	NM_015914	TXNDC11	ACATTCATTAAAGAAAGTCGAGCAAAAGATGTGATAATACCAGCAAAGCCACCTGTCAGC
ASCRP3001229	33.5	33	32	38	37	39	37	35	5.05525	5.05795	4.84231	5.20576	5.11891	4.91285	4.83601	4.70039	P	A	P	P	A	P	P	P	hsa_circRNA_103346	hsa_circ_0065182	exonic	chr3	+	47361142	47364198	NM_025010	KLHL18	ACATTCCTTCGAGAACGATTGGGGACCACAAATTCAGTGCCCACCGGATTGTCTTAGCAG
ASCRP3001231	25	24	38	30	30.5	38.5	35	40	4.33542	4.2673	5.06605	4.82809	4.59614	4.84858	4.67591	4.86414	A	A	P	A	A	P	P	P	hsa_circRNA_000283	hsa_circ_0000283	exonic	chr11	-	33127112	33127610	NM_001326	CSTF3	ACATTGAACAGCTCTGGAGAGACTATAACAAGTATGAAGAGAGAAAAAATGGCTCAAGCA
ASCRP3001232	31	34	33	37	38	42	41	40	4.82332	5.05795	4.84231	5.11371	5.15731	5.02233	4.9858	4.93365	P	A	P	P	A	P	P	P	hsa_circRNA_101462	hsa_circ_0034168	exonic	chr15	-	25650607	25654354	NM_000462	UBE3A	ACATTGAAGCTAGCCGAATAGTTATTAAGCCTACGCTCAGATCAAGGTAGCAGCTAGACT
ASCRP3001233	69.5	61	84	67	43	89.5	92	114	6.08877	6.0967	6.33983	6.0967	5.29459	6.17616	6.15985	6.42939	P	P	P	P	P	P	P	P	hsa_circRNA_000532	hsa_circ_0000532	exonic	chr14	+	45564423	45566208	NM_017922	PRPF39	ACATTGGACCCTGGTGATCCTGAGACAAACAATACAATAAGAGGATCGTTAACTGAAGAC
ASCRP3001236	38.5	39	36	36	37	49	50	52	5.25736	5.21914	4.95996	5.15984	4.92774	5.25736	5.31058	5.28768	P	P	P	P	A	P	P	P	hsa_circRNA_080788	hsa_circ_0080788	exonic	chr7	+	75933300	75933614	NM_001540	HSPB1	ACATTTATCTTCTGTTTTTCTCAAATAAAGTTCAAAGCAACCACCTGTCAGCTGCCCCCC
ASCRP3001240	94	76	77.5	93.5	82	84	89	79	6.50481	6.47369	6.19966	6.64204	6.64204	6.06607	6.11633	5.91436	P	P	P	P	P	P	P	P	hsa_circRNA_406736		intronic	chr6	-	8093409	8095466	ENST00000379715	EEF1E1	ACATTTTTAAGATCACCTCGCCTGGCCAGTAAACTGTTTTTTTGTTCACCGACAATGTGT
ASCRP3001241	73	62	91	69.5	52	73	68	84	6.12022	6.1548	6.51667	6.18734	5.88262	5.81696	5.72022	6.04301	P	P	P	P	P	P	P	P	hsa_circRNA_030131	hsa_circ_0030131	exonic	chr13	+	42739466	42742954	NM_152910	DGKH	ACCAAAATGTTGGACAGGTACACACTGCCTGCAAAGATTTATACCATCCAATATGTCCAC
ASCRP3001243	62	49	36	56	41	82	80	84	5.89404	5.73469	4.9366	5.84233	5.34427	6.02996	5.95272	6.02374	P	P	P	P	P	P	P	P	hsa_circRNA_401790		exonic	chr17	+	37646809	37646986	NM_015083	CDK12	ACCAAAGGCAATCACACCACCTCAGCAACCATATAAAAAGAGACCAAATCCAAAAGAAAC
ASCRP3001251	28	28	31	32	32	39	35.5	34	4.73805	4.63657	4.82332	4.89174	4.84858	4.89174	4.7142	4.70039	A	A	A	P	A	P	P	P	hsa_circRNA_104518	hsa_circ_0005284	exonic	chr7	-	148543588	148544397	NM_001203248	EZH2	ACCAAGAATGGAAACAGCGAAGGATACAGCCTGTGCACATCCTGACTTCTAATAATCATG
ASCRP3001252	47.5	44	49	47	49	87	95.5	107.5	5.46961	5.4553	5.48781	5.53135	5.62019	6.12669	6.23	6.35203	P	P	P	P	P	P	P	P	hsa_circRNA_103251	hsa_circ_0008199	exonic	chr22	+	46085591	46136418	NM_013236	ATXN10	ACCAAGACAAGAGAAACAGCACCCAGGACTATCTTCCAAAGAGTTCTGGATATCCTAAAG
ASCRP3001254	67	50	51	77	42	123	125.5	119	6.04301	5.87496	5.53719	6.32191	5.39658	6.65194	6.62843	6.50629	P	P	P	P	P	P	P	P	hsa_circRNA_001991	hsa_circ_0001991	sense overlapping	chr5	+	80299959	80338802	NM_006909	RASGRF2	ACCAAGCCAGGCACCTCTGATCACAGCCTAAGAGCATGTAAGGTTCTCTGGAAGGATTTG
ASCRP3001256	78	60	74	77	66	59	59	56	6.21187	6.04847	6.14782	6.27843	6.1567	5.53719	5.52843	5.39443	P	P	P	P	M	P	P	P	hsa_circRNA_048085	hsa_circ_0048085	exonic	chr19	+	676388	683392	NM_005860	FSTL3	ACCAAGGAAATAAAGACTCAAGCCATTTGGGAAGTCGGTGCCGCTGCCGTCTCTGCGTTC
ASCRP3001259	139	97	99	133	106	147	165	134	7.03341	6.83683	6.65731	7.17803	7.19105	6.90951	7.02548	6.6671	P	P	P	P	P	P	P	P	hsa_circRNA_100492	hsa_circ_0016979	exonic	chr1	-	233353644	233372726	NM_014801	PCNXL2	ACCAATACACAGAGATGCAGGTCAGCTCCTCCAGTACCACAACTTCTGAGAGTCAAGATC
ASCRP3001260	44	41	40	40	38	43	40	40	5.43876	5.31512	5.12667	5.25736	5.15731	5.07143	4.91584	4.9858	P	P	P	P	P	P	P	P	hsa_circRNA_100491	hsa_circ_0003314	exonic	chr1	-	233353644	233363117	NM_014801	PCNXL2	ACCAATACACCATGTGAGTCAGGATCTGGAAGCCTCGTCATGTTCTTCAACACAAGGAAA
ASCRP3001262	380	297	134	279	98.5	403	388	461	8.43723	8.4494	7.1267	8.20457	7.03204	8.39847	8.27685	8.40327	P	P	P	P	P	P	P	P	hsa_circRNA_004646	hsa_circ_0004646	exonic	chr1	+	162546566	162567648	NM_003115	UAP1	ACCAATCCAATGTGAAATCTCTCCTCTTATCTCCTATGCTGGAGAAGACTTTTCCAGATT
ASCRP3001266	139	61.5	66	96.5	76	85	84.5	57	7.04507	6.16865	5.94469	6.68911	6.55362	6.08877	6.03203	5.4553	P	P	P	P	P	P	P	P	hsa_circRNA_101678	hsa_circ_0037353	exonic	chr16	-	1872300	1873038	NM_005326	HAGH	ACCACCACTGGTCCAGCCCTGCTGGGAGTTTTCTGCCACACAGATTTGCGGAAGAACCTG
ASCRP3001267	32	34	35.5	35.5	35	37	35	37	4.8734	5.16738	4.95996	5.06336	4.78131	4.79112	4.75484	4.70039	P	A	P	P	A	P	P	P	hsa_circRNA_105003	hsa_circ_0090868	exonic	chrX	-	62885765	62898452	NM_015185	ARHGEF9	ACCACCAGATGGTCCTCTGCAAGAAGCAAGATGGATTCTGGATATACTCTGAGTATTGTA
ASCRP3001268	28	32.5	33	30.5	35	35	33	39	4.63657	4.89478	4.63657	4.64741	4.84858	4.70386	4.67591	4.86414	A	A	M	A	A	P	P	P	hsa_circRNA_015169	hsa_circ_0015169	exonic	chr1	+	169767997	169770112	NM_018186	C1orf112	ACCACCTGACATTGGAACAGACTTTCTTTTCACAAGTGTTACCAAAGGTTTGTTCTGAGT
ASCRP3001269	38	41	47	46.5	53	46	48	44	5.17489	5.39229	5.4553	5.55072	5.84233	5.19472	5.22155	5.08743	P	P	P	P	P	P	P	P	hsa_circRNA_404991		exonic	chr12	-	31551108	31562318	NM_144973	DENND5B	ACCACGGCTAGGAGATTGAGCATCACTTCACTGACAGGAAAAAACAACAGAAGCTTTATA
ASCRP3001270	29	27.5	32	33	28	35	37	35.5	4.79112	4.75484	4.74142	5.06336	4.56219	4.81053	4.82332	4.64741	A	A	P	A	A	P	P	P	hsa_circRNA_403101		exonic	chr4	-	25831719	25836945	NM_015187	SEL1L3	ACCACTAGCATTGGACAGGATTTGAAAAGCTACCACAATCAGACCATTAGATGTGGTTGC
ASCRP3001271	24	28	32	30	30	36	37	33	4.45938	4.86104	4.84231	4.75484	4.52351	4.7515	4.83601	4.64741	A	A	P	A	A	P	P	P	hsa_circRNA_007930	hsa_circ_0007930	exonic	chr5	+	135483520	135489852	NM_005903	SMAD5	ACCACTATAAGAGAGTGGAGAGTCCAGAAAGGAAGCTGTTGAAGTTATTGAAGTACCTGT
ASCRP3001272	848	550	340	644.5	272	759	807	1044	9.5832	9.28915	8.70152	9.48003	8.97432	9.27029	9.35135	9.48003	P	P	P	P	P	P	P	P	hsa_circRNA_102983	hsa_circ_0005265	exonic	chr20	+	2928627	2945848	NM_002836	PTPRA	ACCACTCCAGAAACTTTCCCTCCTTCAGGACACATGTTCAAAGAGCATAATTAACTTTTT
ASCRP3001273	114	110	104	138	124	131	141	116	6.77971	7.03479	6.72918	7.2372	7.47623	6.71766	6.82256	6.4681	P	P	P	P	P	P	P	P	hsa_circRNA_003074	hsa_circ_0003074	exonic	chr10	+	12123470	12133683	NM_018706	DHTKD1	ACCACTCCAGCTGAAAGAGGAAGGTCTTCTTTATACTGCAGTGATATTGTTGATCATGGC
ASCRP3001274	129	142	74	125	105	93	116	83.5	6.92777	7.40832	6.14782	7.08745	7.09736	6.26325	6.51569	6.03203	P	P	P	P	P	P	P	P	hsa_circRNA_103337	hsa_circ_0065052	exonic	chr3	-	44986659	45000952	NM_016598	ZDHHC3	ACCACTGCAGATGCCAGTATGGACAGAATAGCTTATGATGCTTATCCCCACCCACCACTT
ASCRP3001275	101	76	94	91.5	80	86	92	94	6.6087	6.40832	6.53623	6.60732	6.67153	6.10589	6.16991	6.18734	P	P	P	P	P	P	P	P	hsa_circRNA_403676		exonic	chr6	-	99930628	99958106	NM_001080481	USP45	ACCACTTTCTCCTAAAGTTCTTTTTAATCAGCTTTGTCAGAATAAATAACAGATGCGGGT
ASCRP3001278	23	27	46	28	36	34	38	43	4.33542	4.47162	5.34427	4.53522	4.98865	4.73127	4.91584	5.03888	A	A	P	A	P	P	P	P	hsa_circRNA_007809	hsa_circ_0007809	exonic	chr14	+	50190591	50192487	NM_172193	KLHDC1	ACCAGAAATTAAAACTAATATATTTTGGTGGTTATGGGTGTAGGAGACACAGTGAACTCC
ASCRP3001281	31	30	28.5	33	34	33	34	37	4.98295	4.79112	4.61097	4.92477	4.62931	4.66529	4.7142	4.79112	P	A	A	P	A	P	P	P	hsa_circRNA_403266		exonic	chr4	+	178272533	178274882	NM_018248	NEIL3	ACCAGAGCTTAAAAGCTGCAACCCTGGATATTCTAACAGCAAGCTACCGACTAGAAATAC
ASCRP3001282	48	44	34	41.5	34	44	48	46.5	5.50181	5.54687	4.8887	5.43876	4.92774	5.06336	5.18979	5.10849	P	P	P	P	A	P	P	P	hsa_circRNA_100671	hsa_circ_0019632	exonic	chr10	-	103716353	103717489	NM_024541	C10orf76	ACCAGAGCTTTGACAACCTCTACTCCATGGCCTTGATAAATTTGCTGAAGTTCCTTATGT
ASCRP3001283	40	36	41	38.5	40	39	41	40.5	5.23837	5.11631	5.22638	5.18732	4.92774	4.87032	4.94833	4.91882	P	P	P	P	A	P	P	P	hsa_circRNA_100352	hsa_circ_0000137	exonic	chr1	-	155408117	155408859	NM_018489	ASH1L	ACCAGAGGAAGAAGAGCAAGAGAATAATAAAAGTAAACGGAGTTCCCTCTCGAAGTCCAA
ASCRP3001285	50	45	44.5	47	49	53	54	59	5.58681	5.62019	5.35532	5.53135	5.55264	5.37501	5.37284	5.47975	P	P	P	P	P	P	P	P	hsa_circRNA_104179	hsa_circ_0077705	exonic	chr6	-	116966876	116982009	NM_145062	ZUFSP	ACCAGATATTGGCAGTAGAGGGTGCTCTTTCTCTAGAGGAGAAACTTACTGTGATCAACC
ASCRP3001288	57	46	52	59	49	69	63.5	65	5.83918	5.69346	5.61468	5.8948	5.72875	5.72108	5.61468	5.6266	P	P	P	P	P	P	P	P	hsa_circRNA_102671	hsa_circ_0053829	exonic	chr2	+	32735592	32738221	NM_016252	BIRC6	ACCAGCACTCCTGGACCAAGAGCTCTTTGAATTTGAATAGTCCTTTACTTTTTGGAAGAC
ASCRP3001291	473.5	301	177	325	101.5	422	414.5	580	8.74294	8.47345	7.567	8.39365	7.1267	8.47472	8.3864	8.70757	P	P	P	P	P	P	P	P	hsa_circRNA_001741	hsa_circ_0001286	intronic	chr3	+	42132937	42134918	ENST00000484786	TRAK1	ACCAGCTAATCTTCCTACCCTTCAGTTCCCTTATGACTAGTGCCTTTGGAGTTTATGTCT
ASCRP3001293	42	41	42	41	42	47	48	46	5.23837	5.4553	5.18979	5.34648	5.34427	5.12409	5.15984	5.15478	P	P	P	P	P	P	P	P	hsa_circRNA_001407	hsa_circ_0001407	intergenic	chr4	+	42212390	42215180			ACCAGCTCCTTGTCATGATTAAAAGCTGGAAGATACTCACCAAACAAACAAACAATGAAT
ASCRP3001295	66.5	59	60	60	59	54	64	62	6.03203	6.02374	5.79195	5.94689	6.12281	5.37501	5.62568	5.58306	P	P	P	P	P	P	P	P	hsa_circRNA_037933	hsa_circ_0037933	exonic	chr16	+	12995476	13297406	NM_001145204	SHISA9	ACCAGGAAAAGAGCTCAACAAGTACGCCTCCTTAAAGGCAGTCGCTCTTCAGCGCACTTG
ASCRP3001297	35	34	35	30	34	36	36	44	5.06605	5.05795	4.95996	4.622	4.92774	4.79112	4.75484	5.06605	P	A	P	A	A	P	P	P	hsa_circRNA_018974	hsa_circ_0018974	exonic	chr10	-	81813151	81816161	NR_027428	TMEM254-AS1	ACCAGGGAAAAACTGGCTGGACAGTCTCTTGTCCTGTGTTTGTAATTGATATTTGATATT
ASCRP3001298	129	116	105	119.5	109	110	123	108	6.93736	7.13249	6.7756	7.02166	7.24822	6.48027	6.60269	6.37067	P	P	P	P	P	P	P	P	hsa_circRNA_087331	hsa_circ_0087331	exonic	chr9	-	84267098	84300811	NM_001303103	TLE1	ACCAGGTCTACCTCCTACACCTTAAATTGGAATGTGAGAAACTGGCAAGTGAAAAGACAG
ASCRP3001299	27	27	38	31	34	32	33	29	4.63657	4.56219	5.00278	4.75484	4.84858	4.48779	4.67591	4.40934	A	A	P	P	A	P	P	A	hsa_circRNA_000886	hsa_circ_0000886	exonic	chr19	-	8601135	8604912	NM_012335	MYO1F	ACCAGTACCAGATGGGGAGCACCAAGGTCTTTGTCAAGAACCCAGAGTCGGGCCTTCCTC
ASCRP3001300	31	33	36	30	29	41	40	42.5	4.8734	4.9307	4.91584	4.622	4.62931	4.94833	4.94833	5.02233	P	A	P	A	A	P	P	P	hsa_circRNA_058695	hsa_circ_0058695	exonic	chr2	+	232952196	233199209	NM_152383	DIS3L2	ACCAGTCTCTTCTTTGCTGTTCTGGTCAAGGTAGTTAAACCAGAGAGCAATGACAAAGAA
ASCRP3001302	56	56	52	60	55	46	54.5	48	5.73299	5.95126	5.58306	5.91735	5.84233	5.18236	5.41148	5.16487	P	P	P	P	P	P	P	P	hsa_circRNA_100544	hsa_circ_0017643	exonic	chr10	-	7325865	7327916	NM_001018039	SFMBT2	ACCAGTTGGTTGGTGTCAAGAGAATAAATACAGAATGGACCCACCTTCAGCAATCAAAGA
ASCRP3001303	44	40.5	46	40	47.5	57	57	59	5.39443	5.29229	5.37718	5.25736	5.52745	5.49982	5.4553	5.42414	P	P	P	P	P	P	P	P	hsa_circRNA_040749	hsa_circ_0040749	exonic	chr16	+	85839338	85840607	NM_001861	COX4I1	ACCAGTTTACCTGAATGTATCGCATTAAGTTCAAGGAGAGCTTTGCTGAGATGAACAGGG
ASCRP3001308	33	33	33.5	33	33	42	38	37	5.0251	5.05795	4.91584	4.94833	4.70386	4.94833	4.8734	4.79112	P	A	P	P	A	P	P	P	hsa_circRNA_103334	hsa_circ_0064996	exonic	chr3	+	43341245	43373802	NM_017719	SNRK	ACCATCCCATGTGTCTAAAGAGTGTAAAGAGAAAAAGAAGCAACTAACAAAACACTGTGA
ASCRP3001309	49	56	45	47	49	56	54	57	5.55839	5.62019	5.30603	5.45633	5.59803	5.40511	5.34427	5.39443	P	M	P	P	P	P	P	P	hsa_circRNA_101096	hsa_circ_0027491	exonic	chr12	+	69210591	69218431	NM_002392	MDM2	ACCATCTACCTCATCTAGAAGGAGAGCAATTAGTGAGACAGGTTCTTTTTTATCTTGGCC
ASCRP3001314	64	38	41	63	34	55	46	47	5.97296	5.26441	5.26441	6.0028	4.84858	5.48379	5.15984	5.13182	P	P	P	P	A	P	P	P	hsa_circRNA_103604	hsa_circ_0069227	exonic	chr4	-	15626874	15646331	NM_012161	FBXL5	ACCATGGTCTCAGCTTTCTAAAACCAATTTTTCCAACAACAACGATTTCCGTGCTCTTCT
ASCRP3001315	99	91	77	71	69.5	772	757.5	1957	6.58636	6.74482	6.19966	6.17616	6.38045	9.29892	9.24347	10.1747	P	P	P	P	P	P	P	P	hsa_circRNA_401640		exonic	chr16	-	70301561	70316687	NM_001605	AARS	ACCATTCCCGTTCTTTGGGGTGACTTTCAAGATGGACTCTACTCTAACAGCAAGTGAAAT
ASCRP3001318	33	30	35	37	33	38.5	42.5	39	4.9307	4.79112	4.8887	5.11371	4.84858	4.87032	5.00278	4.86414	P	A	P	P	A	P	P	P	hsa_circRNA_103520	hsa_circ_0005292	exonic	chr3	-	179310431	179319578	NM_020409	MRPL47	ACCATTTTCTCAGGAGCAGCATGGACCTGTCAGCAACTAAGGAACAAAAGTAATGAAGAT
ASCRP3001328	41	33.5	37	41	39	40.5	42	44	5.31058	5.02233	5.02233	5.23119	5.15731	4.9715	5.05795	5.0566	P	A	P	P	P	P	P	P	hsa_circRNA_402857		exonic	chr3	-	49083857	49114471	NM_017730	QRICH1	ACCCAGATGTGCTCTACTATATTTTCCTGTGTATTCAAAAGGAACCCTAAGGACTCTGCA
ASCRP3001331	31	28	28	35	33	37	33	38	4.9307	4.56219	4.5698	4.94833	4.78131	4.83285	4.62931	4.82809	P	A	A	P	A	P	P	P	hsa_circRNA_072816	hsa_circ_0072816	exonic	chr5	-	69424179	69503572	uc010ixu.3	SMA4	ACCCAGTATATTCAAAGCTACAAGGGATTTGTTGACATAACGGGCTGGTGAATTACCAGA
ASCRP3001332	41	42	40	49	50	44.5	46	48.5	5.34427	5.41571	5.18979	5.63932	5.81216	5.18236	5.15984	5.19472	P	P	P	P	P	M	P	P	hsa_circRNA_405577		exonic	chr17	-	38547757	38548989	NM_001067	TOP2A	ACCCAGTTCCTAAAAAGAATGTGACAGTGAAGAAGACAGCAGCAAAAAGTACAAAGACAA
ASCRP3001333	56	48	42.5	62	51.5	80	87	94.5	5.7607	5.73469	5.20209	6.0028	5.79114	5.97224	6.13953	6.19228	P	P	P	P	P	P	P	P	hsa_circRNA_407188		intronic	chr9	-	74522734	74523039	ENST00000333421	ABHD17B	ACCCATCACCCAGTTAAACAAACAAAACTACCAATTAAAACGAAGTCCACTTCACTGTTT
ASCRP3001334	28	29.5	34	33	30	37	34	39	4.63657	4.75484	4.8887	4.82809	4.62931	4.79112	4.67591	4.82809	A	A	P	A	A	P	P	P	hsa_circRNA_011167	hsa_circ_0011167	exonic	chr1	+	29313942	29314417	NM_203342	EPB41	ACCCATCTTTGGATCTTCATTCATTAAGCAGTGCAGAAACACAGCAACATCATGACAACA
ASCRP3001335	162	92	88	116.5	98.5	119	121	84	7.24792	6.76776	6.4231	7.0021	7.0848	6.56889	6.5887	6.0028	P	P	P	P	P	P	P	P	hsa_circRNA_085323	hsa_circ_0085323	exonic	chr8	-	109240495	109254142	NM_001568	EIF3E	ACCCCAAAGGTCGCGATAATATTATTGACCTCTTCCTTTATCAGCCACAATATATAATGA
ASCRP3001336	65	70.5	39	59	53	60	70	69.5	5.99008	6.34317	5.14971	5.91735	5.88262	5.55839	5.78134	5.6777	P	P	P	P	P	P	P	P	hsa_circRNA_406148		exonic	chr21	+	37653780	37664531	NM_005128	DOPEY2	ACCCCACACTGTCAGGATTCTAGAACTTCTAAAATTAAAGTTTGGGACATGCAGAGCAGT
ASCRP3001337	30	33	34	31	33	45	38.5	45	4.76483	5.11631	4.9366	4.75484	4.70386	5.098	4.83601	5.06605	A	A	P	P	A	P	P	P	hsa_circRNA_008865	hsa_circ_0008865	exonic	chr10	+	70719561	70720005	NM_004728	DDX21	ACCCCAGTGAAGCTGCCAGTGAAGAAAGTAACAGTGAGATAGAGCAGAAAGAGAAAAAAG
ASCRP3001338	45	38	35	45	35.5	39	43	39	5.48379	5.29229	4.8887	5.42414	4.95416	4.87032	5.02233	4.8978	P	P	P	P	P	P	P	P	hsa_circRNA_406805		sense overlapping	chr6	-	82201207	82223546	ENST00000412306	FAM46A	ACCCCATCTGATTTATATGAAGATTCATCATTTCGCATTTCTGTAACCATGAATGAGGGT
ASCRP3001339	65	51	69	65	66	80	80	78.5	5.99998	5.81856	6.06068	6.07412	6.18857	6.02996	5.99221	5.94249	P	P	P	P	M	P	P	P	hsa_circRNA_007084	hsa_circ_0007084	exonic	chr10	+	22002700	22016857	NM_004641	MLLT10	ACCCCGAGGAAGTCTCTCGCCACGGTATTTATAACAGCAATGATGTAGCAGTATCGTTTC
ASCRP3001340	346.5	287	368.5	360	231	212.5	261	249	8.29576	8.41151	8.82992	8.55146	8.6854	7.45172	7.70908	7.50382	P	P	P	P	P	P	P	P	hsa_circRNA_011538	hsa_circ_0011538	exonic	chr1	+	35824525	35855699	NM_005095	ZMYM4	ACCCGCCTTCACAAAATAATGCAGGTGGTGGTATCATGGATACAGAAATGTCTGAAGATA
ASCRP3001341	166	180	148	138.5	146	89	96	130	7.29633	7.76632	7.3032	7.24436	7.79034	6.13697	6.27785	6.61837	P	P	P	P	P	P	P	P	hsa_circRNA_000596	hsa_circ_0000661	antisense	chr15	+	100645330	100645426	NM_139057	ADAMTS17	ACCCGGGAGATGGTGCTGTTGCCACCCACCAGGATGGTGGCTCTTTTGTAAAGACTGGTG
ASCRP3001342	31	27	33	33	34	31	33	34	4.90384	4.56219	4.84231	4.92477	4.74479	4.47162	4.67591	4.74479	P	A	P	P	A	P	P	P	hsa_circRNA_405067		exonic	chr12	+	110566754	110600870	NM_014055	IFT81	ACCCGTGAATTTGATGGTACTGAAGTTTTAAAGGGAGATGAGGAGTACTTTTCGTCAGGG
ASCRP3001343	41	37	51	39.5	38	54.5	52	61.5	5.31058	5.19472	5.59616	5.27609	5.18732	5.39229	5.31058	5.54107	P	P	P	P	P	P	P	P	hsa_circRNA_001288	hsa_circ_0000999	sense overlapping	chr2	-	46795476	46795608	NR_104182	LOC100506142	ACCCTAAAAGCTTGCTATATAAAGGATACTTTCTGGAGGTTGGTGGTCCAGTAGCACAGA
ASCRP3001344	143	127	92.5	121	113.5	95	114	89	7.08413	7.22821	6.52746	7.04575	7.2375	6.25087	6.48783	6.08877	P	P	P	P	M	P	P	P	hsa_circRNA_103523	hsa_circ_0068142	exonic	chr3	+	182602540	182605501	NM_014616	ATP11B	ACCCTCATGTGTTACAAAATAAGCCCACCCTTTATCGGAATCATGGGTAAAGAAGGAAGA
ASCRP3001345	334	318	265	325	254	252	282	264	8.26121	8.55794	8.33511	8.40753	8.84921	7.71037	7.82873	7.61838	P	P	P	P	P	P	P	P	hsa_circRNA_102830	hsa_circ_0001073	exonic	chr2	+	148653869	148657467	NM_001616	ACVR2A	ACCCTCCTGTACTTGTTCCAACTCAAGTGCTATACTTGGTAGATCAGAAACTCAGGAGTG
ASCRP3001346	33.5	33	36	34	36	46	46	48.5	5.05525	4.9307	5.00278	5.00278	5.11891	5.16236	5.18979	5.21429	P	A	P	P	A	P	P	P	hsa_circRNA_023420	hsa_circ_0023420	exonic	chr11	-	71808337	71808960	NM_017907	LAMTOR1	ACCCTCGATAAAGGAAGTATATTCATCCAGTCTCCAGGATAGCTGCTTATGCCTACAGTG
ASCRP3001347	568	433	327.5	445	333	663	697	836	9.02462	8.93387	8.62662	8.84921	9.34291	9.10099	9.13089	9.18301	P	P	P	P	P	P	P	P	hsa_circRNA_102059	hsa_circ_0043428	exonic	chr17	-	37579579	37584043	NM_004774	MED1	ACCCTGACCCCATACCTTTGAATCACAACATGAGATTTTATGCTGTCATTTAATGAACCT
ASCRP3001351	26	25	27.5	34.5	30	39	35	32	4.70039	4.40509	4.55069	4.94833	4.59614	4.91285	4.79437	4.70039	A	A	A	P	A	P	P	M	hsa_circRNA_069586	hsa_circ_0069586	exonic	chr4	+	41945763	41951402	NM_018126	TMEM33	ACCCTTCGATATTCGTCTCGAAGAAACCCATATTGTCGTGAGTATCTTCCCAGTCTTGTT
ASCRP3001353	37	32.5	38.5	34	31.5	46	45	46	5.11371	4.98865	5.12667	5.00278	4.59614	5.19472	5.10849	5.10849	P	A	P	P	A	P	P	P	hsa_circRNA_403168		exonic	chr4	+	85555009	85562143	NM_001263	CDS1	ACCCTTTCTAAAGGCAGTCTTGAGACAGTTCGCATGGACTCATGTCACTTTACTGATAAC
ASCRP3001355	39	38	51	46	65	55	60	54.5	5.11371	5.11631	5.52353	5.47975	6.25147	5.41782	5.52843	5.39443	P	P	P	P	P	P	P	P	hsa_circRNA_400289		exonic	chr1	+	100459092	100480976	NM_012243	SLC35A3	ACCGACTGACCTGGATAGTAGTTGTTCTTCAGGCAAATGAAGATAAAACAATGTTCGCCA
ASCRP3001356	35	41.5	43	37	30	42	45	46	5.0251	5.47975	5.34427	5.18732	4.84858	5.02233	5.11891	5.10849	P	P	P	P	A	P	P	P	hsa_circRNA_100060	hsa_circ_0010023	exonic	chr1	-	12638745	12639440	NM_004753	DHRS3	ACCGAGATGTTCCAGGGCATGAGAGTCAGGTGGGTGACATCACCATCCTGGTGAACAATG
ASCRP3001363	74	68	77	77	82	84	79.5	73	6.15985	6.20333	6.227	6.30262	6.70129	6.08877	5.99998	5.77476	P	P	P	P	P	P	P	P	hsa_circRNA_401999		exonic	chr19	-	430683	440932	NM_012435	SHC2	ACCGGTACAGTACATGGGCTGCATCGAGGTTCTCCGCTCTATGCGCTCCCTGGACTTTAA
ASCRP3001365	90	82	99	108	96	109	110.5	104	6.46044	6.59524	6.67462	6.83998	7.00842	6.45942	6.45942	6.3465	P	P	P	P	P	P	P	P	hsa_circRNA_018818	hsa_circ_0018818	exonic	chr10	-	75264607	75265184	NM_152586	USP54	ACCGTTGTCTCAGAGAGGGAGGAAGCTCCGGTTTCTTCCCACAGTTTTGCTCTGCAGATG
ASCRP3001369	54	55	51.5	51	49.5	52.5	51	57	5.70734	5.93514	5.53719	5.63932	5.70388	5.33759	5.28306	5.37284	P	P	P	P	P	P	P	P	hsa_circRNA_404584		exonic	chr1	+	152221370	152224234	ENST00000420707	FLG-AS1	ACCTACTACAATTCTTAGCCGATTTTTCCTCTTAGGATTTATTTCCCTGGAGACCTCATG
ASCRP3001370	52	47	54	48	47	76	75	76.5	5.58681	5.73469	5.61468	5.49982	5.64203	5.93662	5.89555	5.89934	P	P	P	P	P	P	P	P	hsa_circRNA_405867		intronic	chr2	-	44169153	44169936	ENST00000260665	LRPPRC	ACCTAGAGCATCCTCTGTGCTTCTGATTATATCCTGAACTGAATTTGACTGAAACGCAGA
ASCRP3001371	30	31	30	31	35.5	34	34	35.5	4.9307	4.79112	4.63657	4.82809	4.95416	4.70386	4.62931	4.70039	P	A	A	P	A	P	P	P	hsa_circRNA_011083	hsa_circ_0011083	exonic	chr1	-	27992571	27995857	NM_002038	IFI6	ACCTAGATGTGAAAACAGAATAAACTTCACCCAGAAAACACTTGTCTAGTGACGGAGCCC
ASCRP3001374	126	103	91	126	102	124	126	115	6.90688	6.9436	6.51667	7.10098	7.11763	6.66087	6.64835	6.46351	P	P	P	P	P	P	P	P	hsa_circRNA_102130	hsa_circ_0005652	exonic	chr17	+	53016284	53024673	NM_005486	TOM1L1	ACCTCACCTCAAGCCACGCATATGATAATATTTCAGCCTTCCAAGTTCTGATGTAACAAA
ASCRP3001376	261	212	199	255	206	229	235	287	7.91026	7.9683	7.74819	8.09671	8.46339	7.56224	7.5689	7.73597	P	P	P	P	P	P	P	P	hsa_circRNA_104922	hsa_circ_0003270	exonic	chr9	+	128099296	128099870	NM_015635	GAPVD1	ACCTCATTCATCATCTTCATCCCCGAGTAAGGACTCCTCAAGAGGAGAGGTGCCCACCAG
ASCRP3001377	853	775.5	444	742.5	452	2159	2224	3526	9.60165	10.0201	9.19775	9.7932	9.95665	10.6782	10.6913	10.9462	P	P	P	P	P	P	P	P	hsa_circRNA_104572	hsa_circ_0007618	exonic	chr8	+	25265498	25266456	NM_024940	DOCK5	ACCTCCACTCACTCCCAAAGCCACCAGGACCCTAACTCAATCTTGGAGCCACTTTTGGAG
ASCRP3001378	94	68	68.5	89	51	102	102	132.5	6.51075	6.26325	6.04847	6.57553	5.62019	6.39659	6.36083	6.64204	P	P	P	P	P	P	P	P	hsa_circRNA_402338		exonic	chr2	-	112588862	112596089	NM_022662	ANAPC1	ACCTCCCTGGAATCTGTGAAAGAAGCAGACTTGTAGTCTTGTTTGACTTTGAAGGATCAC
ASCRP3001379	44	42	50	43.5	45	46	50.5	45	5.41148	5.36629	5.55264	5.43876	5.55264	5.18236	5.26441	5.10849	P	P	P	P	P	P	P	P	hsa_circRNA_092554	hsa_circ_0001551	exonic	chr5	+	167915606	167924353	NM_002887	RARS	ACCTCCTATTGGGGATCTTCAGGTCTTTTATAAGGAAGAAGAGATTAAATCTCTGACTGC
ASCRP3001380	38.5	35	38.5	32	43	40	42	44	5.22155	5.05795	5.02233	4.68995	5.21429	4.94833	4.9715	5.02233	P	A	M	P	M	P	P	P	hsa_circRNA_104658	hsa_circ_0004592	exonic	chr8	-	99718694	99719539	NM_006281	STK3	ACCTCCTTATGCTGATATACATCCAATGAGGTTAATAGAAGATGAAATTGCAACCATTCT
ASCRP3001381	48.5	41	42	49	43	58	51	50	5.55839	5.31512	5.18979	5.58681	5.50181	5.53719	5.22155	5.22638	P	P	P	P	P	P	P	P	hsa_circRNA_005882	hsa_circ_0005882	exonic	chr2	-	168920009	168986268	NM_013233	STK39	ACCTCGTTTTGAGATTAAGGCCCACAGCAGCAGAACTTTTAAAATGCAAATTCTTCCAGA
ASCRP3001384	30	32	34	33	34	41	39.5	42	4.84858	4.98865	4.8887	4.94833	4.92774	5.06336	4.89478	5.00278	A	A	P	P	A	P	P	P	hsa_circRNA_103643	hsa_circ_0005912	exonic	chr4	+	54265896	54294350	NM_030917	FIP1L1	ACCTCTGATTCCACCACCGGGTACAGCAGGGAAGAACTGGAAACTCAGAGAAAGAAACTG
ASCRP3001385	52	50.5	56	47	46	86	72	83.5	5.64653	5.81856	5.71937	5.56412	5.6564	6.10589	5.80249	6.02374	P	P	P	P	P	P	P	P	hsa_circRNA_103318	hsa_circ_0007147	exonic	chr3	-	33453072	33467233	NM_014517	UBP1	ACCTCTGCTTTCATTCAGTGATGTCTTGGCATTGCCCATTTTCAAGCAGGAAGATTCCAG
ASCRP3001386	44.5	44	50.5	48	49	60	57	62	5.4553	5.58681	5.5038	5.58681	5.72875	5.5774	5.41148	5.5294	P	P	P	P	P	P	P	P	hsa_circRNA_025285	hsa_circ_0025285	exonic	chr12	+	7025834	7032859	NM_001975	ENO2	ACCTCTGTGGCATTGAAATGAGCACCTCCATTAAAGTCTGAATCAGTGCGTGTCCTGAAG
ASCRP3001391	97	74	74	87.5	66	84.5	98	76	6.50481	6.40832	6.15985	6.46044	6.31173	6.10589	6.28075	5.8765	P	P	P	M	P	P	P	P	hsa_circRNA_101695	hsa_circ_0007146	exonic	chr16	-	5077135	5078186	NM_016256	NAGPA	ACCTGAAGCCACCCTGAGGGCGGGAGAACTCTCCTTTTTCACCAGCCAGGACAACATGTG
ASCRP3001393	28	33	46	36.5	36	36	36	35.5	4.70039	5.11631	5.37718	5.18732	5.06336	4.7515	4.7142	4.57738	A	A	P	P	A	P	P	P	hsa_circRNA_405912		intronic	chr2	+	73477044	73477365	ENST00000258091	CCT7	ACCTGAGTGAAGAATGTAAGAGCAGCTGCTGAGTGTTGGGGGGGCTGGCAGTGAGCCGTG
ASCRP3001394	51	51.5	50	53	52	62.5	67	69	5.62019	5.90311	5.52353	5.75486	5.81216	5.66886	5.69868	5.69172	P	P	P	P	P	P	P	P	hsa_circRNA_053294	hsa_circ_0053294	exonic	chr2	+	27820936	27830906	NM_001271286	ZNF512	ACCTGATGATCGAAAGCAGGACCCAGTGCTCCATAAAGGATAATAGTTTCCAGTACACTA
ASCRP3001395	29.5	25	29	31	30	41	45	41	4.79112	4.35318	4.63657	4.82809	4.56219	5.02233	5.09008	4.97438	A	A	A	P	A	P	P	P	hsa_circRNA_007135	hsa_circ_0007135	exonic	chr7	-	6840578	6841154	NM_198097	CCZ1B	ACCTGATTGAAGTAAATGGTCTGAGAAAGAACCCCAGTTTAAGTTTATCTACTTCAACCA
ASCRP3001397	721	544	585	594	526	571	629.5	600	9.35183	9.27685	9.63413	9.34845	10.2275	8.90501	8.99311	8.74294	P	P	P	P	P	P	P	P	hsa_circRNA_009031	hsa_circ_0009031	exonic	chr4	+	4650703	4651269	NR_037888	STX18-AS1	ACCTGCCCCTAGATCTTCTATTTCTGATCATCTTCTATGCAAGGATGCAGAGATTCAGAG
ASCRP3001399	66	44	53.5	56	48	48	53	51.5	5.97296	5.54687	5.64383	5.81216	5.67858	5.19472	5.34427	5.31512	P	P	P	P	P	P	P	P	hsa_circRNA_022356	hsa_circ_0022356	exonic	chr11	-	61556601	61557393	NM_014206	TMEM258	ACCTGCTGCTCATAATAAATGCAGATGTATAGCATTACGAGGTCACCTCTACCAAGTACA
ASCRP3001400	55	55.5	135	47	51.5	85	86	135	5.7607	5.95126	7.17679	5.56412	5.79114	6.06607	6.08877	6.67947	P	P	P	P	P	P	P	P	hsa_circRNA_014551	hsa_circ_0014551	exonic	chr1	-	155313104	155316260	NM_018489	ASH1L	ACCTGCTGTGTGTTGGACCTTTATACGTATTGTAAAGGTATGGCAGCACTGTGATTGTAT
ASCRP3001401	38	35	34	37	34	49	42	48	5.17489	5.05795	4.9858	5.11371	4.78131	5.19472	5.02233	5.13182	P	A	P	P	A	P	P	P	hsa_circRNA_103157	hsa_circ_0008533	exonic	chr22	-	19178815	19187352	NM_001835	CLTCL1	ACCTGGACAGTCAGTTTCTTTTCAAAGGTGTGCTTTGCCTGCATGGATGGACAAGAGTTC
ASCRP3001405	83	60	60	62	51.5	78	78	80	6.33202	6.04847	5.79195	5.94689	5.82653	5.93662	5.89555	5.91436	P	P	P	P	P	P	P	P	hsa_circRNA_059711	hsa_circ_0059711	exonic	chr20	+	30330343	30389603	NM_012112	TPX2	ACCTGGCCTGGAATAAATACGTTTTGTCTTTCCCTCGTTCTTGATACATATTTGCCAGAC
ASCRP3001406	133	129	135	127	164	130	138.5	112	6.9744	7.2384	7.16741	7.08745	8	6.70648	6.79034	6.4231	P	P	P	P	P	P	P	P	hsa_circRNA_405189		exonic	chr14	+	31050069	31050322	ENST00000550944	G2E3	ACCTGGTGACTCACAGAACCTTGCTAAAAAACATTCCCTTCAATTTAAAAAATGTTCCCG
ASCRP3001407	31	27	38	29	34	37.5	38	43	4.82332	4.47162	5.02233	4.622	4.92774	4.81053	4.83601	5.00278	P	A	P	A	A	P	P	P	hsa_circRNA_101209	hsa_circ_0029403	exonic	chr12	+	129396968	129411699	uc001uhy.1	GLT1D1	ACCTGGTGATTGTGGGTCCTGAACCGCATGCTAAGGGTAAGGTCTATGTCCAGAGTCAAG
ASCRP3001408	59	50	67	61.5	62	54	57	53	5.86726	5.83918	5.99008	5.99008	6.12281	5.42833	5.41148	5.31512	P	P	P	P	P	P	P	P	hsa_circRNA_007475	hsa_circ_0007475	sense overlapping	chr12	-	51639798	51640615	NM_001031628	SMAGP	ACCTGTACAAGAACAAAGGCAGCTACGTCACCTATGAACCTACAGAAGAAGAACTGATGA
ASCRP3001409	77	64.5	95	86	86	86	99	95	6.18857	6.18981	6.5793	6.47268	6.86765	6.12022	6.30548	6.19228	P	P	P	P	P	P	P	P	hsa_circRNA_070689	hsa_circ_0070689	exonic	chr4	-	113527163	113545032	NM_018392	ZGRF1	ACCTGTGACCCTAAGGCAATTTTATATGATGACAAAGGAGCATGTTTGGAGAGTCTGTTT
ASCRP3001412	48.5	54	55	46.5	54.5	47	44	50.5	5.5774	5.95853	5.6724	5.49982	5.93588	5.23119	5.09008	5.24314	P	P	P	P	P	P	P	P	hsa_circRNA_401817		exonic	chr17	+	46998521	47000299	NM_023079	UBE2Z	ACCTTCAAGGCCAAACTATGCAGGAGAGACATCCAGGAGACAGCAAAAACTATAATGAAT
ASCRP3001413	31.5	32	33	35	31	34	35	36.5	4.84858	4.9307	4.79112	4.94833	4.70386	4.66529	4.7142	4.62931	A	A	P	P	A	P	P	M	hsa_circRNA_103819	hsa_circ_0072305	exonic	chr5	-	38496483	38530768	NM_002310	LIFR	ACCTTCCAAAATAGCGAGTATGGAAATTCCAAATGGACTGACTGCATTGCACAGATGATG
ASCRP3001414	31	34	34	30	30	36	37.5	39	4.8734	5.11631	4.84231	4.75484	4.56219	4.70386	4.78131	4.8978	P	A	P	A	A	P	P	P	hsa_circRNA_400080	hsa_circ_0092348	intronic	chr4	+	113568990	113569830	ENST00000324052	LARP7	ACCTTCCTGAACTAGTTCCCAAAGTAAGTCTGTGGTTTAAATTCTGTCATTGGCTTAACA
ASCRP3001415	54	54	50	52	53	54	60	68	5.73299	5.93514	5.52353	5.69433	5.74649	5.37501	5.52843	5.69172	P	P	P	P	P	P	P	P	hsa_circRNA_100683	hsa_circ_0020028	exonic	chr10	+	112723882	112745523	NM_007373	SHOC2	ACCTTGACTTGCAGCACAATGAACTGCTAGACCTCCCAGATACTATAGGAACTCTAATGA
ASCRP3001419	53.5	42	61	50	43	125	124	125	5.66886	5.4553	5.85329	5.66886	5.4553	6.66087	6.63207	6.59244	P	P	P	P	P	P	P	P	hsa_circRNA_025177	hsa_circ_0025177	sense overlapping	chr12	+	6643656	6647536	NM_002046	GAPDH	ACCTTGTCATGTACCATCAATAAAGTACCCTGTGCTCAACCAAATTGAGCCCGCAGCCTC
ASCRP3001420	128	99	134	76.5	46	260	297.5	1110.5	6.90688	6.88569	7.17679	6.38045	5.50181	7.76569	7.90689	9.53843	P	P	P	M	P	P	P	P	hsa_circRNA_403658		exonic	chr6	+	87925620	87943245	NM_015021	ZNF292	ACCTTGTCTGTCTTTGTACATCATCACCAAATGGAAAGTTAATCGAAGAGACACTCCTAG
ASCRP3001421	913	738	364	809.5	280	776	795	746.5	9.71306	9.87862	8.81017	9.92137	9.02756	9.30876	9.32727	9.03066	P	P	P	P	P	P	P	P	hsa_circRNA_001100	hsa_circ_0000877	sense overlapping	chr19	+	4445536	4447603	NR_039901	MIR4746	ACCTTGTTCTGCAGCTTGATCTTCCGGTACTTCTCCTCCTCGGGGTGCAGGATGGAGTCC
ASCRP3001422	47	46.5	40	50	53	54	54	57	5.50181	5.71594	5.06605	5.60453	5.79114	5.42833	5.39658	5.46145	P	P	P	P	P	P	P	P	hsa_circRNA_100772	hsa_circ_0021535	exonic	chr11	-	28080472	28113060	NM_031217	KIF18A	ACCTTTCCACAACTTGGACCAGTTCAGCCTATTCCTTGTTGTATATAATGAACAGATTCG
ASCRP3001424	38	33	37	41	33	45	49	50.5	5.19472	5.11631	5.02233	5.25736	4.70386	5.16236	5.25027	5.18236	P	A	P	P	A	P	P	P	hsa_circRNA_002210	hsa_circ_0002210	exonic	chr8	-	102211422	102213971	ENST00000518336	ZNF706	ACCTTTGACTCTTCTACTGTCTCAGACCTTAGATATGGCTCGTGGACAGCAGAAAATTCA
ASCRP3001429	62	40	140	56.5	59	60	63	85.5	5.93367	5.36629	7.22881	5.79764	6.08877	5.53719	5.6724	6.03203	P	P	P	P	P	P	P	P	hsa_circRNA_406225		exonic	chr3	-	11849306	11858811	NR_104314	TAMM41	ACGAAAGGCATTTTTACTGCTGGTGACTTTCGGATGGTGGTTGGAGAAGATAAAACAAAA
ASCRP3001430	37.5	39	49.5	37	46	50	46.5	53	5.13182	5.16738	5.5038	5.06336	5.50181	5.19472	5.06605	5.31512	P	M	P	P	P	P	M	P	hsa_circRNA_101886	hsa_circ_0000720	exonic	chr16	+	81929411	81939112	NM_002661	PLCG2	ACGAACACAAGCAACAGGGGGAGCTGTACATGTGGGATTCCATTGACCAGTGGACTGCTG
ASCRP3001432	50	37	41	44	38	47.5	50	43	5.64653	5.31512	5.22638	5.42414	5.26675	5.18236	5.25027	5.03888	P	P	P	P	P	P	P	P	hsa_circRNA_406800		intergenic	chr6	-	77921697	77983024			ACGAAGATTGAGCCCAGCATCTTGCTATTAAGGAAAAGTATGAGCCTTGCAAGAAGACAT
ASCRP3001435	31	31	33	29.5	32	41.5	42	41.5	4.9307	4.98865	4.8887	4.7142	4.74479	4.9715	5.05795	5.02233	P	A	P	P	A	P	P	P	hsa_circRNA_078367	hsa_circ_0078367	exonic	chr6	+	155095122	155131342	NM_014892	SCAF8	ACGACAGAAAAAGGGATTACCTCCAATTAGATCTAAAACACTAAGTGTTGTATTCCCTGA
ASCRP3001436	36	35	39	40	44	45	43.5	42.5	5.0251	5.11631	5.06605	5.30603	5.50181	5.12409	5.06605	5.02233	P	P	P	P	P	P	P	P	hsa_circRNA_003137	hsa_circ_0003137	exonic	chr3	+	41265511	41267352	NM_001904	CTNNB1	ACGACAGACTGCCTTCAAATTTTAGCTTATGGCAACCAAGAAAGCAAGGGTATTTGAAGT
ASCRP3001437	39	43	40	40	42	47	47	52	5.23837	5.54687	5.14971	5.25736	5.39658	5.19472	5.20209	5.31512	P	P	P	P	P	P	P	P	hsa_circRNA_405988		exonic	chr2	-	170387096	170401345	NM_024622	FASTKD1	ACGACATTTGGAAATTCTGGGGTATCGTGTAATTCAGATCCATCCTTTTACAATCCCTGC
ASCRP3001438	36	33	37	34	39.5	35	38.5	41.5	5.06605	5.05795	4.9858	4.86104	5.15731	4.70386	4.9715	4.93365	P	A	P	P	A	P	P	P	hsa_circRNA_400983		exonic	chr12	-	65122735	65138687	NM_002076	GNS	ACGACCTAAATAAGACACAGATGGATGGGATGTCCTTATTGCCCATTTTGGAAAAGAATT
ASCRP3001439	38	34	42	37.5	35.5	43	51	44.5	5.19472	5.05795	5.22638	5.18732	4.95416	5.098	5.28306	5.11891	P	A	P	P	A	P	P	P	hsa_circRNA_102407	hsa_circ_0008186	exonic	chr19	+	2180711	2191239	NM_032482	DOT1L	ACGACCTGTTTGTGGACTTGGGGAGCGGATAAACATCACGATGCTGCTCATGAAATCATC
ASCRP3001442	86	94.5	68	86.5	70	62	71	62	6.38908	6.78871	5.99998	6.54977	6.42939	5.64203	5.78134	5.58306	P	P	P	P	P	P	P	P	hsa_circRNA_407277		intronic	chrX	+	24094105	24094366	ENST00000253039	EIF2S3	ACGACTTCCAGTGTATTTTGAAATAGATTTAAGCAATAAACTTTCACCACCCCGCCCAGC
ASCRP3001443	71	57	56.5	52.5	52	75	72	75.5	6.10327	5.99292	5.71937	5.71078	5.81216	5.87496	5.76153	5.86726	P	P	P	P	P	P	M	P	hsa_circRNA_104281	hsa_circ_0079040	exonic	chr7	-	618892	647089	NM_002735	PRKAR1B	ACGACTTTTACATCATCACGGAGTGACATATTCGATGCCATGTTCCCTGTCACTCACATC
ASCRP3001444	54	47	56	56	65	63	65	54	5.72108	5.73469	5.7313	5.81216	6.18857	5.66886	5.72022	5.34427	P	P	P	P	P	P	P	P	hsa_circRNA_103081	hsa_circ_0002168	exonic	chr20	-	48744511	48747484	NM_199129	TMEM189	ACGAGACCTACTTCTGCATCACCACAGTTGCAGGGGCTCTCATTGCTGACTTCTTGTCTG
ASCRP3001447	78	52	284	73.5	88	129	136	209	6.2312	5.81856	8.40992	6.24197	6.89405	6.71166	6.74524	7.27145	P	P	P	P	P	P	P	P	hsa_circRNA_101038	hsa_circ_0025768	exonic	chr12	-	29904598	29921008	NM_175861	TMTC1	ACGAGCTGTGTGGTCCATGATGAGGCTAAACATATTTTTGACTGGTATGAACCCATTCTA
ASCRP3001449	84	71	84.5	83	61	113.5	113	103	6.34761	6.35644	6.33202	6.47268	6.1567	6.5147	6.48783	6.31173	P	P	P	P	P	P	P	P	hsa_circRNA_404904		intergenic	chr11	+	71369656	71370884			ACGAGTTTGTCATCATGTGAGAGAGAATAGGTCTGTTCTTCCCCTGGATTGTAAACTCCT
ASCRP3001451	23	27	32.5	29.5	25	128.5	126	137	4.41358	4.67591	4.82332	4.7142	4.25319	6.72791	6.65597	6.70129	A	A	P	A	A	P	P	P	hsa_circRNA_003264	hsa_circ_0003264	exonic	chr3	-	37170553	37190529	NM_006309	LRRFIP2	ACGCATGAGAGAACTGGAACGACAACAAAAAGAGGGCTGAAAACACAGTTAAATCACTTT
ASCRP3001452	382	181	267	175	79	289.5	238	679	8.44372	7.75738	8.3404	7.56319	6.58025	7.89935	7.58496	8.90783	P	P	P	P	P	M	P	P	hsa_circRNA_406494		exonic	chr4	-	84337883	84348873	NM_133636	HELQ	ACGCCAAGCCAAGCAAATTGTTTCATCAGCAAAGGAACTATAGATTTAGCTTATTGTGAC
ASCRP3001453	366	257	311	319	236	351	350.5	349	8.37856	8.25473	8.56783	8.38478	8.70671	8.2035	8.15291	7.99682	P	P	P	P	P	P	P	P	hsa_circRNA_101722	hsa_circ_0038111	exonic	chr16	+	16146580	16150152	NM_004996	ABCC1	ACGCCCTTTCTGAATCTGGGCCCTTCCGTCCTGGCTGGAGTGGCGGTGATGGTCCTCATG
ASCRP3001454	1252	832.5	367.5	924	195	1124	1196	1347	10.2172	10.1236	8.81758	10.069	8.35425	9.79634	9.85613	9.75864	P	P	P	P	P	P	P	P	hsa_circRNA_100685	hsa_circ_0020080	exonic	chr10	+	116590610	116608496	NM_020940	FAM160B1	ACGCTCATAGGCAGCTTGCACCTTCTCTTCCTTTACAAGAAGATTTTGTTTATCACTGGA
ASCRP3001458	30	34	40.5	35	36.5	38.5	35	38	4.76483	5.11631	5.16487	5.06336	5.0251	4.81053	4.67591	4.84231	A	A	P	P	P	P	P	P	hsa_circRNA_089372	hsa_circ_0089372	exonic	chr9	+	136302868	136303486	NM_139025	ADAMTS13	ACGGAAGGGCTCTTTCACAGCTGGCAGAGCGAGAGGGGATGCTCTGTGCAGACACATGTG
ASCRP3001459	66	50	74	71	47	142	137	137	5.99998	5.73469	6.18857	6.18734	5.59803	6.85641	6.74524	6.69609	P	P	P	P	P	P	P	P	hsa_circRNA_020354	hsa_circ_0020354	exonic	chr10	-	126799558	126799662	NM_001329	CTBP2	ACGGACAGCCCATCGTGTGAACTATAGAGTTTGTGGACAGATTTATATTGGGTTTCATCA
ASCRP3001460	89	85.5	89	91	90	99	106	113	6.43513	6.64204	6.46453	6.57553	6.86765	6.32417	6.38854	6.41573	P	P	P	P	P	P	P	P	hsa_circRNA_090181	hsa_circ_0090181	exonic	chrX	-	32715986	32717410	NM_000109	DMD	ACGGAGCCCATTTCCTTCACAGATGTTGATACCACCTATCCAGATAAGAAGTCCATCTTA
ASCRP3001466	31	34.5	36	34	36	45.5	50	46	5.0251	5.08743	4.9366	4.82809	5.06336	5.14207	5.25027	5.13182	M	A	P	P	A	P	P	P	hsa_circRNA_100463	hsa_circ_0016599	exonic	chr1	+	225140371	225156576	NM_001373	DNAH14	ACGGCAATTCAAGATATTTTCTGATTTCCGCCAGTTCCTTTATAGTTTTGTTCAGAAAAA
ASCRP3001468	31.5	37	36.5	35	34	37.5	41	41	4.95124	5.26441	5.00278	4.98295	5.0251	4.81053	4.94833	4.97438	P	A	P	P	A	P	P	P	hsa_circRNA_100161	hsa_circ_0002043	exonic	chr1	+	35846859	35847359	NM_005095	ZMYM4	ACGGCATACAAGCAGAGACATTTTAAATCCAAAGGATGTGATCAGTGCCCAGTTTGAAAA
ASCRP3001469	30	23.5	34	31	28	55	55.5	62	4.70039	4.2673	4.9858	4.75484	4.48376	5.37501	5.43876	5.58306	A	A	P	P	A	P	P	P	hsa_circRNA_100514	hsa_circ_0017311	exonic	chr1	+	246784730	246797889	NM_152609	CNST	ACGGCTTACGAAAATTTGTGCAACACATCAAGAGACTTTTTTCAGGAGATATTGCACCTT
ASCRP3001470	43	40	44	46	37	54	50	49	5.43876	5.36629	5.30603	5.56412	4.98865	5.37501	5.22155	5.22638	P	P	P	P	P	P	P	P	hsa_circRNA_007448	hsa_circ_0007448	exonic	chr10	-	12039670	12046726	NM_015542	UPF2	ACGGGCACTCTTCATAGTTCCTAGACAAAGAACATGGGCCTGGAATTGATATATTCACAC
ASCRP3001471	77	60.5	71	64	56	70	68	68	6.21187	6.12022	6.07546	6.02858	5.99433	5.77641	5.76153	5.7125	P	P	P	P	P	P	P	P	hsa_circRNA_102918	hsa_circ_0058275	exonic	chr2	+	219447693	219449444	NM_005444	RQCD1	ACGTCCCTTTGAGTATCTCCGGCTCACCAGCCTTGGAGTTATTGGAAATTGTAAATATTT
ASCRP3001472	818	526	625	799	441	873	887	1032.5	9.51927	9.24168	9.72845	9.88073	9.93461	9.46939	9.49235	9.4704	P	P	P	P	P	P	P	P	hsa_circRNA_038651	hsa_circ_0038651	exonic	chr16	+	24046739	24046868	NM_002738	PRKCB	ACGTCCTCATTGTCCTCGCCTGCATGATGAATGTGCACAAGCGCTGCGTGATGAATGTTC
ASCRP3001474	33	34	29	32	38.5	32	35	36	4.8734	4.79112	4.63657	4.75484	5.09272	4.5698	4.7142	4.70039	P	A	A	P	P	A	P	P	hsa_circRNA_406202		exonic	chr22	-	44062983	44083461	NM_022785	EFCAB6	ACGTGCATGACTTTAAGAAGATTTGGACTTAAAGCCACCACTAAAATCAATTGGAAGCAA
ASCRP3001476	42	36	46	41	36	77.5	75.5	74	5.29229	5.16738	5.41782	5.30603	4.98865	5.92479	5.86726	5.83761	P	P	P	P	A	P	P	P	hsa_circRNA_060918	hsa_circ_0060918	exonic	chr20	-	52192265	52199707	uc002xwq.4	ZNF217	ACGTTAGAAGGGTTTGGAAATCCCTTGTCTCCAGGTTGCTGGGATTGACTTCTTGCTCAA
ASCRP3001479	31	30.5	37	30	30	27	34.5	34	4.8734	4.89478	4.9858	4.622	4.56219	4.29938	4.70039	4.70039	P	A	P	A	A	A	P	P	hsa_circRNA_403898		exonic	chr7	+	105551462	105553084	uc003vdk.3	CDHR3	ACGTTTGGATCAGGAGTTAGTGATAACAGTTCTTCTTTTTGTAAAGGTGTGTCCTGAGGA
ASCRP3001480	25.5	27	32	31	31	47	46	53.5	4.45938	4.60358	4.69344	4.75484	4.78131	5.16236	5.15984	5.35532	A	A	P	A	A	P	P	P	hsa_circRNA_103294	hsa_circ_0064373	exonic	chr3	-	12783952	12790291	NM_018306	TMEM40	ACGTTTTGAAGGATGAGCTTCAACTCTATGGAGATGGAGAGACAGATTTCCACAAGCAAG
ASCRP3001481	30	31	31	34	33	33.5	35	35	4.8734	4.9307	4.79112	4.82809	4.78131	4.68995	4.7142	4.64741	A	A	A	P	A	P	P	P	hsa_circRNA_071439	hsa_circ_0071439	exonic	chr4	-	170650618	170658898	NM_017867	C4orf27	ACTAAAAACGTTTAGTTGTGACAAAGACCTTTCATGGTGCAGGCTTGGTTGTTCCAGTAG
ASCRP3001484	31	35	35	40	34.5	34	35	36	4.82332	5.11631	4.9858	5.3219	4.95416	4.66529	4.62931	4.74479	A	A	P	P	A	P	P	P	hsa_circRNA_011126	hsa_circ_0011126	exonic	chr1	+	28562871	28564616	NM_016311	ATPIF1	ACTAACAGATTATAATAAATTGTCATCAGTGAACTGTGTCCGAGAATGTCGACCGGGGCG
ASCRP3001486	35	30	31	32	35.5	38.5	42	40	5.15731	4.86104	4.74142	4.82809	4.92774	4.89174	5.02233	4.97438	P	A	A	P	A	P	P	P	hsa_circRNA_005895	hsa_circ_0005895	intronic	chr5	+	40852275	40854198	ENST00000381677	CARD6	ACTAAGACCTGCTTCTCAGCAAGGAGTCCAGATGAAGACACAAGAAAGAAAAAAGGTGTT
ASCRP3001487	30	29.5	38.5	34	35	38	35	49	4.8734	4.82968	5.14971	4.86104	4.92774	4.91285	4.79437	5.24314	P	A	P	P	A	P	P	P	hsa_circRNA_085465	hsa_circ_0085465	exonic	chr8	-	124349864	124351686	NM_014109	ATAD2	ACTAAGCCTGTTGACCCTGATGAGGTGCAAGAATTGTTTATCCGTGATTATGGAGAGATT
ASCRP3001488	38	27	45.5	32	38	75	65	85	5.11371	4.47162	5.28421	4.86104	5.06336	5.87496	5.6724	6.04301	P	A	P	P	P	P	P	P	hsa_circRNA_065637	hsa_circ_0065637	exonic	chr3	-	49394608	49395180	NM_000581	GPX1	ACTAATAAAGTGCCGGGTGTCAGCAGAAGAGAACGCCAAGAACGAAGAGATTCTGAATTC
ASCRP3001489	44	44	54	44	52	43	46	46	5.43876	5.52745	5.64383	5.45633	5.64203	5.06336	5.15984	5.10849	P	P	P	P	M	P	P	P	hsa_circRNA_008786	hsa_circ_0008786	intronic	chr14	-	50120707	50122529	uc010anj.1	NEMF	ACTAATCCTTGCAGGTCCTTCTAATACATCTGTGAAGACTTCTGCAAAACTAAAACAGCT
ASCRP3001491	34	26	43	34	36	38	41	38	5.06605	4.52351	5.28421	4.89174	5.06336	4.83285	4.91584	4.8978	P	A	P	P	A	P	P	P	hsa_circRNA_058161	hsa_circ_0058161	exonic	chr2	+	216977738	216982517	NM_021141	XRCC5	ACTAATCGTGAGCATGGATGTGATTCAACATGAAACAATGCAGCTGTTGTGCTGTGTATG
ASCRP3001492	36	38	39	40	42	43	44	47	5.11371	5.21914	5.1111	5.34648	5.29459	5.1111	5.15984	5.03888	P	P	P	P	P	P	P	P	hsa_circRNA_075835	hsa_circ_0075835	exonic	chr6	+	24416624	24418806	NM_020662	MRS2	ACTAATGGGAGTTGCTTTTGGAATGAATTTGGAATCTTCCCTTGAAGAGTCTATCAGAGT
ASCRP3001493	73	60	66	64	43	58	55	62	6.15227	6.08213	5.99008	6.0028	5.34427	5.50578	5.35532	5.5137	P	P	P	P	P	P	P	P	hsa_circRNA_024892	hsa_circ_0024892	exonic	chr11	-	130749518	130749606	NM_014758	SNX19	ACTACAACAACCCCTCATCAACAGATCTCGTAGTAGAAATTCTTGGGGTGAACAAATGCC
ASCRP3001495	38	40	40.5	46	40	55	53	43	5.27376	5.39229	5.16487	5.56412	5.24314	5.4553	5.31058	5.06605	P	P	P	P	P	P	P	P	hsa_circRNA_404147		exonic	chr9	+	20715320	20789607	NM_017794	FOCAD	ACTACAGAATTAGCCCAAGCAGATTCCTCCCAGAAGCTGCACACATACATGTAAGAGAAG
ASCRP3001497	45	45	46.5	43.5	52	46	48.5	47	5.37501	5.54687	5.39658	5.40511	5.88262	5.12409	5.26441	5.16487	P	P	P	P	P	P	P	P	hsa_circRNA_102839	hsa_circ_0005227	exonic	chr2	+	162036124	162061304	NM_004180	TANK	ACTACCAAAGACCTGTCATTTACTCCATCCTTTATAGTGATGCTACAGGACGAAGAGGAA
ASCRP3001498	90	58.5	223	89	102	72	77	111	6.47673	6.03203	8.01157	6.55889	7.1586	5.81696	5.88644	6.38908	P	P	P	P	P	P	P	M	hsa_circRNA_102046	hsa_circ_0043256	exonic	chr17	-	35604934	35609962	NM_198834	ACACA	ACTACGTATATGAAAGAGGAAGTGGATAGAAACATGGTGGTGGCTTTGAAGGAGCTGTCT
ASCRP3001500	34	32	32	33.5	36	55	56	62	5.00278	4.9307	4.76814	5.08743	5.0251	5.40511	5.47975	5.58306	P	A	P	P	P	P	P	P	hsa_circRNA_104852	hsa_circ_0006174	exonic	chr9	+	110064315	110068928	NM_002874	RAD23B	ACTAGCCCAACAGCAACTGACAGGCAAAATCCTCAATGATGATACTGCTCTCAAAGAATA
ASCRP3001501	26.5	27	32	30	33	33	35	33	4.73805	4.63657	4.74142	4.82809	4.92774	4.68995	4.79437	4.61097	A	A	P	A	A	P	P	P	hsa_circRNA_102644	hsa_circ_0004976	exonic	chr2	-	25990451	25994409	NM_018263	ASXL2	ACTAGGCTTGGGGAAGAAGTCATTCCAGAGATCTGAGAGACTCCATACCATATCGTCGTC
ASCRP3001504	36	37	35	33	34.5	42	40.5	45	5.19472	5.36629	4.91584	4.94833	5.09272	5.00278	4.89478	5.03888	P	A	P	P	A	P	P	P	hsa_circRNA_012187	hsa_circ_0012187	exonic	chr1	-	45340349	45363116	NM_020365	EIF2B3	ACTATTACCAATTGCCTTCTCATGAACTCAGTCACTGTGGAGGAAGGGCATCCTAGAATA
ASCRP3001508	65	50	46.5	58	52	101	98.5	79	5.97296	5.80814	5.43668	5.91137	5.84233	6.35589	6.30548	5.91436	P	P	P	P	P	P	P	P	hsa_circRNA_101486	hsa_circ_0034682	exonic	chr15	+	41535864	41555081	NM_007236	CHP1	ACTCAACAGCCGAAGCAACAAACTGCACTTTTCCCACAGTCAAATCACTCGCCTCTACAG
ASCRP3001509	50	47	93	53	68	106.5	113.5	134	5.62019	5.76982	6.53623	5.72534	6.33983	6.43774	6.48078	6.65641	P	P	P	P	P	P	P	P	hsa_circRNA_101958	hsa_circ_0041555	exonic	chr17	-	4192524	4200109	NM_003342	UBE2G1	ACTCACCTGCTAATGTTGATGCTGCGTGAAGGTGGTGTTTTTAAGGCTCATCTTACTTTC
ASCRP3001511	30	30	32.5	31	33	35	37.5	40.5	4.84858	4.79112	4.82332	4.622	4.84858	4.7515	4.82332	5.02233	A	A	P	A	A	P	P	M	hsa_circRNA_102703	hsa_circ_0054248	exonic	chr2	+	42522264	42531691	NM_019063	EML4	ACTCAGGCAGACAACAAATGAAGTTGTTTTGGCTGTGGAGTTTCACCCAACAGATGCAAA
ASCRP3001514	36	29	36	37	34	36	34.5	33	5.15731	4.86104	4.9858	5.15984	4.84858	4.7515	4.78131	4.61097	P	A	P	P	A	P	P	P	hsa_circRNA_406232		sense overlapping	chr3	-	15605050	15606052	NM_012260	HACL1	ACTCATGACCTTGTTTTTCAGGTAACCAAGACCAATGTCTGTTTACTTTCTCTTTCCCGT
ASCRP3001515	29	32	32	34	37	36	33.5	35	4.8734	4.98865	4.86724	4.98295	5.11891	4.79112	4.61097	4.70039	A	A	P	P	A	P	P	A	hsa_circRNA_100393	hsa_circ_0015264	exonic	chr1	+	172569203	172571927	NM_014283	SUCO	ACTCATGAGATCCAAGTCTCTACAGTTAACTGGCAAAGAAGGATCAGCGGCAAACTGAAG
ASCRP3001516	36	30	30	36	31	48	42	49.5	5.05525	4.79112	4.69344	4.94833	4.70386	5.25736	4.9858	5.21429	P	A	A	P	A	P	P	P	hsa_circRNA_007472	hsa_circ_0007472	sense overlapping	chr10	-	94428283	94428763	ENST00000428356	EIF2S2P3	ACTCATTGCCTACTTTAACACCTGTCAGAGAAACATGATATGAGTGGTTCTATAGATGGT
ASCRP3001517	39	29	30	35.5	39	47.5	43.5	52	5.27376	4.71076	4.63657	5.13952	5.18732	5.21429	5.10849	5.28768	P	A	A	P	A	P	P	P	hsa_circRNA_003742	hsa_circ_0003742	sense overlapping	chr2	+	171609036	171609516	ENST00000461070	EIF2S2P4	ACTCATTGCCTACTTTAACACCTGTCAGAGAAACGTGATATGGGTGGTTCTATAGATGGT
ASCRP3001518	48	48.5	48	55.5	58	58	55	63	5.50181	5.6724	5.34427	5.79764	5.99433	5.48379	5.42414	5.58306	P	P	M	P	P	P	P	P	hsa_circRNA_103360	hsa_circ_0001295	exonic	chr3	-	47716964	47727660	NM_003074	SMARCC1	ACTCCAAGAAAACATTAGCAAAGGAAGATGAAGATCCTGCCAAAGGTGATCAGAGTCGAT
ASCRP3001520	48	44	46.5	52	48	61.5	67.5	63	5.53135	5.52745	5.43668	5.66886	5.52745	5.60175	5.75319	5.58306	P	P	P	P	P	P	P	P	hsa_circRNA_011712	hsa_circ_0011712	exonic	chr1	+	38166107	38169019	NM_018101	CDCA8	ACTCCAGGCCTGACACCCAGGTTTGACTCAAGCACGAAAGGTAATACAGGTAGATGAAAT
ASCRP3001521	50	49	50.5	46	43	71	68	94	5.64653	5.69346	5.56412	5.45633	5.34427	5.83287	5.72022	6.18734	P	P	P	P	P	P	P	P	hsa_circRNA_001543	hsa_circ_0001720	sense overlapping	chr7	+	77378740	77387395	NM_198467	RSBN1L	ACTCCATCTCAAAAAAAAAGAAAGAAATTCATGATAATGCTATCCTCTAGGTGGGAAGGA
ASCRP3001522	48	53	40	61	50	48	53	52	5.5488	5.87496	5.22638	5.91735	5.6564	5.16236	5.39658	5.31512	P	P	P	P	P	P	P	P	hsa_circRNA_100712	hsa_circ_0005734	exonic	chr10	-	126395204	126395456	NM_014661	FAM53B	ACTCCATTGCATGTGGGACCTTCAGCCGTGAACTGGGAGTTGACCACATTTGGCCATTTC
ASCRP3001523	56	44	56	54	43	71	77.5	76	5.7607	5.50181	5.70042	5.78134	5.4553	5.84076	5.94249	5.81216	P	P	P	P	P	P	P	P	hsa_circRNA_103415	hsa_circ_0008234	exonic	chr3	-	71090478	71102924	NM_032682	FOXP1	ACTCCCAAAAGGGAAAGGTTCCCGTGTCAGTGGCTATGATGACACCTCAAGTTATCACTC
ASCRP3001524	100	70	80	80	60.5	201	186	199.5	6.59897	6.3309	6.2877	6.36958	6.10589	7.37041	7.22369	7.21613	P	P	P	P	P	P	P	P	hsa_circRNA_090446	hsa_circ_0090446	exonic	chrX	+	47441689	47446190	NM_003254	TIMP1	ACTCCCATCTTTCTTCCGGACAATGAAATAAAGAGTTACCACCCAGCAGATTTCGTCGGC
ASCRP3001525	57	49	41	53	42	70	58	71	5.7607	5.69346	5.12667	5.73469	5.4553	5.81696	5.52843	5.76153	P	P	P	P	P	P	P	P	hsa_circRNA_068697	hsa_circ_0068697	exonic	chr3	-	196846280	196869639	NM_004087	DLG1	ACTCCCCAGTTTCTAAAGCAGTACTTGGAGATGATGAAATTACAAGGTTAATGGCACAGA
ASCRP3001526	515.5	579	329	484.5	334.5	529	571	712.5	8.88245	9.35183	8.63458	9.0079	9.36386	8.82396	8.86331	8.95746	P	P	P	P	P	P	P	P	hsa_circRNA_405036		exonic	chr12	-	89853414	89866052	NM_172240	POC1B	ACTCCCCCTGTTATGGATATCCTTTCTTTTGATTCTACCACAATTTTCACCCGATGGAAG
ASCRP3001527	83.5	63	65.5	82	71	61	68.5	56	6.37067	6.17989	5.95563	6.41573	6.48078	5.55264	5.75319	5.4553	P	P	P	P	P	P	P	P	hsa_circRNA_060342	hsa_circ_0060342	exonic	chr20	+	37159809	37161502	NM_020336	RALGAPB	ACTCCCGATAGTGAGAGACCTGCTCAAGCTCTCTTAAGAGATTATGGGGCAATGTTAAAT
ASCRP3001531	41.5	33	38	33	36.5	36	38	43	5.34427	5.05795	5.06605	5.06336	5.0251	4.70386	4.8734	5.03888	P	A	P	M	A	P	P	P	hsa_circRNA_406290		intronic	chr3	+	61880230	61880810	ENST00000295874	PTPRG	ACTCCTCAGCAGGAAGAAGACAGCAGTAAATTATAAACAGCTCTTAGGGTGAAGAACAGT
ASCRP3001532	46	38.5	43	39.5	43	41	48	44	5.48379	5.29229	5.22638	5.27609	5.50181	4.98865	5.18979	5.00278	P	P	P	P	P	P	P	P	hsa_circRNA_401021		exonic	chr12	+	101727078	101728282	NM_014503	UTP20	ACTCCTCTGCTGAAACTGATCAGTATCTGGAGCAGAAACGCAAGATACAGCTGAGATTTA
ASCRP3001533	32.5	27	31.5	34	37	34	35.5	32	4.9307	4.60358	4.61097	4.94833	5.06336	4.68995	4.86104	4.61097	P	A	P	P	A	P	P	A	hsa_circRNA_103900	hsa_circ_0002186	exonic	chr5	+	77711343	77717784	NM_004866	SCAMP1	ACTCCTTGTTCATTTGTCTGTTGGTACAGACCACTTTATGGAGCTTTCAGCCTCCACCAG
ASCRP3001534	74	47	50	60	36	75	75	78	6.12669	5.73469	5.48781	5.91735	4.92774	5.8948	5.8439	5.94249	P	P	P	P	P	P	P	P	hsa_circRNA_030254	hsa_circ_0030254	exonic	chr13	+	50025688	50042096	NM_031915	SETDB2	ACTCCTTTCCAGAAGACTGTACATTTCTAATGTTTCATCCATTTGTGGACCAAAAGATGG
ASCRP3001535	1411	784	740	898.5	288	1396	1428	2749	10.4096	10.0299	10.0088	10.0351	9.06449	10.1025	10.0942	10.5804	P	P	P	P	P	P	P	P	hsa_circRNA_001233	hsa_circ_0000463	antisense	chr12	-	132609079	132609271	NR_003290	EP400NL	ACTCCTTTCCCTGTGCTTTCCGATACTCACCACCAGGACTGTGACTTCCTGAATGCACTG
ASCRP3001536	40.5	41	46.5	37	41	44	45	44	5.29229	5.47975	5.35532	5.11371	5.29459	5.1111	5.09008	5.06605	P	P	P	P	P	P	P	P	hsa_circRNA_081393	hsa_circ_0081393	exonic	chr7	-	99690403	99693093	uc003usv.1	MCM7	ACTCCTTTTGCTAATAAAAGTGTTTGTAGATTGTCGTTGGCCCAGCACATCACCTATGTG
ASCRP3001537	52	38.5	54.5	48	40	64.5	63.5	68	5.62019	5.39229	5.68648	5.58681	5.29459	5.70042	5.64022	5.69172	P	P	P	P	P	P	P	P	hsa_circRNA_405032		exonic	chr12	+	85459039	85460676	NM_001079910	LRRIQ1	ACTCGAATTGGTTACAACAGTTACATTTCAAGATTTGCCAGGCTGTGTTCTCTCCACACT
ASCRP3001538	81	68	89	83	78	128.5	124	147.5	6.28075	6.26325	6.445	6.44293	6.67153	6.68693	6.62021	6.79237	P	P	P	P	P	P	P	P	hsa_circRNA_103104	hsa_circ_0002805	exonic	chr20	-	62407030	62422143	NM_025224	ZBTB46	ACTCGCTGTCCCAGTCTGTAGAAGAGGCGACACCAGGGCTTCCAAATGAACAACCGAAAG
ASCRP3001539	98	79	158	89	108	174.5	172	195	6.57553	6.51075	7.38045	6.57553	7.27145	7.15829	7.08878	7.1892	P	P	P	P	P	P	P	P	hsa_circRNA_404833		exonic	chr11	-	3726429	3733958	NM_016320	NUP98	ACTCGTTCACTAGGTCTCCCATTTTTCTAAGTATGGCCTTCAGGATTCTGATGAAGAGGA
ASCRP3001541	37.5	31.5	48	38	37	59	58	73	5.17489	5.02233	5.35532	5.20576	5.21429	5.55839	5.46145	5.78788	P	A	P	P	A	P	P	P	hsa_circRNA_104471	hsa_circ_0082142	exonic	chr7	+	127447537	127569382	NM_014390	SND1	ACTCTATTTGCCAAAGGAAACTTGCCTTATCACCTTCTTGCTTGCAGGATAAGAACAAGA
ASCRP3001543	29	31.5	36	32	41	34.5	41	38	4.8734	4.95996	4.9858	4.82809	5.24314	4.7515	4.94833	4.82809	A	A	P	P	P	P	P	P	hsa_circRNA_066814	hsa_circ_0066814	exonic	chr3	-	113207791	113218429	NM_144718	SPICE1	ACTCTCAGTCTAACACGAATACAGACAGGTACGCCGTCATGAAATACACAAATCGAAGAA
ASCRP3001544	42	39.5	46	39	36	52	55	58	5.32752	5.41571	5.41782	5.20576	4.98865	5.37501	5.39658	5.4553	P	P	P	P	P	P	P	P	hsa_circRNA_101189	hsa_circ_0029033	exonic	chr12	+	122380439	122380881	NM_144668	WDR66	ACTCTCGAACTCCCCACAGAGTACGGTGTTCAGTATTCCTGTGCACACAATATTTGACAG
ASCRP3001545	42	48	32	37	27.5	107	108	148	5.31058	5.6724	4.8887	5.13952	4.37066	6.46453	6.42363	6.79765	P	P	P	P	A	P	P	P	hsa_circRNA_100085	hsa_circ_0005075	exonic	chr1	-	21377358	21415706	NM_001198801	EIF4G3	ACTCTCTCAAAATTCCTAGAGGACCTGTGCAACAACCTCTTGAGGATCGAATCTTCACTC
ASCRP3001546	30.5	33	27.5	30	31	80	77.5	91	4.84858	4.9307	4.5698	4.75484	4.48376	5.99292	5.91586	6.13633	P	A	A	A	A	P	P	P	hsa_circRNA_100086	hsa_circ_0000026	exonic	chr1	-	21377358	21437876	NM_003760	EIF4G3	ACTCTCTCAACAATCCCACAGAGTATTGATGAGGAAACTGAAGTTTGGAGCGATCACATC
ASCRP3001550	196.5	98	403	140	116.5	188	201	365	7.5152	6.86572	8.99665	7.25029	7.41415	7.28857	7.33734	8.03686	P	P	P	P	P	P	P	M	hsa_circRNA_407148		intergenic	chr9	-	5859467	5867902			ACTCTGGAGAGTCTTTCTTGTTTTGTCTCAGGTGTGTGCCTAATAATAAGAGCAAACCCC
ASCRP3001553	59	54	52	53.5	41	71	64	70	5.83918	5.90311	5.58306	5.72534	5.39658	5.81696	5.62568	5.73469	P	P	P	P	P	P	P	P	hsa_circRNA_100806	hsa_circ_0007061	exonic	chr11	-	46515157	46534363	NM_017749	AMBRA1	ACTCTTCTGTTAACAGGGTCCTGGCAGGAGGCTGCTGGAATCTTCCCTCATTTCATTATC
ASCRP3001557	29	35.5	36	38	35	46	49	56	4.82332	5.24552	4.8887	5.15984	5.06336	5.21429	5.28306	5.34427	A	P	P	P	A	P	P	P	hsa_circRNA_001440	hsa_circ_0001440	exonic	chr4	-	129913321	129960251	NM_144643	SCLT1	ACTGAACAAAGTGTGATAATCGAACAACTCCGAAAAAAACTTAGAAACAGGTGGGTGAGA
ASCRP3001563	31	32	31	32	29.5	48	49	48.5	4.8734	4.95996	4.69344	4.94833	4.74479	5.24552	5.28306	5.19472	P	A	A	P	A	P	P	P	hsa_circRNA_007335	hsa_circ_0007335	exonic	chr10	+	76978820	76979114	NM_003375	VDAC2	ACTGACATTTGATACTACCTTCTCACCAAACACAGGGAATTTTCAACGTCCGGTTCATCT
ASCRP3001567	36	35	39	31	37	34	39	42	5.11371	5.05795	5.14971	4.86104	5.11891	4.62566	4.8734	5.00278	P	A	P	P	A	P	P	P	hsa_circRNA_100231	hsa_circ_0012560	exonic	chr1	+	53250548	53262456	NM_024646	ZYG11B	ACTGAGCTCTTCATTGTCAGGCTTGTGGTTACTGGGATGAGAAACCACCCTATGAATTTG
ASCRP3001568	32	33	31	37	33	40	41	38	4.98295	5.05795	4.79112	5.20576	4.92774	4.83285	4.94833	4.64741	P	A	P	P	A	P	M	M	hsa_circRNA_403817		exonic	chr7	+	56123316	56124107	NM_001762	CCT6A	ACTGATACAAGGGCCTTCATCCTAGAATAATCACTGAAGGATTTGAAGCTGCAAAGGAAA
ASCRP3001572	30	34.5	33.5	33	39.5	34	34	33	4.9307	5.02233	4.86724	4.89174	5.0251	4.66529	4.67591	4.64741	A	A	P	P	A	P	P	A	hsa_circRNA_104047	hsa_circ_0075487	exonic	chr6	+	3006701	3012908	NM_000904	NQO2	ACTGATGAGCAGAAAAAGGTTCGGGAGGCTGACCTAGTGATATTTCAGATTGCTGGACTC
ASCRP3001577	29	30.5	36	32	38	29	34	36	4.63657	4.75484	5.00278	4.82809	5.11891	4.40934	4.62931	4.74479	A	A	P	P	A	A	P	P	hsa_circRNA_405082		exonic	chr12	+	122337539	122341013	NM_002813	PSMD9	ACTGCATAACATTGGCAGTGTGGTGCAGCACAGTGAGGGGGCCTGCAGAATGATCACAAG
ASCRP3001580	28	32	31	37	32	35	38	41	4.70039	4.9307	4.7142	5.06336	4.78131	4.79112	4.79437	4.86414	A	A	A	P	A	P	P	P	hsa_circRNA_102660	hsa_circ_0053422	exonic	chr2	+	32396355	32400430	NM_017964	SLC30A6	ACTGCCTATACTTACCTGACCATTTTTGATCTTTTTAGGGGACAATTCATCTCTTTCGAA
ASCRP3001584	498	322	261	388	176	390	394	519	8.84176	8.567	8.31826	8.66578	8.1267	8.34263	8.29505	8.56783	P	P	P	P	M	P	P	P	hsa_circRNA_100269	hsa_circ_0013048	exonic	chr1	+	82302569	82372915	NM_012302	LPHN2	ACTGCTACCTCCCCGATGCCTTCAAAATTATGACTCAAAGATATGAAGATCAATGATGCA
ASCRP3001585	30	30	30	32	32	38	33	43	4.82332	4.86104	4.61097	4.82809	4.62931	4.91285	4.57359	5.00278	A	A	A	P	A	P	P	P	hsa_circRNA_405966		exonic	chr2	-	136071058	136073100	NM_032143	ZRANB3	ACTGCTATTGCCAAGATATTTTGGTAAAAGACCTCAGTGGGATTGTAGAGGGGCATCAAA
ASCRP3001586	40	42	41	40	41.5	38	38	42	5.19472	5.41571	5.18979	5.27609	5.37284	4.87032	4.82332	5.00278	P	P	P	P	P	P	P	P	hsa_circRNA_001311	hsa_circ_0001311	sense overlapping	chr3	-	53262071	53262344	NM_001064	TKT	ACTGCTGAAGAAAGAAAATGCCATCATCTATAACAACAATGAGGACTTCCAGGTCGGACA
ASCRP3001589	89	76.5	77	65	63	57	64.5	68	6.41361	6.38585	6.20822	6.05459	6.25147	5.42833	5.61468	5.7125	P	P	P	P	P	P	P	P	hsa_circRNA_103685	hsa_circ_0070284	exonic	chr4	+	85555009	85556504	NM_001263	CDS1	ACTGCTTACCTTTTTGGATTTTTTTTTGGGAGAACTCCATTAATTAAGTTCGCATGGACT
ASCRP3001590	218	137	100	138	66.5	231.5	254	440.5	7.69348	7.34318	6.71166	7.2372	6.26208	7.57978	7.66932	8.3404	P	P	M	P	P	P	P	P	hsa_circRNA_403472		exonic	chr5	-	142675024	142680328	NM_000176	NR3C1	ACTGCTTCTCTCTTCAGCTCGAAAAACAAAGAAAAAAATAAAAGGAATTCAGCAGGCCAC
ASCRP3001591	46	32	31.5	45	38	83	81	101	5.50181	4.98865	4.7142	5.49982	5.11891	6.06607	5.97439	6.29115	P	A	A	P	P	P	P	P	hsa_circRNA_072780	hsa_circ_0072780	exonic	chr5	-	68590619	68607031	NM_176816	CCDC125	ACTGCTTCTTCAGCTCAAACAAGAGGAGGTAGAAATGTTAAAAACTGAACTTGAGGCATC
ASCRP3001593	36	34.5	40	40	43	45	44	44	5.11371	5.14971	5.18979	5.25736	5.34427	5.098	5.09008	5.10849	P	A	P	P	P	P	P	P	hsa_circRNA_400352		exonic	chr1	-	173593925	173596298	NM_198493	ANKRD45	ACTGGAAGATATTGTGACTCCTATCTTCACAAAAATGACTACACCATATGCAAGGCTGAC
ASCRP3001595	27	26	35	28	28	43	42	46	4.566	4.56219	4.8887	4.40934	4.48376	5.06336	4.94833	5.10849	A	A	P	A	A	P	P	P	hsa_circRNA_072732	hsa_circ_0072732	exonic	chr5	+	65349233	65350779	NM_018695	ERBB2IP	ACTGGAGAGAACAAGTACTTCGACATATTGAAGCCAAAAAGTTAGAAAAGGCAAGAAGAT
ASCRP3001599	61	108	58	51	51.5	66	66	73.5	5.93367	6.99999	5.74649	5.69433	5.70388	5.70906	5.6724	5.82494	P	P	P	P	P	P	P	P	hsa_circRNA_101182	hsa_circ_0004479	exonic	chr12	-	121220457	121229360	NM_139015	SPPL3	ACTGGCCATTGGCTTCTCATGGATGGTCCCTTAATATGGACTTTGAAAATCAAGATAAGG
ASCRP3001600	37	33	41	41	39	37.5	41	33	5.15731	5.05795	5.1111	5.3219	5.29459	4.77144	5.03888	4.566	P	A	P	P	P	P	P	P	hsa_circRNA_003030	hsa_circ_0003030	exonic	chr10	+	54040548	54050050	NM_006258	PRKG1	ACTGGGAAGGCTTAAGAAAAGGTACCTTGACACCTCCTATAATACCAAGTAGGTTCGTTT
ASCRP3001609	31	27	36	34	43	40	38.5	38	4.95124	4.56219	4.9366	5.00278	5.06336	4.87032	4.89478	4.86414	A	A	P	P	M	P	P	P	hsa_circRNA_004390	hsa_circ_0004390	exonic	chr1	-	85331067	85331821	NM_012152	LPAR3	ACTGTCTTAGGATGTTCACTTCTCCACAATGAATGAGTGTCACTATGACAAGCACATGGA
ASCRP3001612	32	36	38	38	44	38	37	37	4.8734	5.29229	5.1111	5.30603	5.59803	4.83285	4.79437	4.80731	A	A	P	P	P	P	P	P	hsa_circRNA_009106	hsa_circ_0009106	exonic	chr1	+	9415801	9416644	NM_025106	SPSB1	ACTGTGAGATCCGAATGCGCTACTTGAACGGACTCGATCGCAATACTGAACACTGCGCAG
ASCRP3001613	109	88.5	65	102	78.5	95	95	68	6.73216	6.71766	5.97009	6.79319	6.6257	6.28075	6.207	5.73469	P	P	P	P	P	P	P	P	hsa_circRNA_052535	hsa_circ_0052535	exonic	chr2	+	9517036	9520937	NM_003887	ASAP2	ACTGTGAGGAGCTGGAGCCGGATGAAACGGCCCTCCACCTTGCAGTCAGATCCGTGGATC
ASCRP3001615	33.5	31	56	33	36	49	51	60	4.95124	4.98865	5.7313	4.89174	4.98865	5.23119	5.28306	5.5294	P	A	P	P	A	P	P	P	hsa_circRNA_104733	hsa_circ_0002359	exonic	chr9	+	6420911	6434173	NM_152896	UHRF2	ACTGTGTTGCTGCTGATGAAGACGTTATTTACCATATCCAGTATGATGATTGGAAAATGG
ASCRP3001618	137	128	130	146	152	112	125.5	100	7.02166	7.26032	7.11763	7.28366	7.85642	6.51962	6.64835	6.26149	P	P	P	P	P	P	P	P	hsa_circRNA_406499		exonic	chr4	-	87275682	87292020	uc003hpv.3	MAPK10	ACTGTTGAATTAGACCCGTTTCCTATAGATGAGAAACCATACAAGCTGTGAACCATAATT
ASCRP3001619	152	116	117.5	91	68	99	96	105.5	7.14656	7.0644	6.92034	6.57553	6.33983	6.3106	6.24137	6.32866	P	P	P	P	P	P	P	P	hsa_circRNA_086368	hsa_circ_0086368	exonic	chr9	-	14081841	14113080	NM_001190737	NFIB	ACTGTTTAAACAATAAAATGAGCTATGCTACAGACTCTGCCTACACAGCCTCAGGCACAT
ASCRP3001624	47	46	69	52	49	92.5	92	98	5.50181	5.50181	6.06068	5.69433	5.67858	6.20883	6.18734	6.2264	P	M	P	P	P	P	P	P	hsa_circRNA_104328	hsa_circ_0005251	exonic	chr7	-	23015828	23030758	NM_032581	FAM126A	ACTTACATGCCCAGTGTTTCTCTTCAGTCACTGTGTCAAATTTGTTCAAGGTTGAAGGTT
ASCRP3001629	59	36	196	49	44	54	59.5	94	5.83918	5.21914	7.74819	5.63932	5.4553	5.34648	5.56412	6.18734	P	P	P	P	P	P	P	P	hsa_circRNA_405156		exonic	chr13	-	60485868	60548590	NM_030932	DIAPH3	ACTTATGTGAACCTGAGCAGTTTGTGGTTGTGTTTGAAAAAGAGTTTACCGACCACCAAG
ASCRP3001631	97	55	315	94	66.5	122	132.5	186	6.56032	5.95853	8.58378	6.66976	6.26208	6.61883	6.73808	7.1267	P	P	P	P	P	P	P	P	hsa_circRNA_002368	hsa_circ_0002368	exonic	chr17	-	4186092	4192703	NM_003342	UBE2G1	ACTTATTTCAGGTTGATAAAAATGGTGATGTGTGCATTTCTATTCTTCATGAGCCTGGGG
ASCRP3001633	43	39.5	40	41	37	61	68.5	51	5.31058	5.36629	5.1111	5.3219	5.11891	5.5774	5.75319	5.22638	P	P	P	P	P	M	P	M	hsa_circRNA_089921	hsa_circ_0089921	exonic	chrX	-	15444028	15477863	NM_003662	PIR	ACTTCAAATTGGACCCAGGAGCCAAACATTCCCAACCTATCCCTAAAGGTATCCTACCTC
ASCRP3001636	70	56	58	60	53	68	68	67	6.06203	5.95853	5.79195	5.91735	5.76982	5.77641	5.69868	5.69172	P	P	P	P	P	P	P	P	hsa_circRNA_104800	hsa_circ_0087305	exonic	chr9	+	82324537	82336803	NM_007005	TLE4	ACTTCACCTCCCAGGTGGGATTTGATCCACACCATCACATGCGTGTGCCAGCAATACCTC
ASCRP3001637	41	43	50	45	43	50	50.5	48	5.23837	5.4553	5.41782	5.42414	5.29459	5.28999	5.29918	5.16487	M	P	M	P	P	P	P	P	hsa_circRNA_402827		exonic	chr3	+	37061800	37067498	NM_000249	MLH1	ACTTCAGAAATGTCAGAGAAGAGAGGACCTACTTCCAGCAACCCCAGTTTAGAAATCAGT
ASCRP3001639	34	30	31	34	31	32	34	35	5.00278	4.67591	4.84231	4.94833	4.56219	4.62566	4.75484	4.7142	P	A	A	P	A	A	P	P	hsa_circRNA_405488		sense overlapping	chr16	-	72341954	72425114	NR_126330	LINC01572	ACTTCAGTGATTATAAAAGTTAAGGAGCCTTTCTGAAGGGAACTCACAAGGGCTTCGGTT
ASCRP3001641	41	38	36	37	39	47.5	49.5	47	5.34427	5.24552	5.02233	5.11371	5.21429	5.18236	5.23119	5.10849	P	P	P	P	P	P	P	P	hsa_circRNA_104425	hsa_circ_0081006	exonic	chr7	-	91842508	91855996	NM_004912	KRIT1	ACTTCATCTCCTCAACATGGAAACTAAGGTATGGAAAAGTTGAGGCCACTCGCATATTGT
ASCRP3001642	31	29	45	37.5	39	49	53.5	60	4.82332	4.79112	5.37718	5.13952	5.24314	5.25736	5.42414	5.54107	P	A	P	P	P	P	P	P	hsa_circRNA_057028	hsa_circ_0057028	exonic	chr2	-	171867882	171884915	NM_012290	TLK1	ACTTCATCTGCTTGGTAGAGGTGGCTTTAGTGAAGTGTATAAGGTTGACTTTGGCAGAAT
ASCRP3001643	46	42	44	46	46	69	62.5	69	5.46961	5.36629	5.22638	5.43876	5.59803	5.7313	5.64022	5.7125	P	P	P	P	P	P	P	P	hsa_circRNA_001788	hsa_circ_0001788	exonic	chr8	+	37623043	37623873	NM_007198	PROSC	ACTTCATTGGCCACCTACAGAAACAAAATGTCAACAAATTGATGGGATCTCCCAGCCATC
ASCRP3001644	353.5	221.5	178	261	140.5	366	401.5	475	8.32867	8.04285	7.57955	8.12992	7.74588	8.25089	8.32951	8.42311	P	P	P	P	P	P	P	P	hsa_circRNA_100604	hsa_circ_0009172	exonic	chr10	-	70218860	70229920	NR_102264	DNA2	ACTTCCCTCAGATGCAGCTCTCTCTATTTCAGAAGAAAGTGGTAGCTTCCTTTCCAAGAA
ASCRP3001646	175	120	117	155	99	185	201	194.5	7.3734	7.1389	6.89405	7.39446	7.09736	7.2615	7.33371	7.19536	P	P	P	P	P	P	P	P	hsa_circRNA_406044		antisense	chr2	+	216227368	216238260	NM_002026	FN1	ACTTCCTCTCCAGCTGGCTGTTGGCCTCTTGAAGGCAGTGACATGGTAGCCTGTCACCTG
ASCRP3001648	968.5	606.5	304	661.5	149	1265	1297	1998	9.79106	9.42048	8.53333	9.51927	7.79034	9.97019	9.96632	10.2172	P	P	P	P	P	P	P	P	hsa_circRNA_406309		intronic	chr3	+	99584817	99585905	ENST00000421999	CMSS1	ACTTCCTTTCCTGTCACAGGTTATTTTCACTTAGATATTGCACGTGGGCATTTTGGAGGA
ASCRP3001656	2133	1261.5	766	1287.5	363	1856	1936.5	2933	11.0579	10.7511	10.0561	10.6485	9.48003	10.4975	10.5536	10.657	P	P	P	P	P	P	P	P	hsa_circRNA_001038	hsa_circ_0000453	antisense	chr12	-	122495211	122495481	NM_020993	BCL7A	ACTTCTTCCCTCATCAGACCATTCTCTTCCTCACCCACCAGGCCTGGACACCCCCTGAAG
ASCRP3001658	39.5	34	32	38	31.5	42	41	43	5.29229	5.16738	4.74142	5.15984	4.56219	5.06336	5.02233	5.02233	P	A	P	P	A	P	P	P	hsa_circRNA_100471	hsa_circ_0003659	exonic	chr1	-	227327276	227335260	NM_003607	CDC42BPA	ACTTGAACTCAGTAGAAAACTTCAAGGTTCAGTCCTCAGTGGCTGTAGGAACTCCAGATT
ASCRP3001665	31	35	38	30	33.5	37	37	44	4.8734	5.11631	5.12667	4.89174	4.8887	4.7515	4.83601	5.06605	A	A	P	A	A	P	P	P	hsa_circRNA_000798	hsa_circ_0000321	intronic	chr11	-	64538243	64538337	ENST00000227503	SF1	ACTTGGGGTTTCTGTGGTTCATAAAGTTGGGATATGGGTACAGAAGCTTTTCCTCATAGG
ASCRP3001666	379	229	216.5	232.5	84.5	353.5	321	505	8.42311	8.09242	7.9381	7.94324	6.78993	8.21583	8.01837	8.51742	P	P	P	P	P	P	P	P	hsa_circRNA_100372	hsa_circ_0015004	exonic	chr1	+	161293403	161326630	NM_003001	SDHC	ACTTGTCTTCCCTCTCATGTATCATACCTGGAATGGGATCCGACACTTGACACGTTGGTC
ASCRP3001667	40	34	98	37	44	60.5	59.5	84	5.31058	4.98865	6.62021	5.11371	5.42414	5.52745	5.52843	6.04301	P	A	P	P	P	P	P	P	hsa_circRNA_003099	hsa_circ_0003099	exonic	chr1	+	44137175	44149475	NM_014663	KDM4A	ACTTGTGCTGCAGGAGTGTGTCAGTGATGATGATTATTCTGACTCCACTGAAGTCAAATT
ASCRP3001668	118	103	94	116	92	104	103.5	92.5	6.77971	6.93073	6.55362	6.96902	6.9908	6.39659	6.31513	6.15985	P	P	P	P	P	P	P	P	hsa_circRNA_405543		intronic	chr17	+	15907201	15907487	ENST00000261647	TTC19	ACTTGTTATGAGTAAGGACATTGCCTAGTATTGGCCCCTCACTGAAGCAGTTTTCAAAAC
ASCRP3001673	40.5	28	39	31	33	32	31	33	5.29229	4.63657	5.1111	4.75484	4.84858	4.51958	4.52351	4.64741	P	A	P	P	A	A	A	P	hsa_circRNA_406672		intronic	chr5	-	136566487	136566586	ENST00000282223	SPOCK1	ACTTTCTGGGGAGGTTGGGTAAAGGAAAATGGAATTTTTGTAAGAAGTCACTTTCTGGGG
ASCRP3001674	37	38	40	39.5	52	47	46	42	5.19472	5.24552	5.06605	5.27609	5.88262	5.12409	5.18979	4.95124	P	P	P	P	P	P	P	P	hsa_circRNA_401015		exonic	chr12	+	98987752	98992481	NM_002635	SLC25A3	ACTTTGAGGGATGCAGCTCCCAAAATGTATAAGGAAGAAGGCCTAAAAGCAAAGATGTTC
ASCRP3001678	89	64	62	70.5	58	90	91	90	6.44293	6.1548	5.86726	6.18734	6.05526	6.16928	6.15353	6.11957	P	P	P	P	P	P	P	P	hsa_circRNA_402266		exonic	chr2	+	58311223	58316858	NM_006296	VRK2	ACTTTTGGGTTACAAAAATCCAGACCAGCTTTCCCCACAAATAAACCAGAGAAAGATGCA
ASCRP3001679	74	53	57	42	31	103	109.5	350.5	6.15985	5.87496	5.6724	5.30603	4.70386	6.38045	6.45942	8.00457	P	P	P	P	A	P	P	P	hsa_circRNA_400019	hsa_circ_0092342	intronic	chr11	+	8706439	8707219	ENST00000314138	RPL27A	ACTTTTTTCTCTGTTCTGTAAGTTAATTGGATGTTTTTCTGTACTTCCATACCTTCCCTT
ASCRP3001680	54	61	54	65	42	101	104	106	5.70734	6.10785	5.59616	6.08346	5.4553	6.33928	6.37828	6.33426	P	P	P	P	P	P	P	P	hsa_circRNA_403329		exonic	chr5	+	56152426	56155742	NM_005921	MAP3K1	AGAAAAAGAGTTTCCCCAGTGCCTTCGTGAGATGGAGAATAAAGAAACTCTCAAAGGGTT
ASCRP3001681	35	37	30.5	33	33	36	37	41	5.11371	5.16738	4.61097	4.82809	4.84858	4.73127	4.79437	4.93365	P	P	A	P	A	P	P	P	hsa_circRNA_401821		exonic	chr17	-	49269563	49270871	NM_017643	MBTD1	AGAAAAAGGCTAAGTCCCAGCAATACAAAGGACATAAGAAAAGTTACACAAAACTTCCTT
ASCRP3001682	30	31	31.5	31	33	37	43	41	4.70039	4.95996	4.82332	4.75484	4.98865	4.83285	4.9858	4.97438	A	A	P	P	A	P	P	P	hsa_circRNA_103439	hsa_circ_0001330	exonic	chr3	+	119222378	119236162	NM_016589	TIMMDC1	AGAAAACAGAAGGATCGAAAGGCACTCCATGAGCTAAAACTGGAAGAGTGCAATCTGCAC
ASCRP3001685	28	27.5	31	25.5	31	34	34	42	4.70039	4.71076	4.74142	4.24373	4.62931	4.66529	4.62931	4.97438	A	A	P	A	A	P	P	P	hsa_circRNA_102704	hsa_circ_0054254	exonic	chr2	+	42543101	42544664	NM_019063	EML4	AGAAAATATAGCAGATATGGAAGGTGCACTGTGGTTTGTTCTGGATGCAGAAACCAGAGA
ASCRP3001687	42.5	33.5	40	39	43.5	50	53	44	5.39443	5.08743	5.22638	5.20576	5.31738	5.25736	5.39658	5.10849	P	A	P	P	P	P	P	P	hsa_circRNA_102015	hsa_circ_0007882	exonic	chr17	+	27809214	27818883	NM_020791	TAOK1	AGAAAATCCCTCAAGATCGACCTACATCAGAGGAACTTTTAAAGGATGGCCCCAGAAGTA
ASCRP3001689	52	49	49	56.5	46	56.5	57	56	5.64653	5.69346	5.4553	5.78134	5.47975	5.46961	5.41148	5.39443	P	P	P	P	P	P	P	P	hsa_circRNA_103859	hsa_circ_0072688	exonic	chr5	-	64747301	64769779	NM_197941	ADAMTS6	AGAAAATGGGATTGCCCACCACGATAATGCAGTTCTTATTACTAGGTTAAAAAATGGCCA
ASCRP3001690	46	48	56	50	58.5	61	61	69	5.50181	5.65551	5.70042	5.65461	6.00981	5.55839	5.55264	5.7125	P	P	P	P	P	P	P	P	hsa_circRNA_104216	hsa_circ_0078223	exonic	chr6	-	149997395	149997873	NM_004690	LATS1	AGAAACACAAATGAAGGTGACCATCCACGGCAAGATAGCATGGATTTCAGTAATGAATGG
ASCRP3001693	27	32	35	32	40.5	37	38	37	4.63657	4.86104	4.74142	4.82809	5.21429	4.79112	4.8734	4.74479	A	A	M	A	A	P	P	P	hsa_circRNA_401220		exonic	chr14	-	23550956	23559842	NM_014977	ACIN1	AGAAACCAAGGAAAGGAGAAAGACGATCATCTAGGGTCAGACAGATTGGTGAGGAAATGA
ASCRP3001695	35.5	32	48	34	31	56	51	59	5.09668	4.9307	5.48781	4.94833	4.78131	5.4553	5.31058	5.47975	P	A	P	P	A	P	P	P	hsa_circRNA_406725		intronic	chr5	-	180286875	180286984	ENST00000359141	ZFP62	AGAAACTAAACAGCCATCTATTCGGGGGCATTTGGGTTGTCTCCAATTTGTTGTTACTTC
ASCRP3001696	37	35	42	37	38.5	43	44.5	50	5.15731	5.11631	5.22638	5.15984	5.15731	5.098	5.03888	5.22638	P	A	P	P	P	P	P	P	hsa_circRNA_014491	hsa_circ_0014491	exonic	chr1	-	155141883	155145368	NM_173852	KRTCAP2	AGAAACTGACCCTGAATGTTCAATAAAGTTGATTCTTTGTATGGTGGGTACGGGCACCTC
ASCRP3001698	56.5	61	54	46	46	58.5	58	75.5	5.74481	6.08213	5.61468	5.45633	5.55264	5.49982	5.49383	5.84233	P	P	P	P	P	P	P	P	hsa_circRNA_103686	hsa_circ_0070348	exonic	chr4	-	85781564	85781775	NM_014991	WDFY3	AGAAACTGTATATGATGCTGCCAGTGTTTAACAGGAATTAGAAGTGCGTCTCACCAACCA
ASCRP3001699	37	40	53	46.5	48.5	49	51	45	5.15731	5.36629	5.62751	5.58681	5.74649	5.19472	5.28306	5.13182	P	P	P	P	P	P	P	P	hsa_circRNA_405779		exonic	chr19	-	37935808	37945975	uc002ogj.3	ZNF569	AGAAAGAAGAGGAAATGACTGAGTCCCAGGGATGTAAACAGCTGGAAAGAACTTTGCTTC
ASCRP3001700	38.5	40	43	44.5	48	45	41	41.5	5.25736	5.36629	5.26441	5.45633	5.59803	5.12409	4.94833	4.91882	P	P	P	P	P	P	P	P	hsa_circRNA_403312		exonic	chr5	-	31406959	31410994	NM_013235	DROSHA	AGAAAGAATAGGCTGTGGGAAAGGACCAAGTTGTTGCGAAGCTCTTTGGTGAATAATAGA
ASCRP3001701	64	57.5	57	56	68.5	56.5	64	52.5	5.95199	6.02374	5.7313	5.81216	6.29346	5.40511	5.60175	5.33089	P	P	P	P	P	P	P	P	hsa_circRNA_020151	hsa_circ_0020151	exonic	chr10	-	120828957	120830597	NM_003750	EIF3A	AGAAAGAATCTCACACAAGATGAGATGCAAAGCTTTCAAATTCTGCCTCCAATACACGCG
ASCRP3001702	38	41	44	45	52.5	47	45	41.5	5.27376	5.4553	5.31738	5.49982	5.79114	5.19472	5.11891	4.91882	P	P	P	P	P	P	P	P	hsa_circRNA_404743		exonic	chr10	+	33093942	33113532	NM_024688	CCDC7	AGAAAGAGTTACCCTGAGACTGATATAGAAAGCTTGAGAGGTGCTTTGGGAAGACGCTTA
ASCRP3001703	44	43	46	48	53	52	53	50.5	5.37501	5.50181	5.26441	5.45633	5.88262	5.31512	5.34427	5.27376	P	P	P	M	P	P	P	P	hsa_circRNA_006599	hsa_circ_0006599	exonic	chr12	-	459786	461490	NM_001042603	KDM5A	AGAAAGATTCTGCCAGAAGAAGAGGAATGTAGCAAACCTCGAGAAGCCTTTGGATTTGAA
ASCRP3001704	24.5	29	36	31.5	35	38	38	34	4.37935	4.71076	4.9858	4.79112	4.98865	4.87032	4.83601	4.70039	A	A	P	A	A	P	P	P	hsa_circRNA_005852	hsa_circ_0005852	exonic	chr2	+	63206322	63217975	NM_015252	EHBP1	AGAAAGCTGTAACTGAGAGCTCAGAGCAGGACATGAAACAGCAAGATGAAGAGCGACGTC
ASCRP3001705	37	37	38	40	47.5	52	50	46.5	5.15731	5.29229	4.9858	5.23119	5.62019	5.31512	5.25027	5.15478	P	P	P	P	P	P	P	P	hsa_circRNA_101044	hsa_circ_0025905	exonic	chr12	+	42768664	42768876	NM_016488	PPHLN1	AGAAAGGAGCAAATCATACTCTTTCCATCAGTCTCAACATAGAAGGACATGAGAGATGGC
ASCRP3001706	33.5	31	42	33	38	37	37.5	36	5.00278	4.9307	5.22638	4.94833	5.11891	4.79112	4.89478	4.79112	P	A	P	P	P	P	P	P	hsa_circRNA_404707		intronic	chr10	+	3150990	3151271	ENST00000381075	PFKP	AGAAAGGCTGTGTTTCTATTGGGAAGGGTTGGGCATCTTCACAAGGTCTCTAGGAGGAAG
ASCRP3001708	89	76	95	84	72	74	75	90	6.44293	6.46402	6.59524	6.47268	6.52746	5.87496	5.87496	6.08877	P	P	P	P	P	P	P	P	hsa_circRNA_030355	hsa_circ_0030355	exonic	chr13	+	53191604	53203917	uc021rjx.1	HNRNPA1L2	AGAAATGACCCACCAGACCAGAAACGGAAGAGAGCGCGGGGGATGTGTTTGGCGTGGGGC
ASCRP3001710	33	29	31	29	30	37	39	41.5	4.98295	4.86104	4.79112	4.75484	4.45527	4.83285	4.8734	4.9858	A	A	P	A	A	P	P	P	hsa_circRNA_400651		exonic	chr10	+	115636279	115644139	NM_198514	NHLRC2	AGAACAACAACCCATTAGTTCCCCTTGGGATGTAGTTTTTGGAACATCAGATGGTCTTCT
ASCRP3001712	45	34.5	45	36	33	50	50.5	48.5	5.46961	5.11631	5.37718	5.08743	4.8887	5.31512	5.29918	5.24314	P	A	P	P	A	P	P	P	hsa_circRNA_101247	hsa_circ_0029961	exonic	chr13	+	33306237	33320238	NM_015032	PDS5B	AGAACAATATCAGCTATGTGCATTAGCTATCAACAGCCTTGCTTCCTGTTTTACATCACA
ASCRP3001713	49	47	46	46	44	48.5	46	48	5.5488	5.76982	5.35532	5.45633	5.4553	5.21429	5.15984	5.19472	P	P	P	P	P	P	P	P	hsa_circRNA_067926	hsa_circ_0067926	exonic	chr3	+	169991073	170011296	NM_002740	PRKCI	AGAACACAGAGGATTATCTCTTCCAAGGAACCAGTGATGCCCATGGATCAGTCATCCATG
ASCRP3001715	39	46	40	37	46.5	221.5	200	232	5.31058	5.60545	5.22638	5.00278	5.62019	7.52307	7.32417	7.40726	P	P	P	P	P	P	P	P	hsa_circRNA_059060	hsa_circ_0059060	exonic	chr2	+	242282406	242283312	NM_004404	SEPT2	AGAACCCAGAGCACAATGACTTTCTGAAGCTGAGAACCATGCTCATATTCTGGATGAAAT
ASCRP3001717	33	34	40	32	34	36.5	38	38	5.0251	5.05795	5.22638	4.82809	4.84858	4.63657	4.83601	4.80731	P	A	P	P	A	M	P	P	hsa_circRNA_406388		intronic	chr3	+	156570556	156606186	ENST00000467376	LEKR1	AGAACGAATGCCAGATCTACAACATTCTGTCACTGAGCCATACATAGATGTTGCCTGAAG
ASCRP3001718	32	33	56	34.5	36	65	58	67.5	4.98295	4.9307	5.68648	4.98295	5.0251	5.66886	5.5038	5.63841	A	A	P	P	A	P	P	P	hsa_circRNA_100656	hsa_circ_0004896	exonic	chr10	-	99196947	99197507	NM_016046	EXOSC1	AGAACGAGCTGGGAGTGGTGGTAGCCCACAGTGAGTCAGGTTGAAATTTATAAGAGTTTC
ASCRP3001719	3876.5	3919.5	2273.5	4395	2446.5	2988.5	3224.5	2144	12.0524	12.4737	11.6856	12.5277	12.6426	11.1747	11.2139	10.2767	P	P	P	P	P	P	P	P	hsa_circRNA_010096	hsa_circ_0010096	exonic	chr1	+	16093870	16101291	NM_017556	FBLIM1	AGAACGAGGTGTACTGCCTGGACGACTTCTACAGGATGCCCACCCCCTCCTCCTGTCCTG
ASCRP3001723	62	60.5	60	67	61	50	55.5	50	5.95199	6.12022	5.82494	6.14209	6.08877	5.34648	5.4553	5.16487	P	P	P	P	P	P	P	P	hsa_circRNA_004512	hsa_circ_0004512	intergenic	chr11	+	65093858	65094257			AGAACTGAAGCATTGGATTAGCAGCTCAGGATACCGCCTTCAAACAAGGGGTTCAGCTTC
ASCRP3001726	34	29	37.5	31	36	39	42	38	5.0251	4.71076	5.00278	4.68995	5.06336	4.87032	4.9858	4.93365	P	A	P	P	A	P	P	P	hsa_circRNA_103359	hsa_circ_0008639	exonic	chr3	-	47716964	47719801	NM_003074	SMARCC1	AGAACTTTGGTCTCCGTACTGACATTTACTCCAAGAAAACATTAGCAAAGATACTTGGCA
ASCRP3001727	41	40	43	44	46	47	45	42	5.32752	5.36629	5.30603	5.45633	5.59803	5.19472	5.09008	4.97438	P	P	P	P	P	P	P	P	hsa_circRNA_007342	hsa_circ_0007342	sense overlapping	chr18	+	66564455	66564919	NM_024781	CCDC102B	AGAAGAAAAATGAACTAGAGAGATTGCAAGCTGAAAATACCTCGGAGTGGGACAAGAGGG
ASCRP3001729	53	46	60	50	58	52	55.5	47	5.64653	5.6724	5.82494	5.69433	6.05526	5.31512	5.38583	5.16487	P	P	P	P	P	P	P	P	hsa_circRNA_406591		exonic	chr5	-	16779653	16783578	NM_012334	MYO10	AGAAGACAAGACAATCAGTGACCAGGAATCCTTTAGGGAAGTTATTTGGTGAAAGTGGGG
ASCRP3001730	49	46.5	48	48	48	52	54.5	53	5.58681	5.6724	5.4553	5.53135	5.67858	5.23119	5.41148	5.31512	P	P	P	P	P	M	P	P	hsa_circRNA_008672	hsa_circ_0008672	exonic	chr1	+	33133825	33138502	NM_005610	RBBP4	AGAAGACAATATCATGCAAGTGTGGCAAATGAATTTGGAGGTTTTGGTTCAGTTAGTGGA
ASCRP3001731	30	33.5	35	35	38	54	56.5	60	4.82332	5.02233	5.02233	5.00278	5.06336	5.42833	5.46145	5.5038	A	A	P	P	P	P	P	P	hsa_circRNA_103938	hsa_circ_0001529	exonic	chr5	-	132227855	132228810	NM_014423	AFF4	AGAAGACCGAAGGGAAGACTTCCAGTAGCTCCAAGGAGGTTAAGAATGAAGATGATAACC
ASCRP3001732	39	39	50	45.5	58.5	99	90	93	5.23837	5.36629	5.58306	5.43876	6.05526	6.33928	6.16991	6.13633	P	P	P	P	P	P	P	P	hsa_circRNA_000479	hsa_circ_0000479	exonic	chr13	-	43528083	43544806	NM_033255	EPSTI1	AGAAGAGAAGCATTTAGAGAGCATCAGCAATACACAAGTGCATACACCTTGATAGCACCA
ASCRP3001733	38	36	45	42	59.5	50	50	43.5	5.15731	5.26441	5.31738	5.34648	6.00981	5.31512	5.28306	4.9858	P	P	P	P	P	P	P	P	hsa_circRNA_079800	hsa_circ_0079800	exonic	chr7	-	33060883	33063720	NM_016489	NT5C3A	AGAAGAGAAGTACCCTTATATGGTGGAATGATAATAACGGACTTTGATATGACACTCAGT
ASCRP3001734	52	53	58	52	62	52	60	61.5	5.69346	5.88872	5.76153	5.72534	6.1567	5.40511	5.60175	5.5943	P	P	P	P	P	P	P	P	hsa_circRNA_400835		exonic	chr11	-	111706887	111709101	NM_001077690	ALG9	AGAAGAGCCATCCAGATATAAATGTTACCACTTTGTGTTTCAACGATATCGCCTGGAGCA
ASCRP3001735	64.5	63	69	62	78.5	63	67	62	5.99008	6.18981	6.10458	5.97296	6.6257	5.64203	5.69868	5.58306	P	P	P	P	P	P	P	P	hsa_circRNA_103072	hsa_circ_0002096	exonic	chr20	-	44477088	44483931	NM_005469	ACOT8	AGAAGAGCTGCTTGACTGTGAGACCCTCATTGACCAGTATTTAAGAGGAAGGCATTACTG
ASCRP3001736	51	53	58	49	61	52.5	58.5	51	5.64653	5.90311	5.76153	5.63932	6.1567	5.30603	5.5137	5.21429	P	P	P	P	P	P	P	P	hsa_circRNA_102970	hsa_circ_0059071	exonic	chr2	+	242343242	242352836	NM_014808	FARP2	AGAAGATACTAGAATTCCATCAGAAGCACGTCCTAAATGCGATGGCCAGGTATTACTGAC
ASCRP3001737	45	51	48	42	47	53	48	51.5	5.41148	5.73469	5.4553	5.30603	5.64203	5.37501	5.20209	5.21429	P	P	P	P	P	P	P	P	hsa_circRNA_102336	hsa_circ_0047322	exonic	chr18	+	23895192	23915195	NM_005640	TAF4B	AGAAGATCCAGAACAGCTGAGATTAAAGCAGAAAGCCAAAGAGAGATGAGGATGACATCA
ASCRP3001738	40	42.5	48	46.5	56	46	47.5	44	5.31058	5.4553	5.48781	5.58681	6.02512	5.19472	5.23119	5.06605	P	P	P	P	P	P	P	P	hsa_circRNA_003722	hsa_circ_0003722	exonic	chr10	+	120867459	120892121	NM_001303111	FAM45A	AGAAGATCCAGAGAAATCAGAGAGCCACGTTATACAGTGACCATCTTTCCACCGTAGAAA
ASCRP3001739	64	74	75	69	82	72	80.5	67	5.93367	6.30719	6.18857	6.14209	6.72109	5.81696	5.96721	5.66886	P	M	P	P	P	P	P	P	hsa_circRNA_004868	hsa_circ_0004868	exonic	chr20	-	48256214	48257202	NM_004776	B4GALT5	AGAAGATGACGACCTCTGGAACAGGTTGGTACCCAACCCTTTAATCGAGCCATGCTTTTC
ASCRP3001740	39	44	45	44.5	43	46	46.5	47.5	5.27376	5.52745	5.30603	5.43876	5.37284	5.19472	5.14207	5.11891	P	P	P	P	P	P	P	M	hsa_circRNA_404846		exonic	chr11	+	9495323	9496180	ENST00000496276	ZNF143	AGAAGATGGTACCACAGCATTTATTCACCACACCTCCAAAGGATCACTGGATGTGTTATT
ASCRP3001741	42.5	43	51	50	59.5	49	50	45	5.32752	5.41571	5.52353	5.66886	6.10589	5.25736	5.28306	5.10849	P	P	P	P	P	P	P	P	hsa_circRNA_024825	hsa_circ_0024825	exonic	chr11	+	126275990	126283543	NM_006278	ST3GAL4	AGAAGCAGACCATTCACTACTATGAGCAGATCACGCTCAAGTCCATGGCGGTGGCCCGAG
ASCRP3001746	29	34	33	29	37.5	45	44	44.5	4.82332	5.02233	4.86724	4.5698	5.15731	5.16236	5.02233	5.0566	A	A	P	A	A	P	P	P	hsa_circRNA_005067	hsa_circ_0005067	intronic	chr1	-	32381491	32385259	ENST00000602889	RP11-84A19.4	AGAAGGAATCCACGTTCTAGTGAGTTTTTCGTTGGAATATACGTTGCACATTTATGGCGA
ASCRP3001747	27	30.5	38	33	37	42	44	40	4.566	4.89478	5.06605	4.94833	5.11891	4.94833	5.05795	4.79112	A	A	P	P	A	P	P	M	hsa_circRNA_040929	hsa_circ_0040929	exonic	chr16	-	89371613	89383486	NM_013275	ANKRD11	AGAAGGACTCGGACACAGCAGACGGTTGATGATGAAGCGCCGGCCGTGTAAATGAAGATC
ASCRP3001749	42	39	44	40	45	46.5	43	45	5.31058	5.36629	5.34427	5.23119	5.50181	5.19472	5.05795	5.00278	P	P	P	P	P	P	P	P	hsa_circRNA_400987		exonic	chr12	-	66923610	66990707	NM_021150	GRIP1	AGAAGGCAATACCTTTGGTTTTGTAATTCGAGATGAGAGTCCCTACACTAAATCCGCCAG
ASCRP3001752	32	26	34	29	37.5	37	34.5	38	5.06605	4.63657	4.84231	4.53522	4.98865	4.83285	4.62931	4.86414	P	A	P	A	A	P	P	P	hsa_circRNA_103199	hsa_circ_0062887	exonic	chr22	+	31661931	31664186	NM_005569	LIMK2	AGAAGGTCAGGTTTGCCAAAGGAATCGCCTCCGGAATGGCGCAGTAACAGTATCTCCAAG
ASCRP3001753	38	35	38.5	37	50	38	38.5	33.5	5.17489	5.05795	5.04981	5.06336	5.55264	4.83285	4.89478	4.67591	P	A	P	P	P	P	P	P	hsa_circRNA_104125	hsa_circ_0076794	exonic	chr6	-	53138017	53156761	NM_021814	ELOVL5	AGAAGTACATCACTCAGGGGCAGCTGATACTAGAGTAAAAGGATGGTTTCTTCTGGACAA
ASCRP3001754	127	94.5	106	88	56.5	142	146	232	6.92332	6.77724	6.75237	6.55889	6.00981	6.85641	6.85018	7.41837	P	P	P	P	P	P	P	P	hsa_circRNA_405776		exonic	chr19	+	37579940	37587017	ENST00000587082	ZNF420	AGAAGTCTGCCATCTGTTTCATTGTTATTCCTTTTCTCTGCATTCTCCAGACTCTGTGCT
ASCRP3001755	34	36	45	38	53	41	41	35.5	4.8734	5.11631	5.34427	5.15984	5.62019	4.94833	4.94833	4.70039	P	P	P	P	M	P	P	P	hsa_circRNA_402237		exonic	chr2	-	45715378	45780869	NM_018079	SRBD1	AGAAGTGCAGGTGGAGACCACGTAGCTTTGCAAGGCCAGAGTTAATGAAGATCTTATATA
ASCRP3001756	36	38	60.5	39	43	50.5	50	51	5.05525	5.31512	5.84076	5.30603	5.47975	5.24552	5.28306	5.30146	P	P	P	P	P	P	P	P	hsa_circRNA_001835	hsa_circ_0001835	sense overlapping	chr9	+	2643266	2643521	NM_003383	VLDLR	AGAAGTGGCGATGTGATGGGGACCCTGACTGCAAGGATGGCAGTGATGAGCTGGACTGTG
ASCRP3001758	29	36	32	33	40	57	48	58	4.82332	5.16738	4.79112	4.89174	4.98865	5.48379	5.25027	5.47975	A	A	P	P	A	P	P	P	hsa_circRNA_001312	hsa_circ_0001312	exonic	chr3	+	56600621	56601081	NR_024460	CCDC66	AGAAGTTCGTTGGAAGCAAAAAAAGCCCAGTGGAGGAAAGAGCTAGGTCAATATAGTCTA
ASCRP3001759	38	39	43	40	43	40.5	47.5	44	5.15731	5.31512	5.26441	5.30603	5.39658	4.9307	5.10849	5.13182	P	P	P	P	P	P	P	P	hsa_circRNA_013093	hsa_circ_0013093	exonic	chr1	+	89206670	89251896	NM_006256	PKN2	AGAAGTTTACACTGGAACTGGACAGGGGGGATTCCCGAAGTCTTCCGTTTTCTGAGAATG
ASCRP3001760	135	83	129.5	105.5	91.5	113.5	129	122	7.00421	6.65283	7.05866	6.81737	6.95782	6.53915	6.67947	6.54495	P	P	P	P	P	P	P	P	hsa_circRNA_104232	hsa_circ_0078357	exonic	chr6	+	155063089	155099179	NM_001286189	SCAF8	AGAAGTTTATTCAGAAAGATTGTGCCTCTACTCCTGCTTGTACAGACTGCTTTTCCAGCA
ASCRP3001761	43	34	35.5	31	34	35	33	36	5.34427	5.05795	4.91584	4.622	4.84858	4.66529	4.62931	4.70039	P	A	P	A	A	P	P	P	hsa_circRNA_009556	hsa_circ_0009556	exonic	chr1	+	8030953	8045342	NM_007262	PARK7	AGAATAAACAGGGCATTTAGCAAACTATCTGCTGCTGTGAAGGAGATACTGAAGGAGCAG
ASCRP3001764	34	32	36	36	35	38.5	39	34	4.98295	4.9307	5.00278	5.15984	4.92774	4.84858	4.91584	4.7142	P	A	P	P	A	P	P	P	hsa_circRNA_404963		sense overlapping	chr12	-	10741985	10752211	NR_028045	KLRAP1	AGAATAGACTCTATTTTCTCTGATTCGGTGTGCGCCAAGAAGAAAAGCCCCTAAGGGATC
ASCRP3001769	31	35	36	32	36	32	38.5	40	4.82332	5.08743	5.02233	4.82809	4.92774	4.5698	4.93365	4.87954	A	P	P	P	A	A	P	P	hsa_circRNA_100078	hsa_circ_0010440	exonic	chr1	-	21076215	21076375	NM_016287	HP1BP3	AGAATCACCCAGGAACCAATTCTAACTATCAAACTGAAGAAATCAGGGGAGAAACCCCTG
ASCRP3001771	3553	2189.5	1224	2551.5	764	2635	2821	3745	11.9788	11.5885	10.8517	11.7059	10.9572	11.0055	10.9751	11.0047	P	P	P	P	P	P	P	P	hsa_circRNA_001073	hsa_circ_0000687	sense overlapping	chr16	+	29756705	29756841	uc002dtq.1	BC041466	AGAATCCCCATTTCCCTCCCAGACCCCAGGGTGCCTCAGACAAGAAAGGGTAAGCGTGAG
ASCRP3001776	33	32	34	38	34	32	34	37	5.0251	4.98865	4.76814	5.20576	4.78131	4.62566	4.67591	4.79112	P	A	P	P	A	A	P	P	hsa_circRNA_104350	hsa_circ_0079933	exonic	chr7	+	40027197	40102699	NM_003718	CDK13	AGAATTAATAAGACGGTCTGGAAAATCCCGAAGCAGAAGCCCGTATTCATCTAGGCATTC
ASCRP3001777	51	51	45	48	44	53	53	55.5	5.64653	5.80814	5.34427	5.53135	5.4553	5.40511	5.39658	5.35532	P	P	P	P	P	P	P	P	hsa_circRNA_100066	hsa_circ_0010052	exonic	chr1	+	15956819	15978390	NM_032341	DDI2	AGAATTAGCAGAAGCCCTTCAAAAATCAGCAGAGGATGCAGACTTACCCCGAATAGATTT
ASCRP3001778	38	40	36	36	33	57	64	62	5.11371	5.05795	4.9366	5.00278	4.84858	5.4553	5.62568	5.5038	P	M	P	P	A	P	P	P	hsa_circRNA_101227	hsa_circ_0029636	exonic	chr13	+	20632714	20641530	NM_003453	ZMYM2	AGAATTATGCACCTGACAGCATCTATTACCTTTGCCTTGGAATACAGGAGGGTTCAGCAC
ASCRP3001780	51.5	49.5	44.5	56	36.5	56	61	56	5.63297	5.71594	5.31738	5.84233	5.0251	5.48379	5.55264	5.42414	P	P	P	P	A	P	P	P	hsa_circRNA_104332	hsa_circ_0079619	exonic	chr7	+	24663284	24681487	NM_016447	MPP6	AGAATTGGTTGGTATACTCAAAGAACCTCACTTCCAGCAATGCAGCAAGTCTTGGAAAAC
ASCRP3001782	91	24	30.5	28	29	33.5	36	36	6.48481	4.40509	4.76814	4.48779	4.62931	4.63657	4.75484	4.70039	P	A	A	A	A	P	P	P	hsa_circRNA_102344	hsa_circ_0005122	exonic	chr18	+	29691716	29706763	NM_016271	RNF138	AGAATTTGTGTTTCTGTAGAAAATGTTTCCTGACTGCAATGAGGGAAAGCGGAGCACATT
ASCRP3001783	41.5	29	30	34	33.5	35	33	35	5.22155	4.71076	4.69344	5.00278	4.95416	4.66529	4.67591	4.74479	M	A	A	P	A	P	P	A	hsa_circRNA_003939	hsa_circ_0003939	exonic	chr9	+	108296773	108301632	NM_001145313	FSD1L	AGACAAAATTTACTCAGCCAGTACTACCTGGTTTCATGAAGTGGTACACCATCCCCAAAA
ASCRP3001787	84.5	72	61	87	57.5	103	104	88	6.32022	6.35644	5.85329	6.53526	6.02512	6.36795	6.36083	6.08213	P	P	P	P	P	P	P	P	hsa_circRNA_405709		exonic	chr19	-	334399	336173	NM_017550	MIER2	AGACAAGCCCAAGGAGGAGCTGGAGAAGGACTTCATCTCCCAGGCCTCCTCGCTGGGGAG
ASCRP3001789	64	55	57	62	55	77.5	79	73	5.93367	5.95853	5.79195	6.0028	5.84233	5.92479	5.97439	5.81216	P	P	P	P	P	P	P	P	hsa_circRNA_104838	hsa_circ_0087641	exonic	chr9	-	99284787	99327765	NM_003671	CDC14B	AGACAATCCAAAACAAACGCTATTCCTCTCACATCGCCTTTGTTTTGCCATTCTCTACAG
ASCRP3001790	167	124	113	159	86	149.5	153.5	174	7.30719	7.18982	6.84077	7.42573	6.80251	6.93073	6.9436	7.03031	P	P	P	P	P	P	P	P	hsa_circRNA_104456	hsa_circ_0008628	exonic	chr7	-	105099614	105105861	NM_019042	PUS7	AGACACCACCAGTTTTTGCTTCTGCCACAGCCACCTATATTGAGGAAGATGATGTTAATA
ASCRP3001791	29	27	36	32.5	39	36	35	32	4.66884	4.47162	4.9858	4.92477	5.21429	4.79112	4.75484	4.61097	A	A	P	P	A	P	P	P	hsa_circRNA_001531	hsa_circ_0001531	exonic	chr5	+	132426884	132428481	NM_002154	HSPA4	AGACACCAGCAGAAAATAAGGCAGAGTCTGAAGAAATGGAGCTCAGTTTTCAGTTCAGAA
ASCRP3001792	28	31	32	29	31	37	37	34	4.70039	4.86104	4.79112	4.75484	4.48376	4.83285	4.78131	4.61097	A	A	P	A	A	P	P	P	hsa_circRNA_007654	hsa_circ_0007654	exonic	chr2	-	110332157	110350696	NM_144710	SEPT10	AGACACTTGATCTCTTAACCATGAAGAACCTTGACAGCAAGCTCTTTCAGTCTCACATGG
ASCRP3001794	129.5	85	65	92	44	188	188	241	6.94324	6.51075	5.94469	6.59524	5.4553	7.26736	7.2372	7.46479	P	M	P	P	P	P	P	P	hsa_circRNA_028152	hsa_circ_0028152	exonic	chr12	-	110397651	110399490	NM_014776	GIT2	AGACAGCAGGGCAGTTCTCTCTCGGGTTCAAAAGCTAAGTAATCATTTGTTTGAAGAACT
ASCRP3001795	60.5	46	49	62	51	54	53	54	5.87803	5.62019	5.41782	5.94689	5.76982	5.34648	5.32415	5.39443	P	P	P	P	P	P	P	P	hsa_circRNA_404815		intronic	chr10	+	122395277	122395661	NR_049879	MIR5694	AGACAGCAGTTGTCAGGGAGCCCAGCTTTCAGATGTGATGTCTAAATGAGAATTGAAATA
ASCRP3001796	34	32	36	36	35.5	40	43	40	5.00278	4.98865	4.9366	5.13952	4.95416	4.87032	5.09008	4.9858	P	A	P	P	A	P	P	P	hsa_circRNA_406146		exonic	chr21	-	36421138	36437369	uc002yut.1	RUNX1	AGACAGCATATTTGAGTCATTTCCTTCGTACCCACAGTGCTTCATGAGAGAGCGAGCCCG
ASCRP3001797	132	92	104.5	122	68	118	115	131	6.95818	6.75654	6.75237	7.02617	6.39659	6.57977	6.50828	6.65641	P	P	P	P	P	P	P	P	hsa_circRNA_103143	hsa_circ_0003342	exonic	chr21	+	45497573	45500008	NM_003274	TRAPPC10	AGACAGCCCAGGATTTGTCCCATGCCACCATTGAAATGTATACAAGCATTGGGAGGATTC
ASCRP3001801	477	397.5	208	397	169.5	335	358	343	8.75008	8.82992	7.84509	8.69501	8.08514	8.13185	8.1858	7.9683	P	P	P	P	P	P	P	P	hsa_circRNA_103689	hsa_circ_0007324	exonic	chr4	+	87693930	87696805	NM_006264	PTPN13	AGACATGTCACTTCCTTCATTGGTATTGAAAGCAACAAGTAATCCTTCCCCTCTACCACC
ASCRP3001802	177	137	99	171	85	166.5	160	143	7.3734	7.35424	6.59524	7.50133	6.72109	7.08413	6.98867	6.76941	P	P	P	P	M	P	P	P	hsa_circRNA_001832	hsa_circ_0001832	exonic	chr8	+	145223197	145255444	NM_032450	MROH1	AGACATGTCATCAACTCAGCTGAGCTGGCCTCCACCCTGCTGGACGCCATCACCGATAAG
ASCRP3001806	45	32	93.5	44	47	46.5	47	63	5.46961	4.98865	6.55841	5.45633	5.64203	5.18236	5.18979	5.55648	P	A	P	P	P	P	P	P	hsa_circRNA_405792		intronic	chr19	-	46133214	46133304	ENST00000588496	EML2	AGACCAAGGTGGTGGATAATGGAGGCAACCTGCTGTGTGCAGTGGATGAATCCAATGATC
ASCRP3001808	30.5	35	34	36	41	40	42	40	4.98295	5.11631	4.86724	5.06336	5.31738	4.87032	5.00278	4.97438	A	A	P	P	P	P	P	P	hsa_circRNA_007936	hsa_circ_0007936	sense overlapping	chr6	+	47471015	47472494	NM_012120	CD2AP	AGACCACCACAATAGAGCAAATGTCATAGTAGAGCAGATACCTCAATAAATTGACTATAT
ASCRP3001809	144	127	139	137	135.5	139.5	145	125.5	7.07078	7.19844	7.22881	7.19475	7.69043	6.80251	6.82256	6.55841	P	M	P	P	P	P	P	P	hsa_circRNA_102628	hsa_circ_0052767	exonic	chr2	-	15601324	15651474	NM_015909	NBAS	AGACCACTTCTCCACATGAATATTCTGTTTTGCTGCCCGAAGCTTGACTTTTACTTGTTG
ASCRP3001810	513	403	315	449.5	199	463	482	489	8.86998	8.84176	8.56783	8.87277	8.37449	8.59549	8.6027	8.46403	P	P	P	P	P	P	P	P	hsa_circRNA_104414	hsa_circ_0080797	exonic	chr7	+	76062243	76062964	NM_007155	ZP3	AGACCAGAATGCCTCCCCTTATCACACCATCGTGGACTTCCATGGGCAGGGCAATGTGAG
ASCRP3001811	59	46	50	50	44	62	66	68	5.81216	5.6724	5.4553	5.69433	5.50181	5.61468	5.73469	5.69172	P	P	M	P	P	P	P	P	hsa_circRNA_401289		exonic	chr14	-	77812691	77818094	NM_213601	TMED8	AGACCAGGCCCAGGTCCTCAATGAGAGAATGAAGATCTAGAAAACAAGGATACCTCTTTA
ASCRP3001812	44.5	33	49	45	40	48	45	48	5.39443	4.9307	5.4553	5.47975	5.18732	5.23119	5.10849	5.18236	P	A	P	P	A	P	P	P	hsa_circRNA_012969	hsa_circ_0012969	exonic	chr1	+	76253181	76257256	NM_004582	RABGGTB	AGACCAGGTTCTGAATCCCATGCTGGGCAGGGCACTCCACAGAAGGATGTTATTATCAAG
ASCRP3001813	84.5	49	50	67	56	56.5	53	38	6.37067	5.73469	5.48781	6.12022	6.05526	5.52745	5.37284	4.86414	P	P	P	P	P	P	P	P	hsa_circRNA_067548	hsa_circ_0067548	exonic	chr3	-	139076432	139092254	NM_004766	COPB2	AGACCATATCTCATAAAACCTTTTGAATTAACTTGGTCGGGAGGAACCTGCCATGTCCAT
ASCRP3001815	50	40.5	43	47	36	52	55.5	61.5	5.58681	5.43876	5.26441	5.56412	4.98865	5.37501	5.43876	5.55648	P	P	P	P	P	P	P	P	hsa_circRNA_103893	hsa_circ_0073030	exonic	chr5	-	74135898	74137504	NM_015566	FAM169A	AGACCCAGAAAATTCTTGCTCTCTTTGCACCTGAAGATTCACTGACAGAGGATGGCATTC
ASCRP3001816	74	70	72	69	66	105	100	117	6.13697	6.28307	6.06068	6.12022	6.31173	6.39659	6.28885	6.4681	P	P	M	P	P	P	P	P	hsa_circRNA_101947	hsa_circ_0041481	exonic	chr17	-	3853804	3854067	NM_005173	ATP2A3	AGACCCCAGAGCTGTGAACCAGGACAAGAAGAACATGCTGTTTTCTTGGGGGACAAAGTG
ASCRP3001817	97.5	92	82	110	90	92	94	89	6.56032	6.72918	6.31966	6.88263	6.7756	6.21855	6.22399	6.0768	P	P	P	P	M	P	P	P	hsa_circRNA_405108		exonic	chr12	+	132512561	132529498	NM_015409	EP400	AGACCCCTCAGGAGGAAAAGACCAGACTCTTGAAAGAGCGCCTGGATCAGATTTATTTAG
ASCRP3001818	39	34	49	37	41	56	53	63	5.19472	5.05795	5.58306	5.18732	5.34427	5.39229	5.4553	5.60545	P	A	P	P	P	P	P	P	hsa_circRNA_031655	hsa_circ_0031655	exonic	chr14	-	35564253	35568590	NM_017917	PPP2R3C	AGACCGTGTTTTCCAGGAGTGTCTCACTTATGATGGAGAAATGGATTTAGAAAACTACAT
ASCRP3001819	246	202	246.5	235	204	256.5	254	297.5	7.83999	7.89387	8.18456	7.96289	8.3644	7.73809	7.66932	7.7832	P	P	P	P	M	P	P	P	hsa_circRNA_104666	hsa_circ_0008496	exonic	chr8	-	101721360	101725409	NM_002568	PABPC1	AGACCTCATCGGCCTGCCTTAAGTGTGAAAGTAATGACTGATGAAAGTGGAAAATCCAAA
ASCRP3001820	31	32.5	34	33	35.5	51	57	59	4.82332	5.02233	4.95996	4.94833	5.0251	5.31512	5.5038	5.5294	A	A	P	P	A	P	P	P	hsa_circRNA_100259	hsa_circ_0006677	exonic	chr1	-	67356836	67371058	NM_024763	WDR78	AGACCTGGAAGAACCATCCTATAAACGGGAAAGATTGACTAGTTTCACAGGAACAATGCC
ASCRP3001822	64	58	63	57	59.5	62	62	65.5	5.91362	5.99292	5.91436	5.84233	6.10589	5.58681	5.5774	5.5943	P	P	P	P	P	P	P	P	hsa_circRNA_001757	hsa_circ_0001757	sense overlapping	chr7	-	140034228	140037149	NM_032295	SLC37A3	AGACCTTTTCTTCTATATTTAGTGTCTCTGATCCGGGACAAGCTAGGATGGATGTGGGTT
ASCRP3001824	41.5	38	67	44	45.5	89	90	109.5	5.29229	5.26441	6.00981	5.42414	5.52745	6.14591	6.16991	6.41044	P	P	P	P	P	P	P	P	hsa_circRNA_046298	hsa_circ_0046298	exonic	chr17	-	79977183	79977257	NM_001271007	STRA13	AGACGCGCTCCGTGTGGACGTGGACCAGCTGGAGAAGAAGCAGCAGTCCGCGGCGTGCGG
ASCRP3001825	31	36	58	33	83	64	60	70	4.8734	5.31512	5.79195	4.94833	6.78993	5.6777	5.5774	5.69172	A	P	P	P	P	P	P	P	hsa_circRNA_013058	hsa_circ_0013058	exonic	chr1	-	85331067	85331842	uc001dkl.2	LPAR3	AGACGGTGATGACTGTCTTAGCTTCTTTAAATTTCTTTCTAGGATGTTCACTTCTCCACA
ASCRP3001826	32.5	31	38	33.5	39	34	32	34	4.84858	4.79112	4.8887	4.92477	4.92774	4.66529	4.61097	4.64741	P	A	M	P	A	P	P	P	hsa_circRNA_005863	hsa_circ_0005863	exonic	chr18	+	13099474	13103587	NM_032142	CEP192	AGACGTGAAATGGCATCTGTCATCTTTAGCGCCACCTTATGTCAAGGAGTAAACTACAAA
ASCRP3001827	31	51	27	32	31	51	47.5	56	4.8734	5.76982	4.48779	4.89174	4.62931	5.28999	5.20209	5.37284	A	P	A	A	A	P	P	P	hsa_circRNA_000860	hsa_circ_0000860	exonic	chr18	+	77455224	77457988	NM_004715	CTDP1	AGACGTTGATTCACACAACCGAGCAGCACTGTCAGCAGATGTCGAATAAAAGCGGTTCTG
ASCRP3001828	29	32	36	35	37	48	47	49.5	4.8734	5.05795	4.9858	4.98295	4.98865	5.19472	5.25027	5.19472	A	A	P	P	A	P	P	P	hsa_circRNA_104712	hsa_circ_0085782	exonic	chr8	+	142161717	142166069	NM_014957	DENND3	AGACGTTTATTCAGAGATCCTGACATGCATCCTGACGGAACAGCGGATCGTCTTCTTCTC
ASCRP3001830	124	126	113	99	101	106	111	125.5	6.87497	7.17554	6.83011	6.72876	7.11763	6.40938	6.45326	6.55841	P	M	P	P	P	P	P	P	hsa_circRNA_025951	hsa_circ_0025951	exonic	chr12	+	46230371	46233279	NM_152641	ARID2	AGACTCATGTAGCATCTGCCCCAGTTTTGGAAAGACATCGTTGATGATAATGAAGTTCGT
ASCRP3001831	44	38	53	43	54	50	50	43	5.41148	5.21914	5.58306	5.34648	5.88262	5.31512	5.34427	5.06605	P	P	P	P	P	P	P	P	hsa_circRNA_001681	hsa_circ_0001681	exonic	chr7	-	22330793	22357656	NM_012294	RAPGEF5	AGACTCCGAAGAAAGCAGTGATGAAATTCTTGTGCGTCTAACATCTGCGACTCTATCAAG
ASCRP3001833	29.5	34	40.5	30	40	40.5	39	35.5	4.82332	5.05795	5.16487	4.75484	5.34427	4.9715	4.8734	4.76483	A	A	P	P	P	P	P	P	hsa_circRNA_102962	hsa_circ_0001119	exonic	chr2	-	240929490	240954277	NM_004544	NDUFA10	AGACTGACCGTGTCTTACATCAGTTCAGAGAGGTGTGGACCACTACAACGAGGTGAAGAG
ASCRP3001835	31	32	33	31	35	39	41	44.5	4.8734	4.98865	4.8887	4.89174	4.74479	4.91285	4.8734	5.02233	P	A	P	A	A	P	P	P	hsa_circRNA_002153	hsa_circ_0000377	intronic	chr12	-	11273608	11276786	uc001qzf.2	PRB4	AGACTGCATCTGTTCATATGAGTGCTACTCATTGAGTTTCCTTGTGAGGAGATTGTGTGG
ASCRP3001837	41.5	38	50.5	44	61.5	48	49	51	5.32752	5.21914	5.53719	5.45633	6.04301	5.21429	5.20209	5.27376	P	P	P	P	M	P	P	P	hsa_circRNA_407203		sense overlapping	chr9	+	99220665	99220823	NM_014282	HABP4	AGACTTCACAGCTGAGAAGTTTCCAGATGAAAAAAGCGGACTCCTAGAAGAGGGGAGCAG
ASCRP3001839	54	49	46	53	59	68.5	67	66	5.70734	5.76982	5.34427	5.73469	6.02512	5.78788	5.72022	5.66886	P	P	P	P	P	M	P	P	hsa_circRNA_406308		intronic	chr3	+	99394503	99396732	ENST00000273342	COL8A1	AGACTTGAATGGAGCTCACACGTTCACCAACTCACCCTTGAAGTCATCTCAAGAACAAAA
ASCRP3001840	1523.5	1727.5	319	731	533	34859	36374	38620.5	10.5593	11.1829	8.59374	9.77077	10.2382	14.2821	14.3559	14.1385	P	P	P	P	P	P	P	P	hsa_circRNA_400850		exonic	chr11	+	118890859	118892596	NM_016146	TRAPPC4	AGACTTTGCCCTCAAGAATCCATTCTATTCCTTAGAAATGCCTATCAGGCTCTTTGCCAT
ASCRP3001841	44	34	57	43	31	44.5	41	47	5.41148	5.05795	5.7313	5.34648	4.66884	5.1111	4.9858	5.18236	P	A	P	P	A	P	P	P	hsa_circRNA_001030	hsa_circ_0000333	intronic	chr11	+	68229037	68229117	ENST00000265636	PPP6R3	AGACTTTTTAATTATAGGTGAACGGGATGGGTCTTTGGATGTGTTTCCTGTTGAGGTCCT
ASCRP3001846	123	86.5	96.5	118	75	130	128.5	131	6.87497	6.67859	6.57411	6.9908	6.46555	6.70648	6.6671	6.63752	P	P	P	P	P	P	P	P	hsa_circRNA_047040	hsa_circ_0047040	exonic	chr18	+	13387339	13438383	NM_181481	LDLRAD4	AGAGAACTGTCTCCTGGTGACCGAGCACCCGCCTCCGGGCATCTTCAACTTTTCAGAGGC
ASCRP3001851	25	28	32	29.5	34	34	35	34	4.66884	4.71076	4.82332	4.64741	4.98865	4.70386	4.75484	4.61097	A	A	P	A	A	P	P	P	hsa_circRNA_405926		intronic	chr2	-	86768239	86769435	NR_036454	CHMP3	AGAGACCTCAGAAGAGTCACACCTTAATAATAAGGATCAGGTCAATGAGTGGTCATTGAA
ASCRP3001852	58	50	67	58.5	62	71	67.5	71	5.77641	5.76982	6.00981	5.87956	6.10589	5.8486	5.76982	5.73469	P	P	P	P	P	P	P	P	hsa_circRNA_101470	hsa_circ_0034326	exonic	chr15	-	31947298	31981684	uc001zfs.1	OTUD7A	AGAGACCTGCTGGAAGAGTTCTCAGGCGCTGTGGTCTCACCTTCCACTGGGGCAACAATG
ASCRP3001853	31	35	34	37	31.5	53	53.5	61	4.79112	4.86104	4.8887	5.11371	4.74479	5.34648	5.35532	5.5038	A	A	P	P	A	P	P	P	hsa_circRNA_002789	hsa_circ_0002789	exonic	chr17	+	49340634	49346265	NM_016001	UTP18	AGAGACTACTAAGCGGAAAACATCTTCAGATGGTTCAAGAACATGAAGACTCGGGTGACT
ASCRP3001854	142	104	81	129	75.5	157	148	156	7.07078	6.95782	6.30832	7.11796	6.53866	6.99505	6.89367	6.88569	P	P	P	P	P	P	P	P	hsa_circRNA_104797	hsa_circ_0087293	exonic	chr9	+	82267504	82268990	NR_104239	TLE4	AGAGACTCCATCAAGCAGCAACAACTCCAGGCCCAGCATTTATCACATGGACATGGTCTC
ASCRP3001855	41	36	40	38	38	40	38	41	5.34427	5.11631	5.14971	5.08743	5.11891	4.91285	4.8734	4.91882	P	A	P	P	A	P	P	P	hsa_circRNA_100309	hsa_circ_0004127	exonic	chr1	-	115005725	115007010	NM_015906	TRIM33	AGAGACTGTCAGCTATTGGAACACAAAGAACATAGTTGGTGTAATACGGTGCCCAGTATG
ASCRP3001856	112	78	105	98	78.5	90.5	88	79	6.75571	6.51075	6.74524	6.73893	6.6257	6.15859	6.10458	5.91436	P	P	P	P	P	P	P	P	hsa_circRNA_404459		exonic	chr1	+	26594973	26596105	NM_022778	CEP85	AGAGAGAAGCAGAATTCTCCTCCGCTGGACATAGGTCAAAGGTCGTGATAAACATATCAA
ASCRP3001857	37	33	42	36	31	42	41	49	5.22155	5.11631	5.18979	5.15984	4.59614	4.94833	4.9858	5.22638	P	A	P	P	A	P	P	P	hsa_circRNA_405201		exonic	chr14	-	35269429	35272194	NM_013448	BAZ1A	AGAGAGGCTTAAAGTAGAAAGAGAAAAGGCATCATCTCTTTCAACGTATAAAATAGCAGA
ASCRP3001858	104	109	126.5	83	82.5	70	64.5	85	6.65998	7.02166	7.04165	6.41573	6.71166	5.76816	5.68648	6.02374	P	P	P	P	P	P	P	P	hsa_circRNA_405135		sense overlapping	chr13	-	38624905	38647113	NR_047500	LINC00571	AGAGAGTGAAGGGGTATGATGAGACCAAAAGACCAGGAGACAACTGCCAAAGGTTATTAT
ASCRP3001859	27	29	37	33	34	38	39	39	4.70039	4.79112	5.00278	5.06336	4.84858	4.79112	4.83601	4.8978	A	A	P	M	A	P	P	P	hsa_circRNA_103919	hsa_circ_0007003	exonic	chr5	+	96058342	96066564	NM_173060	CAST	AGAGAGTGTTGCTGGTATCACTGCAATATCTGGCAAGCCGGGTGACAAGGTGTCAGCTTC
ASCRP3001861	31	34	31.5	33	34.5	35	35	30.5	4.98295	5.11631	4.84231	4.86104	4.92774	4.7515	4.67591	4.54298	A	A	P	P	A	P	P	A	hsa_circRNA_103423	hsa_circ_0005605	exonic	chr3	+	100013930	100016889	NM_018309	TBC1D23	AGAGATCCTTCAAGCGAATCAGCTACAAGGGCTTGGAAGTCTTTTTGCATGTTACTGTTC
ASCRP3001863	533	452	398	440	332	522	562	552.5	8.94937	9.02609	8.97154	8.84225	9.35183	8.79715	8.83881	8.65396	P	P	P	P	P	P	P	P	hsa_circRNA_100164	hsa_circ_0011545	exonic	chr1	+	35846859	35865177	NM_005095	ZMYM4	AGAGATGGCTTCCCCCAACCCAGACGAAGAAGACATTTTAAATCCAAAGGATGTGATCAG
ASCRP3001864	144	132	187.5	144.5	128	172	176	186	7.08944	7.28366	7.66932	7.26678	7.5689	7.13024	7.1267	7.11763	P	P	P	M	P	P	P	P	hsa_circRNA_103465	hsa_circ_0067231	exonic	chr3	-	128356641	128363826	NM_002950	RPN1	AGAGATGTGCCTGCCTATAGTCAGGTAAAGGGAGAAGATGAGGAAGAGAACAATTTGGAA
ASCRP3001866	80	78	89.5	76	82.5	78	80.5	80	6.28075	6.46402	6.47369	6.30262	6.78993	5.93662	5.98582	5.91436	P	P	P	P	P	P	P	P	hsa_circRNA_001430	hsa_circ_0001516	exonic	chr5	+	96437462	96438798	ENST00000509481	CTD-2215E18.1	AGAGCAGACTTCACACATAGGAGACGGGTTTGGCTCTGTGATTCATCAGAAATAAGAAAA
ASCRP3001870	145	103.5	109	138.5	87	142	161	154	7.11047	6.96505	6.79074	7.22369	6.84509	6.85641	7.01052	6.85369	P	P	P	P	P	P	P	P	hsa_circRNA_407284		intronic	chrX	+	47028897	47030400	ENST00000329236	RBM10	AGAGCCAGCGGCCAGCTCCTAGGCCTGCCCAGACTGACTGCCCGTCTGGTGTGAGGAGGG
ASCRP3001871	62	63	59	67	67	61	71	63	5.91735	6.17989	5.82494	6.07412	6.33983	5.50578	5.80249	5.54107	P	P	P	P	P	P	P	P	hsa_circRNA_402906		exonic	chr3	+	88202379	88202621	NM_173824	C3orf38	AGAGCCAGTTACAAAGACAGAGGACATCCACCTATTTCAACAGATGCTGTTCATGCAATA
ASCRP3001872	170	84	97	98	75	228	211.5	435	7.27087	6.58776	6.5793	6.71509	6.55362	7.55362	7.40087	8.2982	M	P	P	P	P	P	P	P	hsa_circRNA_005801	hsa_circ_0005801	exonic	chr10	-	98303832	98325183	NM_020123	TM9SF3	AGAGCCATTCCTTTTGGAACAATGATGATGTGATGCCAGCCACTTACTGTGAAATTGATT
ASCRP3001873	95	97.5	101	96.5	100	83	86	86	6.51075	6.82614	6.69522	6.64204	7.01331	6.04574	6.06203	6.04301	P	P	P	P	M	P	P	P	hsa_circRNA_000519	hsa_circ_0000262	antisense	chr10	-	121048086	121048266	NM_005308	GRK5	AGAGCCCACCATGTTGCTGCAGCAGTGACACAGTGAGGTACAGCAGAGATGAGGAAGAGC
ASCRP3001874	28	34	33	31	34	38	39	34	4.70039	5.11631	4.8887	4.82809	4.98865	4.87032	4.89478	4.70039	A	P	P	P	A	P	P	P	hsa_circRNA_007416	hsa_circ_0007416	exonic	chr9	-	95618092	95618600	NM_031486	ZNF484	AGAGCCGTCCAGGAATCAGTGTCATTCAAGGACGTAACTGTAGACTTCAGTAGGGATGAG
ASCRP3001875	36.5	41	44	40	52	73	77	66	5.19472	5.47975	5.30603	5.25736	5.81216	5.83287	5.95272	5.64563	P	P	P	P	P	P	P	P	hsa_circRNA_103149	hsa_circ_0002903	exonic	chr21	+	47768925	47769734	NM_006031	PCNT	AGAGCGAGAAAGAAAAACAGCTGGAGACCCTGAAGGAAGATTGGGAATCTGAAAAAGATT
ASCRP3001877	1402	1153.5	340	1206	159	1458	1499	1430	10.4004	10.6171	8.69501	10.5237	7.97441	10.1621	10.2117	9.83032	P	P	P	P	P	P	P	P	hsa_circRNA_083776	hsa_circ_0083776	exonic	chr8	+	27514298	27530537	NM_016240	SCARA3	AGAGCTATTTCCAGGAGTTTTTCAGAAAAGTGGACTCTCTCTCCGAAGACATCTCCTTGA
ASCRP3001878	29	28	40	29	30	41	41	41.5	4.66884	4.56219	4.9858	4.64741	4.48376	5.00278	5.09008	4.95124	A	A	M	A	A	P	P	P	hsa_circRNA_026787	hsa_circ_0026787	exonic	chr12	-	56182858	56189860	NM_033082	SARNP	AGAGCTCAAAGATTTGGTTTGAATGTCTCTTCAATCTCCAGAAAGGGCAGCAGAGAAGAA
ASCRP3001880	88	82	45.5	78	45	75	84	87	6.42625	6.61193	5.31738	6.3465	5.50181	5.8948	6.04301	6.08213	P	P	P	P	P	P	P	P	hsa_circRNA_406796		exonic	chr6	+	74175931	74202075	NM_012123	MTO1	AGAGCTGGCTGAAAGACTGAAAATAGAAGGTCAGATGTCATGTAATCCTTCCTTTGGTGG
ASCRP3001882	52	50.5	71	49	62	76	67	68	5.62019	5.71594	6.10458	5.63932	6.1567	5.8948	5.6724	5.7125	P	M	P	P	P	P	P	P	hsa_circRNA_100605	hsa_circ_0006151	exonic	chr10	-	70227879	70229920	NR_102264	DNA2	AGAGCTGTCCTGAGTGAAACTTTTAGGATTTCAGAAGAAAGTGGTAGCTTCCTTTCCAAG
ASCRP3001884	76	51	360	60	99	137	156	191	6.18857	5.76982	8.78892	5.95708	7.0748	6.79684	6.95927	7.17679	P	P	P	P	P	P	P	P	hsa_circRNA_102602	hsa_circ_0052318	exonic	chr19	-	58436990	58439415	NM_133460	ZNF418	AGAGGAATTGGTTGTTGGTGTGGATCAGAAGATGAGGAGGCACCTTCTAAGAAGAGCATT
ASCRP3001885	90.5	125	163.5	80	103	258	316	280.5	6.45326	7.11893	7.47471	6.3465	7.1586	7.74315	7.99081	7.70303	P	M	P	P	P	P	P	A	hsa_circRNA_101643	hsa_circ_0036750	exonic	chr15	-	90446447	90454051	NM_182616	ARPIN	AGAGGACGAGGAGTGGGGGAAATGGTGTCCTGCTGGAGGGAGAACTGATCGATGTATCTC
ASCRP3001886	26	29	35	32.5	36	35	33.5	36	4.566	4.79112	4.9366	4.98295	5.11891	4.70386	4.70039	4.74479	A	A	P	P	A	P	P	P	hsa_circRNA_007344	hsa_circ_0007344	exonic	chr2	-	10740978	10747437	NM_024894	NOL10	AGAGGAGAAGCAGAAATCTACATGGAAAAAGAAAGTTAAGGTTTTGGGTCCTGCTCCTCG
ASCRP3001888	37.5	30	33	36.5	33	38	38	36	5.13182	4.71076	4.8887	5.15984	4.92774	4.87032	4.8734	4.76483	P	A	P	P	A	P	P	P	hsa_circRNA_104126	hsa_circ_0076798	exonic	chr6	-	53365044	53365148	NM_001498	GCLC	AGAGGAGTACACCCTCATGAGCATAGACACCATCATCAATGGGAAGGTGGCAATGCAGTG
ASCRP3001889	36	37	38	38	39.5	53	55	54	5.11371	5.26441	5.12667	5.15984	5.37284	5.34648	5.42414	5.39443	P	P	P	P	P	P	P	P	hsa_circRNA_007992	hsa_circ_0007992	exonic	chr7	+	66262360	66270383	NM_014504	RABGEF1	AGAGGATGGCTACTATTTCACCAATCTGTGCCTCCAGAAAGAGTCGAGAAGATAATGGAT
ASCRP3001891	35.5	41.5	32	38	39	57.5	50.5	49.5	5.09668	5.50181	4.8887	5.11371	5.26675	5.46961	5.20209	5.24314	P	P	P	P	P	P	M	P	hsa_circRNA_403764		exonic	chr7	-	6022454	6042267	NM_000535	PMS2	AGAGGCTCATAGCCGATGTCACCATTTCTACCTGCCACGCATCGGCGAAGGTTGGAACTC
ASCRP3001892	55.5	60	53.5	66	56	59.5	61.5	60	5.74481	6.04847	5.5038	6.07412	5.95563	5.55264	5.58681	5.5038	P	P	M	P	P	P	P	P	hsa_circRNA_006036	hsa_circ_0006036	exonic	chr7	+	128231903	128249633	ENST00000479267	RP11-274B21.1	AGAGGGAGGGAAGAATAGATGATTTATTAAGATGACGAGTAGCACAGCCCCTCTATGGTT
ASCRP3001893	359.5	246	216.5	292	183.5	254	261.5	262	8.3548	8.20457	7.948	8.25281	8.29001	7.71037	7.71553	7.60292	P	P	P	P	P	P	P	P	hsa_circRNA_104148	hsa_circ_0008236	exonic	chr6	-	83667030	83754378	NM_198920	UBE3D	AGAGTAATGCCAATCTGCCTTCATCCCTTCGCCGTGTGAATTCCTTTCAGGAAGCTCCTC
ASCRP3001894	36	34	39	41	40	42	41	40.5	5.15731	4.98865	5.1111	5.34648	5.21429	5.02233	5.02233	4.93365	P	A	P	P	P	P	P	P	hsa_circRNA_403022		exonic	chr3	+	178921331	178922376	NM_006218	PIK3CA	AGAGTACCTTGTTCCAATCCCAGTATATAAGAAGCTGTATAATGCTTGGGAGGATGCCCA
ASCRP3001895	58	38	61	49	70	50	51	38	5.7887	5.19472	5.85329	5.63932	6.48078	5.34648	5.28306	4.82809	P	P	P	P	P	P	P	P	hsa_circRNA_403482		exonic	chr5	-	150076352	150078193	NM_018047	RBM22	AGAGTACTATACACAGAATATGGAGAGAGAGATCTGTGCCAGGCCATTCACAGTGTTTCG
ASCRP3001897	26	29	32	29	27	50	49	56	4.566	4.67591	4.82332	4.622	4.40934	5.28999	5.22155	5.4553	A	A	P	A	A	P	P	P	hsa_circRNA_003357	hsa_circ_0003357	exonic	chr10	+	111883774	111890244	NM_001121	ADD3	AGAGTATAAGAGGACAATCGAACGTAAACAACAAGGCCTAGAAGGGGTATAGAACAGGCT
ASCRP3001898	66	60	41	49	36	49	48	47	5.95998	6.1312	5.30603	5.60453	5.06336	5.25736	5.18979	5.10849	P	P	P	P	A	P	P	P	hsa_circRNA_406315		exonic	chr3	-	101371339	101384652	NM_014415	ZBTB11	AGAGTATAGGAGACACATGAACAACCATGAAGGTTTTTGTAAGGCCAGCTTCCTTCCTTT
ASCRP3001899	28	26.5	33	30	32	34.5	34	37	4.76483	4.52351	4.84231	4.82809	4.70386	4.7515	4.67591	4.80731	A	A	P	A	A	P	P	P	hsa_circRNA_000637	hsa_circ_0000637	exonic	chr15	+	76182775	76183355	NM_173469	UBE2Q2	AGAGTGCAGTTTGGAGCAAATAAGGTATGTATTGGGTGGAGGAGCATTATGTATGGAACT
ASCRP3001904	39	38	33.5	40	38	43	42	41	5.27376	5.31512	4.91584	5.30603	5.09272	4.98865	4.9858	4.82809	P	A	P	P	A	P	P	P	hsa_circRNA_029865	hsa_circ_0029865	exonic	chr13	+	28840851	28869475	NM_175854	PAN3	AGATAAATTTCAGTTCCTACAGAGGTTGACAGCTACCATAGCCTATTCCCTCTAGAACCA
ASCRP3001905	168.5	255	97.5	172.5	150	156	168	114	7.31966	8.23915	6.57411	7.53818	7.86766	6.97046	7.07145	6.44085	P	P	P	P	P	P	P	P	hsa_circRNA_062556	hsa_circ_0062556	exonic	chr22	-	24108020	24108462	NM_213720	CHCHD10	AGATAACCCAAGACACAAATGTGCAATTAAAAGTTTATTTTAGACCACAGCCCCCACCCC
ASCRP3001906	33	29.5	29	37	38	39	38	37	5.06605	4.75484	4.61097	5.11371	5.11891	4.94833	4.8734	4.74479	P	A	A	P	P	P	P	P	hsa_circRNA_001094	hsa_circ_0001094	exonic	chr2	-	203690417	203693739	NM_138468	ICA1L	AGATAATCGAGAAATACCAGCTAAGACTCAATGTCACTCCATGGATTCCTTTGGGCAACC
ASCRP3001910	32	31	32	30.5	41	35.5	36	38	4.98295	4.86104	4.74142	4.7142	5.18732	4.77144	4.79437	4.8978	A	A	A	P	A	P	P	P	hsa_circRNA_404571		intronic	chr1	+	118485168	118485970	uc001ehi.2	WDR3	AGATAGAGGACATTGTAAAGCCTTTTCCTGGAAAAAGTAAACCTTTGAGTAAAAATAAAT
ASCRP3001911	183	141	127	135.5	80	205	186.5	226	7.44086	7.38154	7.08878	7.19475	6.74734	7.40991	7.20609	7.38478	P	P	P	P	M	P	P	P	hsa_circRNA_404910		exonic	chr11	+	76234198	76239510	NM_020193	C11orf30	AGATAGTAGTTCCTCTTCTACAGAGTCCTCCCAGAGTTCCCAAGGAACGACTACCAAAAT
ASCRP3001914	41	41	38	39	36	44	49.5	52	5.35752	5.4553	5.04981	5.34648	5.0251	5.02233	5.23119	5.28768	P	P	P	P	A	P	P	P	hsa_circRNA_101243	hsa_circ_0029855	exonic	chr13	+	28834583	28835595	NM_175854	PAN3	AGATATGCCAGGTGTTTCCAAACTATCATATTTATCCTCCAACTGCACCTCACGTTGCTT
ASCRP3001915	45.5	49.5	52.5	44.5	53.5	39.5	39	42.5	5.5137	5.76982	5.59616	5.47975	5.79114	4.9715	4.91584	4.9858	P	P	P	P	P	P	P	P	hsa_circRNA_100315	hsa_circ_0013752	exonic	chr1	-	118429198	118461358	NM_017686	GDAP2	AGATATGGACAAGGAAAGGAGATGTGGCATTACTGAACTGTACAGCCATTGTGAATACCA
ASCRP3001916	600	694.5	339	547.5	392.5	539	566	455	9.09754	9.70757	8.69174	9.17866	9.65799	8.83881	8.84225	8.37639	P	P	P	P	P	P	P	P	hsa_circRNA_104507	hsa_circ_0001756	exonic	chr7	-	139415730	139416814	NM_022740	HIPK2	AGATATTACAGGTATGGCCTCACATGTGCAAGTTTTCTCCCCTCACACCCTTCAATCAAG
ASCRP3001918	41	36	52	35	38.5	55	55	58.5	5.31058	5.21914	5.61468	5.06336	5.26675	5.4553	5.42414	5.43876	P	A	P	P	P	P	P	P	hsa_circRNA_092363	hsa_circ_0000028	exonic	chr1	-	22041881	22048257	NM_032236	USP48	AGATATTCTGTGTCCACATGTGAAAGCCCTGTGTAAGGAATGTGTAGTAGAACGTTGTCG
ASCRP3001925	36	33	79	38	38	46	48	56	5.15731	4.86104	6.227	5.25736	5.29459	5.18236	5.22155	5.39443	P	A	P	P	P	P	P	P	hsa_circRNA_406341		exonic	chr3	-	125170148	125176209	NM_003794	SNX4	AGATCAGTATGTGCAAAAAGGGCTGTGTGCAGGAAACATGAACTTATGCAGTATGACTTG
ASCRP3001928	42	38	34	40	36	46	50	45	5.34427	5.34427	4.8887	5.30603	5.06336	5.19472	5.32415	5.11891	P	P	P	P	A	P	P	P	hsa_circRNA_045989	hsa_circ_0045989	exonic	chr17	-	78115117	78115647	NM_014740	EIF4A3	AGATCCAGAAGGTCTCAGTCCGGCACAGGAAAAACAGCCACCTTCAGTATCTCAGTCCTC
ASCRP3001929	47	44	47	47	45	58	59	58	5.55839	5.56222	5.47165	5.49982	5.4553	5.50578	5.53913	5.47975	P	P	P	P	P	P	P	P	hsa_circRNA_052247	hsa_circ_0052247	exonic	chr19	+	55997027	55998935	NM_020378	NAT14	AGATCCGTCTGGTTTTTTACACCGTTTGTTAATAAAGCCTGAAACCGCTGGTGCACGACG
ASCRP3001931	43	44	75	42	51	76	83	84	5.34427	5.58681	6.18857	5.38583	5.81216	5.91436	6.04301	5.99433	P	P	P	P	P	P	P	P	hsa_circRNA_001738	hsa_circ_0001738	exonic	chr7	-	107002477	107053077	NM_006348	COG5	AGATCCTGTTTCTCACATTTGTTTCATTGAAGAAATAGTTAAGATTATCTTTCTCAAGGA
ASCRP3001932	60.5	43.5	42.5	53	41	53	47	53	5.90235	5.56222	5.28421	5.75486	5.29459	5.37501	5.15984	5.31512	P	P	P	P	P	P	P	P	hsa_circRNA_103000	hsa_circ_0006704	exonic	chr20	-	17933230	17934761	NM_014426	SNX5	AGATCGCAACTTTCATGTTTTCCTGGAATATGATCAGGATATTCCACCTGCTCCTACGAA
ASCRP3001934	915.5	756.5	731.5	602	468	352	417	550	9.71864	9.95665	9.99351	9.36755	10.0299	8.20548	8.38949	8.64543	P	P	P	P	P	P	P	P	hsa_circRNA_002919	hsa_circ_0002919	exonic	chr5	+	115202366	115205825	NM_001284	AP3S1	AGATCTAATTCAAAGTGAAGATACACAACAGCAAATCATCAGGGAGACTTTCCATTTGGT
ASCRP3001935	35.5	36	43	39	41.5	39	35	41	5.17489	5.16738	5.22638	5.23119	5.31738	4.91285	4.75484	4.9858	P	A	P	P	P	P	P	P	hsa_circRNA_029416	hsa_circ_0029416	exonic	chr12	-	129822178	130185243	NM_133448	TMEM132D	AGATCTATGTGAGCCCAAAGGACTTGATTGGAGTTGTGCCGCTGGCTATGTGACGGAAGG
ASCRP3001937	236	175.5	175	181	128	240	268	375	7.78258	7.70843	7.567	7.59152	7.59338	7.6241	7.76694	8.07848	P	P	P	P	P	P	P	P	hsa_circRNA_405133		sense overlapping	chr13	+	36939636	36943737	NR_045180	SPG20-AS1	AGATCTCTCTGCCCAGGCTTGGAAATACATAAGGATCAGATTACTAGGAAAGCCAAGTCT
ASCRP3001939	51	43	39	50	37	51	56	56	5.53135	5.62019	5.1111	5.63932	4.95416	5.28999	5.39658	5.39443	P	P	P	P	P	P	P	P	hsa_circRNA_023812	hsa_circ_0023812	exonic	chr11	-	78180292	78204241	NM_024678	NARS2	AGATCTTAAAGCAAGCATCCCAGAACTTCACCTTTACCCCAGAGAGCTTTTACTCAAGTG
ASCRP3001940	33	30	38	35	35	38	39	39	5.0251	4.79112	4.9858	5.08743	4.92774	4.83285	4.91584	4.8978	P	A	P	P	A	P	P	P	hsa_circRNA_403989		exonic	chr8	-	10677702	10692285	NM_017884	PINX1	AGATCTTGACTGCATTTTTGGGAAAAGACAGAGTAAGAAGACTCCCGAGGTCGGCGGAAG
ASCRP3001942	39	42.5	44	41	50	42	43	43.5	5.23837	5.52745	5.41782	5.30603	5.70388	5.00278	5.02233	4.9858	P	P	P	P	P	P	P	P	hsa_circRNA_089471	hsa_circ_0089471	exonic	chr9	+	138392843	138396519	NM_016034	MRPS2	AGATGACCTGATTCCAGCAAAAATAAAACTCAGATTTGGGCAAAATGAGAGTGCCCGGGC
ASCRP3001943	75	64	67	65	61	84	93	92	6.18857	6.21612	6.0389	6.07412	6.20761	6.02996	6.18734	6.15985	P	P	P	P	P	P	P	P	hsa_circRNA_043415	hsa_circ_0043415	exonic	chr17	-	37571278	37576171	NM_004774	MED1	AGATGACTTCATTGCCAAAGTTGTTCAAAGGCTCTTCCTGGTCAGCAGCACTGCTATTTC
ASCRP3001944	78	70	58	92	71	100	87	88.5	6.21187	6.30719	5.7313	6.59524	6.42939	6.33928	6.07947	6.0768	P	P	P	P	P	P	P	P	hsa_circRNA_008450	hsa_circ_0008450	exonic	chr16	+	66642211	66643906	NM_144601	CMTM3	AGATGAGACCACAGCCCACAAGACAGAAGGGTCTCTCATTCATCACTTTTATCTGCTATG
ASCRP3001946	46	51	48	43.5	44	45	46	58	5.50181	5.80814	5.37718	5.40511	5.37284	5.06336	5.11891	5.39443	P	P	P	P	P	P	P	P	hsa_circRNA_103236	hsa_circ_0063481	exonic	chr22	+	41521867	41542820	NM_001429	EP300	AGATGATGCCTCGAATAACTCCACAATCTGATGGGAATGATGAACAACCCCAATCCTTAT
ASCRP3001951	61	57	62	59.5	53	89	87	87	5.89404	5.99292	5.85329	5.87956	5.84233	6.17616	6.07947	6.0768	P	P	P	P	P	P	P	P	hsa_circRNA_104361	hsa_circ_0009092	exonic	chr7	+	44739739	44741214	NM_002541	OGDH	AGATGCTTCCAGGACCTTAAAGAAGCCAACTTCGACATCAATCAGCTATATGACTGCAAT
ASCRP3001954	28	28	33	31	30	47	42	41	4.76483	4.60358	4.84231	4.75484	4.62931	5.23119	4.9858	4.9858	A	A	P	A	A	P	P	P	hsa_circRNA_104574	hsa_circ_0083756	exonic	chr8	-	27151596	27151827	NM_171982	TRIM35	AGATGGAGATGAAGGAGGACGACGTTTCTTTTCTCATGGTGGAGGCTGCATGGCTGGAAG
ASCRP3001959	33	30	46	36.5	29	40	40	50	4.95124	4.86104	5.37718	5.13952	4.56219	4.98865	4.94833	5.13182	P	A	P	P	A	P	P	M	hsa_circRNA_005322	hsa_circ_0005322	exonic	chr1	-	227381486	227400920	NM_003607	CDC42BPA	AGATGGTGATAGCAATTGACTCAGTTCATCAGCTACATTATGTACACAGGTTGCTGTAGT
ASCRP3001960	25	24	31	28	27	32	31	36	4.41358	4.31291	4.74142	4.53522	4.40934	4.47162	4.4178	4.74479	A	A	P	A	A	P	P	P	hsa_circRNA_104753	hsa_circ_0005405	exonic	chr9	+	33351557	33352717	NM_002504	NFX1	AGATGGTGATTTGCTCTGAAGCATCTAGTACTTATCAAAGTTTCGGAGCAACATCCCCTG
ASCRP3001961	75	71	71.5	63.5	72	59	60	75	6.12022	6.30719	6.0967	6.04301	6.39659	5.50578	5.55264	5.81216	P	P	P	P	P	P	P	P	hsa_circRNA_000441	hsa_circ_0001623	antisense	chr6	+	90670648	90670832	NM_021813	BACH2	AGATGGTTATATTTCCTAGGTTGATGGGAACAGGAGAAGGTCCCAAAAGCAAACATTCCA
ASCRP3001963	111	60	65.5	96.5	66.5	92	87.5	94	6.73216	6.1312	5.97869	6.70648	6.27843	6.19228	6.10458	6.15227	P	P	P	P	P	P	P	P	hsa_circRNA_100848	hsa_circ_0022812	exonic	chr11	+	65055186	65063461	NM_002689	POLA2	AGATGTCCTCATCATCCCGTCAGAGCTGAGGTACTTCGTGAAGACTTTGAGCAAAGCATG
ASCRP3001964	45	40.5	57	53	60	86.5	78	80	5.4553	5.47975	5.76153	5.78134	6.12281	6.07947	5.89555	5.93367	P	P	P	P	P	P	P	P	hsa_circRNA_074183	hsa_circ_0074183	exonic	chr5	+	138611809	138614818	NM_199189	MATR3	AGATGTCTGACAGCCCTGTGTGACACCAAGATAAGTAACAGAGGCTGGCTGTGGCAGATG
ASCRP3001965	27	28	28	31	30	37.5	37	40	4.52351	4.71076	4.63657	4.68995	4.56219	4.89174	4.74142	4.93365	A	A	A	P	A	P	P	P	hsa_circRNA_002905	hsa_circ_0002905	exonic	chr2	+	203834641	203847164	NM_024744	CARF	AGATGTGCAGACTATTCCAATACAGATTATAGACAACCACTCAGCTCTTAGATTTACATT
ASCRP3001966	50	47	44	51.5	50.5	64	66	54	5.58681	5.62019	5.30603	5.68297	5.70388	5.61468	5.68648	5.34427	P	P	P	P	P	P	P	P	hsa_circRNA_004649	hsa_circ_0004649	exonic	chr1	-	243858892	244006584	NM_005465	AKT3	AGATGTGGATTTACCTTATCCCCTCAACAACTTTTCAGTGGCAAGCTGAGTCATCACTAG
ASCRP3001967	103	84.5	140.5	75.5	80.5	88.5	99	101	6.65998	6.62021	7.2562	6.2312	6.69173	6.10589	6.31513	6.27843	P	P	P	P	P	P	P	P	hsa_circRNA_092573	hsa_circ_0002117	exonic	chr7	+	131071878	131073731	NM_013255	MKLN1	AGATGTTCCCTTGTCGATTCATTAAAATAGTACTTGATTCTAAAGCTCGAAAGGCCTGCT
ASCRP3001969	35	40.5	40	43.5	36	42	38.5	40	5.06605	5.39229	5.14971	5.40511	4.98865	4.94833	4.89478	4.82809	P	P	P	P	P	P	P	P	hsa_circRNA_010048	hsa_circ_0010048	exonic	chr1	+	15953163	15970145	NM_032341	DDI2	AGATTATTGGAAGGGTACATCTAGATCGTCTATGCGGAAAGACCTCTCACAGACAACCAC
ASCRP3001970	52	39	93	45	52	47	44	48.5	5.62019	5.26441	6.51667	5.42414	5.76982	5.16236	5.05795	5.18236	P	P	P	P	P	P	P	P	hsa_circRNA_000864	hsa_circ_0000662	intronic	chr16	-	398402	398484	ENST00000262320	AXIN1	AGATTCCACATAGACAAGGGACAGCAGTGTGGACTGTTGGCTGGTAAAGTGTGTGCAATG
ASCRP3001971	463	374	336.5	470	379	356	396	311	8.70671	8.75728	8.69021	8.95283	9.54013	8.21916	8.31769	7.86302	P	P	P	P	P	P	P	P	hsa_circRNA_030101	hsa_circ_0030101	exonic	chr13	-	42335263	42407667	NM_015058	VWA8	AGATTCCTTCACCTGCTCAACAGACCCCGAGAATATATTCAGCTACACAGGATATGACAG
ASCRP3001972	47.5	40	70	41	48	46	47.5	56	5.4553	5.36629	6.06068	5.30603	5.64203	5.098	5.17239	5.42414	P	P	P	P	P	P	P	P	hsa_circRNA_406799		sense overlapping	chr6	-	75974946	75982671	NM_018247	TMEM30A	AGATTCTAGTGCTTTGCTTGATTCACTGGTCTATGTGGGAGTGTCTGATTGCTGAGTCTA
ASCRP3001975	200	175	212	213.5	209	194	236	205	7.55362	7.71553	7.88206	7.82873	8.47345	7.32811	7.5689	7.26003	P	P	P	P	P	P	P	P	hsa_circRNA_007832	hsa_circ_0007832	intronic	chr17	-	13936868	13937733	ENST00000602743	COX10-AS1	AGATTCTTCTGCCTGATAAAACAGGAGTGTGAGTATGGCATCAGGATGATTTGACTGCAA
ASCRP3001978	32	34	35	35	43	37	36	37	4.9307	5.11631	4.91584	5.00278	5.34427	4.7515	4.78131	4.79112	P	A	P	P	P	P	P	P	hsa_circRNA_103968	hsa_circ_0007452	exonic	chr5	+	138994281	139003046	NM_003339	UBE2D2	AGATTGCTCGGATCTACAAAACAGATAGAGAAAAAATGACAGTCCCTATCAGGGTGGAGT
ASCRP3001979	36	39.5	43	40.5	49	37	35	40	5.15731	5.24552	5.18979	5.18732	5.55264	4.79112	4.75484	4.8978	P	P	P	P	P	P	P	P	hsa_circRNA_101484	hsa_circ_0007489	exonic	chr15	-	41361767	41362745	NM_017553	INO80	AGATTTGTTCCTAAATTTAAGGGTATTAATGGCATTCTTGCTGATGAAATGGGCCTTGGT
ASCRP3001981	48	35	58	42	39	50	47	52.5	5.53135	5.16738	5.76153	5.34648	5.24314	5.31512	5.18979	5.30146	P	A	P	P	P	P	P	P	hsa_circRNA_404711		sense overlapping	chr10	+	4872866	4951798	NR_073125	AKR1E2	AGCAAAAATTCTGCATCATTTTGGTGGCGTGTACAGGGACATGAGGAAGGGCTTCTCCAG
ASCRP3001982	37	34	34	36	39	42	43	45	5.19472	5.02233	4.9366	5.06336	5.24314	5.02233	5.05795	5.08743	P	A	P	P	P	P	P	P	hsa_circRNA_000569	hsa_circ_0000420	sense overlapping	chr12	-	72050664	72054207	NM_144982	ZFC3H1	AGCAAAACCACTTTCCCTGAAATCCGACACTACTGATTCTAGTCAAGATGCTGCACTTAA
ASCRP3001988	38	31	39	36	40	52	47	48	5.25736	4.9307	5.14971	5.06336	5.18732	5.34648	5.18979	5.16487	P	A	P	P	P	P	P	P	hsa_circRNA_403236		exonic	chr4	-	146767107	146824367	NM_178835	ZNF827	AGCAAAGAGCACAATCATACAAAAGAAAACACCATCCGGACCACGACCAGATGTTAGTAG
ASCRP3001989	273.5	306	183	326	175	209	216	149	7.98726	8.4986	7.63072	8.40753	8.19491	7.43878	7.43878	6.80734	P	P	P	P	P	P	P	P	hsa_circRNA_049948	hsa_circ_0049948	exonic	chr19	+	17311447	17313692	NM_004145	MYO9B	AGCAAAGCTCAGAAGAAGAAGCGGAAGCAGGAGCGTGCTCCCCCTCCGGACAGCAGCATC
ASCRP3001990	34	123	38	32	31	35	34	37.5	5.0251	7.18982	5.06605	4.89174	4.70386	4.7515	4.7142	4.76483	P	P	P	A	A	P	P	P	hsa_circRNA_406133		intronic	chr21	-	27374748	27376050	ENST00000346798	APP	AGCAAAGTGAAGCTGTAGATGTTTGTTACAACTGAAGGAGAGGGGTTGCATGTTAAGAGA
ASCRP3001993	52	48	52	48	46	56	59	64	5.64653	5.69346	5.59616	5.56412	5.55264	5.37501	5.47975	5.60545	P	P	P	P	P	P	P	P	hsa_circRNA_104107	hsa_circ_0076410	exonic	chr6	+	42790533	42797910	NM_015349	GLTSCR1L	AGCAACAATTCTTCTGCCAGAGACCCACAAGCATTGAACTATTTTCTACATGGACCTAGT
ASCRP3002001	51	60.5	61	48	48	85	79	80	5.55839	6.03203	5.86726	5.56412	5.64203	6.10589	5.95272	5.97009	P	P	P	P	P	P	P	P	hsa_circRNA_101287	hsa_circ_0008274	exonic	chr13	-	96485180	96489456	NM_020121	UGGT2	AGCAAGATACAAGATCTCCCCAATAATATGATTTACCAAGTCGCCATTAAGTCTCTTCCT
ASCRP3002002	76	70	71	75	46	75.5	76.5	74	6.15227	6.27494	6.1254	6.30262	5.55264	5.8948	5.92256	5.79926	P	P	P	P	P	P	P	P	hsa_circRNA_007899	hsa_circ_0007899	exonic	chr12	+	6630963	6631203	NM_014865	NCAPD2	AGCAAGATGATGTATGAAAACACAACTACAGGCCCAGCAGCTTCCACACAAGAAAAGAAT
ASCRP3002006	29	33	34	30.5	32	38.5	35	43	4.76483	4.9307	4.84231	4.79112	4.62931	4.89174	4.7142	5.03888	A	A	P	A	A	P	P	P	hsa_circRNA_103331	hsa_circ_0004030	exonic	chr3	+	41265511	41280845	NM_001098209	CTNNB1	AGCAATCAGCTGGCCTGGTTTGATACTGACCTGTAAATCATCCTTTAGGGTATTTGAAGT
ASCRP3002009	51	53	47	59	47	54	54	47	5.62019	5.90311	5.48781	5.91735	5.72875	5.42833	5.28306	5.19472	P	P	P	P	P	P	P	P	hsa_circRNA_014205	hsa_circ_0014205	exonic	chr1	-	152004981	152006276	NM_005620	S100A11	AGCAATGTCACTTTTTTAAAACATGAAGCAAAAATCTCCAGCCCTACAGAGACTGAGCGG
ASCRP3002010	193	121	248	117	67	508	499	1376	7.50307	7.15101	8.20548	6.96902	6.22399	8.74683	8.65888	9.77879	P	P	P	P	P	P	P	P	hsa_circRNA_402803		exonic	chr3	+	23997527	24001306	NM_005126	NR1D2	AGCAATGTCGCTTCAAAAAGTGTCTGTCTGTTGGAATGTCAAGAGATGAATTTAGTGGCA
ASCRP3002013	27	27	38.5	30	27	37	36	34	4.70039	4.63657	5.09008	4.68995	4.45527	4.81053	4.79437	4.74479	A	A	P	P	A	P	P	P	hsa_circRNA_007232	hsa_circ_0007232	exonic	chr13	-	50279756	50280508	NM_002267	KPNA3	AGCACAATAGCTGAAATAATAGAGGAATGTGGAGGAAGCAGTGTGGTTCCTTTCCAACAT
ASCRP3002016	55	51	119	51	47	124	123.5	87	5.77641	5.90311	6.95346	5.63932	5.67858	6.62934	6.60686	6.05797	P	M	P	P	P	P	P	P	hsa_circRNA_003101	hsa_circ_0003101	exonic	chr3	+	66286967	66313803	NM_173471	SLC25A26	AGCACAGTTTTAAGAGAGGCTGGTGGGGTAGCAGGTGTTTCTGTTGACTTGATATTATTT
ASCRP3002018	55	45	46	57	58	50	54	55	5.70734	5.56222	5.26441	5.81216	5.95563	5.28999	5.37284	5.39443	P	P	P	P	P	P	P	P	hsa_circRNA_404798		exonic	chr10	-	101654702	101656154	NM_015221	DNMBP	AGCACATCCGGTCCTCAAGTACCGTAAGGGTGATGAAGATAGCCTTATGGAGAAAATTTC
ASCRP3002019	49	50.5	48	58	54	68	62	57.5	5.62019	5.75486	5.41782	5.87342	5.91735	5.7582	5.5774	5.43876	P	P	P	P	P	P	P	P	hsa_circRNA_002117	hsa_circ_0000332	intronic	chr11	-	66626276	66626387	ENST00000393955	PC	AGCACCCGCAGTTCTACTCGGGCTGTGGCCTCACCAGCAGGGTTGGCGGCGATGTCCGAG
ASCRP3002021	38.5	38	37	34	35	39	40	39	5.13182	5.36629	5.02233	4.89174	4.81374	4.83285	4.9858	4.8978	P	P	P	P	A	P	P	P	hsa_circRNA_405340		exonic	chr15	+	50724534	50731374	uc001zym.4	USP8	AGCACTAAGAGGCAACAACAATACTCAACATAAATATCTGTTCTTGAACTCCTGGGCTCA
ASCRP3002022	34	33	37	37	42	45	43	48.5	5.06605	4.98865	5.02233	5.20576	5.39658	5.12409	5.11891	5.15478	P	A	P	P	P	P	P	P	hsa_circRNA_102110	hsa_circ_0044301	exonic	chr17	+	45741524	45742524	NM_002265	KPNB1	AGCACTACAGTATCTGGTTCCAATCCTCACACAGACACTAACTAAACAGATCACAATCGA
ASCRP3002023	152	107	143.5	121	101	172	170	213	7.17492	6.98796	7.26678	7.01017	7.14656	7.11406	7.07514	7.30776	P	P	P	P	P	P	P	P	hsa_circRNA_104678	hsa_circ_0085458	exonic	chr8	-	124346117	124348772	NM_014109	ATAD2	AGCACTCCTGGTTCCTGATTATGTCACTGTAATAAAGCAACCAATGGACCTTTCATCTGT
ASCRP3002027	54	62	60	66	60	62	63.5	70	5.68121	6.1312	5.81055	6.10981	6.08877	5.61468	5.61468	5.77476	P	P	P	P	P	P	P	P	hsa_circRNA_059354	hsa_circ_0059354	exonic	chr20	-	4760668	4766974	NM_170774	RASSF2	AGCACTTTTCAAAGAGAGTGGCCCAGTATATAAAGTTCGAGATGCCGGTACTTAAAAGCT
ASCRP3002028	44	43.5	45	47.5	44	56	60	49	5.43876	5.52745	5.35532	5.62019	5.4553	5.40511	5.5038	5.19472	P	P	P	P	P	P	P	P	hsa_circRNA_100050	hsa_circ_0009759	exonic	chr1	-	11130956	11137005	NM_002685	EXOSC10	AGCAGAACAGGCCATCTCCGTCCGACAGCAGGTCGTGGATCTGTGCCAGTTCAGAAGCAG
ASCRP3002029	51	49	47	46	42.5	42	46	44	5.66886	5.83918	5.41782	5.47975	5.42414	5.02233	5.15984	5.10849	P	P	P	P	P	P	P	P	hsa_circRNA_092508	hsa_circ_0001175	sense overlapping	chr20	-	61826924	61827836	NM_017798	YTHDF1	AGCAGACGCTTTCTGAAAACTACTTGCTCCAAAAGACCCTCTGACTTATCAATCAGACTG
ASCRP3002030	36	30	35	35	38	39	40	43	5.11371	4.79112	4.9858	4.94833	5.18732	4.84858	4.91584	5.0566	P	A	P	P	A	P	P	P	hsa_circRNA_102625	hsa_circ_0052760	exonic	chr2	-	15564438	15567918	NM_015909	NBAS	AGCAGAGGAAATAGAGCATTATGCTCGGCAGTTTTAACGGTGACTCCCTGATGATCATTC
ASCRP3002034	65.5	50.5	38	49.5	32	81	85.5	93	5.94103	5.81856	5.06605	5.68297	4.78131	6.01121	6.03203	6.17116	P	P	P	P	A	P	P	P	hsa_circRNA_004745	hsa_circ_0004745	exonic	chr17	+	33932723	33935406	NM_001282	AP2B1	AGCAGATTCAAATCCAATGTTCTCTCTTTCCAGACGTAGTGAACTGTATGCAGACTGACA
ASCRP3002036	53	53.5	67	55.5	54	58	59	63	5.63297	5.81856	6.00981	5.78134	5.91735	5.50578	5.5038	5.55648	P	P	P	P	P	P	P	P	hsa_circRNA_102900	hsa_circ_0057953	exonic	chr2	+	208432186	208442379	NM_004379	CREB1	AGCAGCACGAAAGAGAGAGGTCCGTCTAATGAAGAACAGATTTCAACTATTGCAGAAAGT
ASCRP3002038	78	58	92	87	49	104	102	103	6.2312	6.04847	6.51667	6.49284	5.70388	6.36795	6.3465	6.32078	P	P	P	P	P	P	P	P	hsa_circRNA_102638	hsa_circ_0052867	exonic	chr2	-	20507738	20527139	NM_015317	PUM2	AGCAGCAGCTCAGCAGCCACATATAGGTTTGATCTGTGGATGAAATGAATCATGATTTTC
ASCRP3002040	24	23	41	27	32	33	37	41	4.48779	4.17331	5.22638	4.29938	4.84858	4.68995	4.82332	4.93365	A	A	P	A	A	P	P	P	hsa_circRNA_101957	hsa_circ_0003239	exonic	chr17	-	4186092	4200109	NM_003342	UBE2G1	AGCAGCTAGTAACTTCACTTATTTCAGGTGAAGGTGGTGTTTTTAAGGCTCATCTTACTT
ASCRP3002041	74.5	56.5	70	71	59	72	76	73	6.17241	5.99292	6.06068	6.18734	6.1567	5.81696	5.85329	5.78788	P	P	P	P	P	P	P	P	hsa_circRNA_102129	hsa_circ_0003871	exonic	chr17	-	49294694	49302570	NM_017643	MBTD1	AGCAGCTCCGGTTACCTGTTTTAAACATACTGAACATTCTTCACGATCTGAAAGGAAAAG
ASCRP3002044	30	30.5	32.5	31	29	36	34	35	4.82332	4.79112	4.79112	4.82809	4.62931	4.79112	4.67591	4.74479	A	A	P	P	A	P	P	P	hsa_circRNA_048810	hsa_circ_0048810	exonic	chr19	-	6010146	6016282	NM_000635	RFX2	AGCAGTACATAGCTCCAGTGGCTGTTGGATAATTATGAAACAGCGGAAGGTGTGAGTCTC
ASCRP3002045	30	32	31	34	33	36	36	41	4.98295	4.98865	4.7142	4.89174	4.92774	4.83285	4.79437	4.93365	A	A	A	P	A	P	P	P	hsa_circRNA_007860	hsa_circ_0007860	exonic	chr4	+	106638749	106650656	NM_024751	GSTCD	AGCAGTCAGCCCAAAGGAAGGTGACCCAATGAAAGAAGAAAATGAAAGCCATAAAGAAAA
ASCRP3002046	52	45	42	47	39	49.5	44	43	5.62019	5.62019	5.22638	5.49982	5.29459	5.33759	5.10849	5.02233	P	P	P	P	P	P	P	P	hsa_circRNA_001267	hsa_circ_0001267	exonic	chr3	+	10094070	10103895	NM_033084	FANCD2	AGCAGTGCACACAGGGCATTTTAGATTATCTGGATAACATATCCCCTCAGCAAATACGAA
ASCRP3002047	33	28	33	31	35	40	35	37	4.98295	4.56219	4.84231	4.75484	4.62931	4.94833	4.70039	4.79112	P	A	P	A	A	P	P	P	hsa_circRNA_402962		exonic	chr3	+	135719900	135722335	NM_002718	PPP2R3A	AGCAGTTTTGATTCAGCAGACTCCAGAGGTGATCAAGGTTTCTCTGTCATTCACAGAAAA
ASCRP3002048	28	31	35	31	32	34	37	36	4.76483	4.86104	4.8887	4.68995	4.84858	4.70386	4.82332	4.86414	A	A	P	P	A	P	P	P	hsa_circRNA_013187	hsa_circ_0013187	exonic	chr1	+	93306107	93306565	uc001dpd.3	RPL5	AGCATAAAGTGATGTGATGGCCCACAAATACAATGTATAGTAATTAAATCATGGAGGAGA
ASCRP3002051	57	49	53	45.5	43	106	104	121	5.86726	5.73469	5.6724	5.55072	5.4553	6.40938	6.37828	6.52746	M	P	P	P	P	P	P	P	hsa_circRNA_100874	hsa_circ_0003376	exonic	chr11	+	70251370	70253697	NM_005231	CTTN	AGCATATCAAACGGAATCAGTCCCCAATGCCTGGAAATTCCTCATTGGATTACTGTGTTT
ASCRP3002053	26	26	35	28.5	32	39	40	42	4.566	4.56219	4.8887	4.64741	4.78131	4.87032	4.94833	5.00278	A	A	P	A	A	P	P	P	hsa_circRNA_103654	hsa_circ_0001417	exonic	chr4	-	73950965	73958017	NM_032217	ANKRD17	AGCATCAAATGGGGTGGCACTGAATCAACAAGACAAGCAACTCAATTGATTAATGCTTTG
ASCRP3002055	30	32	31	33	35	59	77	59	4.9307	5.02233	4.74142	4.89174	4.92774	5.55839	5.91586	5.47975	A	A	A	P	A	P	P	P	hsa_circRNA_103611	hsa_circ_0069323	exonic	chr4	-	22403053	22440043	NM_145290	GPR125	AGCATCTGCCAAGCATGCCCTAACCATTTCTAATATTCAGGCTGGATCTACTGGAAATTG
ASCRP3002057	135.5	110	92	145	116	168.5	169.5	158	7.01227	7.03479	6.49684	7.29633	7.38316	7.10065	7.08081	6.89481	P	P	P	P	P	P	P	P	hsa_circRNA_103571	hsa_circ_0008106	exonic	chr3	+	197592293	197598333	uc003fyk.2	LRCH3	AGCATTCATGTTCCCTCACCAGCTGTAAGTGATGACAGACCTAATGCTCTATTAAGTTCA
ASCRP3002059	40	42	43.5	52	53	47.5	50	48	5.31058	5.4553	5.28421	5.69433	5.91735	5.18236	5.31058	5.16487	P	P	P	P	P	P	P	P	hsa_circRNA_406023		exonic	chr2	-	202400743	202446940	NM_152525	ALS2CR11	AGCATTTTAAAAGCAGACTCATCTCTATCAGAGGTTCCCAGACGTTATGATGATAAGCGG
ASCRP3002063	36	37	38.5	37	47.5	58	58	52	5.0251	5.21914	4.95996	5.13952	5.47975	5.48379	5.5038	5.28768	P	P	P	P	P	P	P	P	hsa_circRNA_101147	hsa_circ_0028255	exonic	chr12	-	111923074	111948386	NM_002973	ATXN2	AGCCAAGACATATAGAGCAGTTCCAAGATTATCCCCTAAAACTCATAGACCCAGGTCTCC
ASCRP3002066	34.5	36	42	37	35	47	42	44	5.05525	5.26441	5.26441	5.15984	4.78131	5.098	4.9858	5.06605	P	A	P	P	A	M	P	P	hsa_circRNA_104669	hsa_circ_0085173	exonic	chr8	+	102570646	102571040	NM_024915	GRHL2	AGCCACAGAGAAACTGCCTTGGCACCAGTGAAGCCCAGAGTAATTTGAGTGGAGGAGAAA
ASCRP3002068	83	81.5	73	100	96	87	92	75	6.31173	6.58776	6.17116	6.77971	7.00069	6.12669	6.18734	5.83761	P	P	P	P	P	P	P	P	hsa_circRNA_054626	hsa_circ_0054626	exonic	chr2	-	55785910	55795499	NM_020463	SMEK2	AGCCACCAAGGTGCCCTTCGCTTTATGAGGCGGATAATTGGACTTAAAGATGAATTTTAT
ASCRP3002069	652	387	319	502	266	1478	1432.5	2130.5	9.22264	8.80796	8.59374	9.05257	8.93387	10.1839	10.1118	10.2682	P	P	P	P	P	P	P	P	hsa_circRNA_100637	hsa_circ_0006956	exonic	chr10	+	86177526	86185649	NM_018999	CCSER2	AGCCACCCTGACCACTATCATCACCATGGAAAAAGTGACTTGAGCAGGATATTTTGAATA
ASCRP3002070	38	42	44	39	37	41	40	42	5.23837	5.52745	5.30603	5.25736	5.11891	4.98865	4.9715	4.95124	P	P	P	P	P	P	P	P	hsa_circRNA_103274	hsa_circ_0001261	exonic	chr3	+	4558159	4562778	NM_002222	ITPR1	AGCCAGAAACCGGGGACCTTAACAATCCACCTAAGAAATTCAGAGGATTTTCAAGAAAGA
ASCRP3002072	82	70	75	74	47	113	108	129	6.28075	6.28307	6.19966	6.26149	5.67858	6.51962	6.41573	6.59711	P	P	P	P	P	P	P	P	hsa_circRNA_406752		intronic	chr6	+	31592304	31592917	ENST00000376007	PRRC2A	AGCCAGAGTCTTCCACTTTTATAGCATGTCCTCAGGAAATGTCTTCTTGCAGCACTTAAT
ASCRP3002074	32	29.5	31	34	29	51	46	49	4.98295	4.82968	4.74142	5.00278	4.48376	5.28999	5.05795	5.22638	A	A	P	P	A	P	P	P	hsa_circRNA_006023	hsa_circ_0006023	exonic	chr2	+	27900161	27900791	NM_018158	SLC4A1AP	AGCCAGCAGAGATTCCAGAACTAAAAAAGTTGCAAAATTAAATGATGCTGAAAGGGAACT
ASCRP3002075	78	65.5	73	80	51	87	85	92	6.2312	6.25737	6.1254	6.39552	5.81216	6.14591	6.07947	6.13633	P	P	P	P	P	P	P	P	hsa_circRNA_405243		exonic	chr14	+	62462593	62463260	uc010tsd.1	SYT16	AGCCAGCTCCCTGGTACTTTAGAAACTGTTAATGGAAAAAAGCAAGCTGGAAGTTTTGAG
ASCRP3002076	40	43.5	42	40	52	66	55.5	60.5	5.31058	5.52745	5.18979	5.15984	5.72875	5.70906	5.41148	5.5137	P	P	P	P	P	P	P	P	hsa_circRNA_004417	hsa_circ_0004417	sense overlapping	chr1	+	219366423	219414650	NM_138794	LYPLAL1	AGCCATCCAACCTACATAAGACTATGACATCATATACTCCTATGAAAGGAGGAATCTCCA
ASCRP3002081	39	35	58	39	48.5	100	83	89	5.23837	5.21914	5.79195	5.25736	5.62019	6.32417	6.02235	6.0768	P	A	P	P	P	P	P	P	hsa_circRNA_402563		exonic	chr20	-	32681480	32686439	NM_003908	EIF2S2	AGCCCAAACATCTCCTTGCATTTTTGTTGGCTGAATTGGGTACAAGGATCTTAAGATTGA
ASCRP3002082	77	58	80	74	73	112	108.5	96	6.21187	5.95853	6.24672	6.26149	6.52746	6.48027	6.41573	6.21552	P	P	P	P	P	P	P	P	hsa_circRNA_405361		sense overlapping	chr15	-	59204757	59209198	NM_024755	SLTM	AGCCCAAGTAAGTAAAAAACATGAAGCAGATGAGTTGAGTGGAGATGCTTCTGTGGAAGA
ASCRP3002083	84	63	67	69	56	71	79	78	6.36302	6.16865	6.06068	6.12022	6.04301	5.79764	5.95272	5.8948	P	P	P	P	P	P	P	P	hsa_circRNA_043368	hsa_circ_0043368	exonic	chr17	+	36912135	36920478	uc002hqr.3	PSMB3	AGCCCACTTTTTTTTCTTTTTTTGAAATAAAATAGCCTGTCTTTCATGCCCAGCGCCTCA
ASCRP3002084	35	31	38	39	41	41	42	42	5.11371	4.86104	5.06605	5.15984	5.21429	5.06336	4.9715	4.97438	P	A	P	P	P	P	P	P	hsa_circRNA_056670	hsa_circ_0056670	exonic	chr2	+	148653869	148672903	NM_001616	ACVR2A	AGCCCAGTTGCTTAACGAATATGTGGCTGTCAAAATATTTCCAATACAGGTGCTATACTT
ASCRP3002085	2560	1942	1466.5	2582	1223	2397	2337.5	2646	11.3746	11.4449	11.1579	11.748	11.5978	10.8392	10.7759	10.54	P	P	P	P	P	P	P	P	hsa_circRNA_060102	hsa_circ_0060102	exonic	chr20	+	34143977	34145405	NM_015966	ERGIC3	AGCCCCAGCCCCAGGTTGATAAATCTATTGATTGATTGTGATAGTACCTCCATGATGTTC
ASCRP3002086	176.5	136	141	154.5	126	148	163	164	7.38559	7.36139	7.24792	7.38478	7.5689	6.89708	7.02166	6.96505	P	P	P	P	P	P	P	P	hsa_circRNA_100564	hsa_circ_0017953	exonic	chr10	+	22002700	22002879	NM_004641	MLLT10	AGCCCCTGCTGTTGCTACAACTCAGGTATTTATAACAGCAATGATGTAGCAGTATCGTTT
ASCRP3002090	296	364.5	219	341	187	260	275	214.5	7.80413	8.71317	7.95455	8.48759	8.2982	7.75738	7.79034	7.31401	M	M	P	P	P	P	P	P	hsa_circRNA_403788		exonic	chr7	-	26883648	26894509	NM_003930	SKAP2	AGCCTCAGAACGATATGATAAAGACGATGAAGCCCCCTCTGATGATGTTGAAACATTTGT
ASCRP3002091	118.5	97	127	116	140.5	185	167	165	6.83762	6.83683	7.08878	6.95491	7.73407	7.24792	7.04473	6.93736	P	P	P	P	P	P	P	P	hsa_circRNA_104855	hsa_circ_0087888	exonic	chr9	-	111795586	111800397	NM_032012	TMEM245	AGCCTCAGCGAGGGGTGTTTGATGCTTCCCTCAAAATGGCTGGCTTCTATGGATTGTATA
ASCRP3002092	169.5	155.5	143.5	195	192.5	152	189.5	132	7.31966	7.55937	7.28366	7.70843	8.32178	6.93736	7.24792	6.6479	P	P	P	P	P	P	P	P	hsa_circRNA_100359	hsa_circ_0008998	exonic	chr1	-	155891165	155891709	NM_014949	KIAA0907	AGCCTCCAGCTAGCACTGGACAGGTTCATGCTGAATACTCTAGATTTGTGAATCAGATTA
ASCRP3002093	211	179.5	184.5	199.5	236	378	407	504	7.65149	7.75196	7.64475	7.72664	8.6974	8.30663	8.35369	8.50804	P	P	P	P	P	P	P	P	hsa_circRNA_001831	hsa_circ_0001831	antisense	chr8	+	144894444	144895014	NM_015356	SCRIB	AGCCTCCGCAGCAGGTTCTCCGTGAGGATCAGCTCAGAGAGGTTCTCACAGTCCCCGATG
ASCRP3002094	1391	889	636	1083.5	390	1155	1173	1421.5	10.3817	10.2001	9.77077	10.3158	9.64712	9.83032	9.83634	9.82277	P	P	P	P	P	P	P	P	hsa_circRNA_104756	hsa_circ_0086694	exonic	chr9	-	33932559	33933626	NM_018449	UBAP2	AGCCTCTCTGCACATGCAGCCCTCTCCTCGAGCACGTCACACACACTCCAAAGACAACAG
ASCRP3002095	583	428.5	760	579	405	972.5	943	1273	9.05985	8.93129	10.044	9.29397	9.7528	9.63413	9.58073	9.69577	P	P	P	P	P	M	P	P	hsa_circRNA_406338		exonic	chr3	+	122928045	122978436	NM_012430	SEC22A	AGCCTGCCTTTACCAGGTCTTCTCTGTTGGTTGAAATGTCTATGATTTTATCTGCCTCAG
ASCRP3002096	34	43	40	40	47	51	51	47	5.0251	5.58681	5.14971	5.18732	5.59803	5.31512	5.31058	5.13182	P	P	P	P	P	P	P	P	hsa_circRNA_050715	hsa_circ_0050715	exonic	chr19	+	36584932	36590519	NM_173636	WDR62	AGCCTGCTGAGTGAGGCAGGATACGTATGTGTCCACACCTAGTGAGATTCACTCCCTGAG
ASCRP3002098	36	33	39	37	42.5	43	46	48	5.06605	5.11631	5.14971	5.11371	5.37284	5.02233	5.14207	5.16487	P	A	P	P	P	P	P	P	hsa_circRNA_100531	hsa_circ_0017461	exonic	chr10	+	1139391	1142186	NM_014023	WDR37	AGCCTGTTGCTGACACTAGTTAAATTCTATCAAATTTCATCCCTCAGAGCAGTTGGCTCT
ASCRP3002100	83	83	79	66	58	66	62	87	6.33202	6.53721	6.25737	6.0967	5.99433	5.68823	5.64833	6.0768	P	M	P	P	P	P	P	P	hsa_circRNA_005054	hsa_circ_0005054	exonic	chr15	-	33149215	33194241	NM_001103184	FMN1	AGCCTTTCAAGGACAAACTAGAGGAGTTCTTCCAAAAAGATTTTTACATGAGTTAGCCCA
ASCRP3002103	29	30	33	30	37	59	57	61	4.82332	4.86104	4.84231	4.68995	5.06336	5.53719	5.46145	5.54107	A	A	P	A	A	P	P	P	hsa_circRNA_100358	hsa_circ_0000139	exonic	chr1	-	155823066	155823597	NM_032292	GON4L	AGCCTTTTTCAGGAGAGCCTAGTGAAGAAGTCAAGGAAGAAGGAGAATGGAACAAAAGTG
ASCRP3002104	57.5	48	45	64.5	46	74	74	67	5.74481	5.6724	5.30603	6.06203	5.62019	5.8948	5.85329	5.69172	P	P	P	P	P	P	P	P	hsa_circRNA_056473	hsa_circ_0056473	exonic	chr2	+	131796425	131801156	NM_015320	ARHGEF4	AGCGAATGTTCTTTCTCTTTGACCACCAGCTCATCTACTGTAAGAAGCTCATCAGCGATG
ASCRP3002105	191	284	106	246	177	164	204.5	138.5	7.49235	8.39285	6.76237	8.03548	8.19491	7.06743	7.35093	6.70648	P	P	P	P	P	P	P	P	hsa_circRNA_405805		exonic	chr19	+	50117789	50119476	NM_020719	PRR12	AGCGAGGACGCTGGCGTTGCAGACGGGGCGTGAACCCCCACCCATCTGGCGAGTCCAGAA
ASCRP3002106	26	26	32	27	28	42	39	41	4.566	4.56219	4.74142	4.24373	4.40934	4.98865	4.83601	4.93365	A	A	P	A	A	P	P	P	hsa_circRNA_024251	hsa_circ_0024251	exonic	chr11	+	108586605	108594189	NM_004398	DDX10	AGCGGCATAATGTGTTTGGATTGGACCTTAAAGACGAGAAAACATTACAGAATCAATCCA
ASCRP3002107	104	91.5	85	102	89	91	95	75	6.65998	6.73893	6.38045	6.76735	6.83762	6.21855	6.24732	5.84233	P	P	P	P	M	P	P	P	hsa_circRNA_400220		exonic	chr1	-	44713610	44785416	NM_024066	ERI3	AGCGGCATTGGAAATCATCGAGTTCCCCATCCTAAAGCTAAATGGCCGGACCATGGAGAT
ASCRP3002108	176	109.5	249.5	163.5	119	827	812	1055.5	7.3734	7.01052	8.23212	7.43878	7.38316	9.41085	9.37069	9.49235	P	P	P	P	P	P	P	P	hsa_circRNA_104434	hsa_circ_0081343	exonic	chr7	+	98985661	98985884	NM_005720	ARPC1B	AGCGGCTCTCGTGTGATCTCCATCTGTTATTTCGAGCAGGAGAATGACTGGCATCGACTG
ASCRP3002111	47	40.5	44	51	38	59	57.5	57	5.50181	5.43876	5.30603	5.69433	5.21429	5.61468	5.43876	5.4553	P	P	P	P	P	M	P	P	hsa_circRNA_067735	hsa_circ_0067735	exonic	chr3	+	150834124	150845771	NM_053002	MED12L	AGCTAAAATTAAGAAACGTCAGGCTCCTGATCCGAATTTGGGATGAACTTACTGCTGTGA
ASCRP3002112	27	33	34	33	32	34	35	40	4.566	4.98865	4.8887	5.00278	4.74479	4.66529	4.7142	4.8978	A	A	P	P	A	P	P	P	hsa_circRNA_005152	hsa_circ_0005152	exonic	chr16	-	9009110	9011013	NM_003470	USP7	AGCTAAGTATCAAAGGAAAGAAAAATAGCTGTGTACATGATGCCAACCGAGGGGGATGAT
ASCRP3002113	47	42.5	41	43.5	32	43	44	41	5.48379	5.43876	5.14971	5.42414	4.70386	5.098	5.09008	5.00278	P	P	P	P	A	P	P	P	hsa_circRNA_000251	hsa_circ_0000251	exonic	chr10	-	94291504	94297307	NM_004969	IDE	AGCTACAGGGAATCCTAAACACCCCTTCAGTAAATTTGGGACAGTTTCCAAAAAAAGACT
ASCRP3002114	48	39	41	43	45.5	74	74	85.5	5.53135	5.26441	5.20209	5.42414	5.50181	5.87496	5.85329	6.02374	P	P	P	P	P	P	P	P	hsa_circRNA_025554	hsa_circ_0025554	exonic	chr12	+	19615443	19667718	NM_153207	AEBP2	AGCTACCCAAAGATACTGCCTTGCTTTTGGACCCAAACATATACAGCATAAGCAGTACTA
ASCRP3002116	36	32.5	33	34	37.5	47	39	43	5.0251	4.89478	4.74142	4.82809	5.0251	5.18236	4.91584	5.03888	P	A	P	P	A	P	P	P	hsa_circRNA_405906		exonic	chr2	-	69754347	69759294	NM_014911	AAK1	AGCTACTCAAGAAAGAGTGCCCAATTCCAAATGTACAGGTTGAAAACATCCTCTTGCATG
ASCRP3002119	311	217	177.5	241	133	160	168	140	8.14879	7.98477	7.59851	7.98868	7.6562	7.01052	7.06608	6.70129	P	P	P	P	P	P	P	P	hsa_circRNA_101579	hsa_circ_0036113	exonic	chr15	+	71229099	71256271	NM_017691	LRRC49	AGCTAGATATGAAGAGAATCACGAGAGATGTGGATAATTTGCCCTGCCTCCAACATCTCT
ASCRP3002124	35	37	40	35	38	37	36	38	5.00278	5.26441	5.1111	5.00278	5.24314	4.79112	4.83601	4.82809	P	P	P	P	A	P	P	P	hsa_circRNA_101612	hsa_circ_0000641	exonic	chr15	-	77344726	77348597	NM_005724	TSPAN3	AGCTATTCAGGGGGCAGCTGGCATTTTATGCTATGTGGGAGCCTATGTCTTCATCACTTA
ASCRP3002128	32	39	34	35	40	52.5	47	49.5	4.8734	5.36629	4.9366	5.03339	5.18732	5.33759	5.18979	5.27376	P	P	P	P	P	P	P	P	hsa_circRNA_067574	hsa_circ_0067574	exonic	chr3	+	140978964	141006295	NM_152282	PXYLP1	AGCTCACACAGACAGGACATGTTCCCGATTTGAGGTGAAACCATGAAGAGAAAATAGAAT
ASCRP3002129	160	124	133	153	111	175	173	162	7.21127	7.17554	7.11763	7.35562	7.26091	7.16427	7.08613	6.95127	P	P	P	P	P	P	P	P	hsa_circRNA_050374	hsa_circ_0050374	exonic	chr19	-	33106563	33117733	NM_032139	ANKRD27	AGCTCAGAAGGGCAGGCATCCCTCATCGACCTCCTGGTTTCCAAGGGCGCCATGGTAAAT
ASCRP3002130	68	78	62.5	71	76	182.5	182.5	186	6.04301	6.55841	5.8948	6.19966	6.52746	7.23181	7.19844	7.13249	P	P	P	P	P	P	P	P	hsa_circRNA_046689	hsa_circ_0046689	exonic	chr18	-	697239	706578	NM_017512	ENOSF1	AGCTCAGATGGCACACGGACCCTGACTACTCGGCTGCCTATGTCGTCATAGAAACTGATG
ASCRP3002133	461	376	410	411	385.5	438	459.5	406	8.71414	8.77087	9.0366	8.73914	9.60049	8.54544	8.53333	8.2035	P	P	P	P	P	P	P	P	hsa_circRNA_002824	hsa_circ_0002824	exonic	chr9	+	5021962	5044520	NM_004972	JAK2	AGCTCCTCTTCTTGATGACTTTGTCATGTCTTACCTCTTTGCTCAGGCAAATGTTCTGAA
ASCRP3002134	40.5	43	43.5	40.5	37	45	43	53	5.32752	5.36629	5.35532	5.27609	4.98865	5.098	5.02233	5.31512	P	M	P	P	A	P	P	P	hsa_circRNA_402483		exonic	chr2	-	225422375	225422573	NM_003590	CUL3	AGCTCTACACTGGACTAAGAGAAGTTGTTACCGAACATCTCATAAATAAGATGACCATGG
ASCRP3002135	33	33	35.5	36	32	40	42	44	5.0251	5.05795	5.00278	5.03339	4.78131	4.83285	4.9858	5.03888	P	A	P	P	A	P	P	P	hsa_circRNA_032731	hsa_circ_0032731	exonic	chr14	+	76349027	76368567	NM_015072	TTLL5	AGCTCTACAGGCAATCTTTGGCAGCCAGACACTACCTAACTCCAATTTATGGACAATGAA
ASCRP3002138	72	56	67	58.5	63	67	67.5	83	6.10327	5.97439	5.99008	5.85796	5.99433	5.7313	5.72022	5.98582	P	P	P	P	M	P	P	P	hsa_circRNA_029987	hsa_circ_0029987	exonic	chr13	+	35644044	36220485	NM_015678	NBEA	AGCTCTGCCATGCACCTGAGTACCTTCAAGTTTAAATCTGAGAGTGATATTCATTTGGCA
ASCRP3002139	41	40	42	39	41	54	53	57	5.31058	5.41571	5.20209	5.20576	5.39658	5.37501	5.39658	5.43876	P	P	P	P	P	P	P	P	hsa_circRNA_101995	hsa_circ_0042415	exonic	chr17	-	19835117	19866335	NM_007202	AKAP10	AGCTCTGCGTCTCAGCTTCAATATCCGTACATTCCCCACAAAAAAGCACTAAAAATCATG
ASCRP3002140	32	28	32	31	42	36	36.5	35	4.8734	4.56219	4.74142	4.75484	5.18732	4.79112	4.82332	4.79112	A	A	P	A	A	P	P	P	hsa_circRNA_103070	hsa_circ_0060551	exonic	chr20	+	44444179	44444552	NM_007019	UBE2C	AGCTCTGGAAAAACCCCACAGGTATATGAAGACCTGAGGTATAAGCTCTCGCTAGAGTTC
ASCRP3002141	26.5	33	35	32.5	34	36.5	35	39	4.60728	5.05795	4.79112	4.92477	5.06336	4.84858	4.74142	4.91882	A	A	P	P	A	P	P	P	hsa_circRNA_400661		exonic	chr10	-	120445494	120489922	uc010qst.1	CACUL1	AGCTCTGTCACAAAGCTGTTCATGGAAGAGGATGTTGGACTTCTTACTTGTAATGAATGT
ASCRP3002142	138	85	93.5	93.5	70	98	96	99	7.03341	6.63116	6.54447	6.64204	6.39659	6.32417	6.24137	6.24256	P	P	P	P	P	P	P	P	hsa_circRNA_100039	hsa_circ_0009590	exonic	chr1	-	8616533	8674745	NM_012102	RERE	AGCTCTTCATTTCTGATTACGTTGACACTTACCATGCTGCTGCCCTTAGGTCCACAACTC
ASCRP3002143	34	39	39	41	43	45	46	48.5	5.09668	5.26441	5.1111	5.25736	5.15731	5.12409	5.09008	5.24314	P	P	P	P	A	P	P	P	hsa_circRNA_100047	hsa_circ_0005199	exonic	chr1	+	10155518	10165802	NM_006048	UBE4B	AGCTCTTTGTCTAGGAGTAGCCCATCGAAGCCAGAGCAGTGAAGGAGTCAGTTCTCTCAG
ASCRP3002144	32	34.5	39	41	41	44	43	38	4.8734	5.16738	5.12667	5.25736	5.29459	5.06336	5.02233	4.87954	P	P	P	P	P	P	P	P	hsa_circRNA_103533	hsa_circ_0068245	exonic	chr3	-	183551279	183551613	NM_018622	PARL	AGCTCTTTTTGGAATTCTGGTGCCATCATGACAGTCCTCGCAGCTGTCTGCACTAAGATC
ASCRP3002146	28	25	35	34.5	32	39.5	40	32.5	4.82332	4.47162	4.95996	5.00278	4.78131	4.9307	4.94833	4.62931	A	A	P	P	A	P	P	P	hsa_circRNA_400296		exonic	chr1	-	109952549	109964548	NM_002790	PSMA5	AGCTGAATGCAACAAACATTGAGGGGCGTGAATACTTTTTCTCCCGAAGGAAGATTATTT
ASCRP3002147	389.5	250	247	349	193	215	231.5	214	8.46735	8.21916	8.19491	8.51323	8.34457	7.45917	7.55074	7.31995	P	P	P	P	P	P	P	P	hsa_circRNA_402505		exonic	chr2	-	239082174	239103511	NM_030768	ILKAP	AGCTGACCCCCAATGACAGGGAAAGAAGCTCAGAAAGGACCCCTGCTCTTTGATGACCTC
ASCRP3002148	37	41	48	41	40.5	47	48	46.5	5.22155	5.4553	5.48781	5.30603	5.29459	5.16236	5.18979	5.18236	P	P	P	P	P	P	P	P	hsa_circRNA_001555	hsa_circ_0001555	exonic	chr5	-	171482591	171484477	NM_005990	STK10	AGCTGAGCAGCGTGAGAAGATCAAGCAGACCGGGAAGCAGCCCTGTGGGAGATGGAAGAG
ASCRP3002149	144	154	41	58	54.5	2170	2328	2647.5	7.08413	7.52991	5.26441	5.8948	5.97439	10.6959	10.7511	10.5418	P	P	P	P	P	P	P	P	hsa_circRNA_006440	hsa_circ_0006440	intronic	chr17	-	13442383	13445247	ENST00000284110	HS3ST3A1	AGCTGAGGACCCAGATATGTATCAATGAAGTCAAGGCATCCATTCCTTCAACATGCTTTA
ASCRP3002151	31	34	34	34	35	42	45.5	42	4.98295	5.05795	4.8887	5.06336	4.70386	4.9715	5.10849	4.93365	P	A	P	P	A	P	P	P	hsa_circRNA_016114	hsa_circ_0016114	exonic	chr1	+	203807093	203809502	NM_014827	ZC3H11A	AGCTGATCCAGATAATGAGGATGCAACAGGCGGTGACAGTGATCCTCCATTAAAGCGTAG
ASCRP3002156	62	46	64	51	58	51	52	52	5.87803	5.62019	5.94469	5.69433	6.04301	5.30603	5.35532	5.34427	P	P	P	P	P	P	P	P	hsa_circRNA_403705		exonic	chr6	+	131466424	131490413	NM_016377	AKAP7	AGCTGGCAGAAGGAGATCATGTAAACTCACTTTTGGAGATAGCAGGAGGAATTAATTCCA
ASCRP3002158	575.5	428	885	568.5	626.5	1855.5	1674	2161	9.04695	8.9224	10.2567	9.26503	10.5804	10.4893	10.3836	10.2949	P	P	P	P	P	P	P	P	hsa_circRNA_033572	hsa_circ_0033572	exonic	chr14	-	105403590	105444694	NM_138420	AHNAK2	AGCTGGCTTGGCTGTTCCCTGGATGGGCAATAAAGAAAGTGCTGCATCCCCCGCGGCAGC
ASCRP3002159	48	35.5	42	43	37	48.5	52	41	5.55839	5.14971	5.34427	5.49982	5.06336	5.21429	5.28306	4.87954	P	A	M	P	A	P	P	P	hsa_circRNA_405054		exonic	chr12	-	104200099	104208899	NM_001031701	NT5DC3	AGCTGGGAACTGTCTACAGAATTGGTTCCTTCCATTATGAGCAACTTGTTGAATCCAGAT
ASCRP3002161	103	87	100	90	93.5	106	109	104	6.63116	6.65283	6.6479	6.57553	6.9436	6.40086	6.44085	6.32078	P	P	P	P	P	P	P	P	hsa_circRNA_060332	hsa_circ_0060332	exonic	chr20	-	37049238	37063962	uc002xig.3	SNHG17	AGCTGTCGTTCACTTTTTACCCACCCATTCAATAAACCTTACAGAATTGCCCGTCCCTCG
ASCRP3002165	205	147.5	213	168	156	211	217	261.5	7.57955	7.4823	7.90726	7.50977	7.93737	7.45917	7.45326	7.59478	P	P	P	P	P	P	P	P	hsa_circRNA_103182	hsa_circ_0003720	exonic	chr22	+	24730377	24734445	NM_015330	SPECC1L	AGCTGTGTCCCCTATGCAGGCAAGAGGAGGAGCGAGGCCGGGTATACAATTACATGAATG
ASCRP3002171	57	61.5	57	79	70.5	87	87	72	5.7607	6.14337	5.7313	6.28885	6.4115	6.10589	6.07947	5.78788	P	P	P	P	P	P	P	P	hsa_circRNA_104123	hsa_circ_0076780	exonic	chr6	+	52941283	52945896	NM_012347	FBXO9	AGCTTGAGAGCAGTCAGATTCACATATCAGGCTCGAGAACTCTTCCTAAAAGCAGTAGAA
ASCRP3002172	1020	345.5	4794.5	742	918.5	720.5	775	2037	9.84872	8.64656	12.5956	9.79842	11.1579	9.2178	9.28265	10.2428	P	P	P	P	M	P	P	P	hsa_circRNA_092523	hsa_circ_0001255	sense overlapping	chr22	+	50618381	50618469	NM_052839	PANX2	AGCTTGAGTGGGAGTGTGTGAGCGTGAGCGAGCGGGTGTGTATGTACGAGTGTGCACGTG
ASCRP3002174	31	30	31	30	28.5	36	35.5	36	4.8734	4.79112	4.74142	4.75484	4.52351	4.79112	4.78131	4.70039	A	A	P	A	A	P	P	P	hsa_circRNA_001231	hsa_circ_0001231	exonic	chr22	-	38917612	38964294	NM_007068	DMC1	AGCTTGCGAAAGGGAAGAGGAGAGCTCAGAATTGCCAAGATTTATGACAGAAGTGATTAT
ASCRP3002175	47.5	43	38	47.5	34	53	50.5	58	5.50181	5.41571	5.02233	5.55072	4.78131	5.37501	5.32415	5.4553	P	P	P	P	A	P	P	P	hsa_circRNA_406376		intergenic	chr3	-	145701394	145708714			AGCTTGCTCATGAATACCCCAATGGTCCTCATGATAATACCCCAACTAGACCTTTAACTT
ASCRP3002176	208.5	231	188	196	396.5	969	936	948.5	7.57601	8.12379	7.67131	7.71681	9.68354	9.62662	9.56867	9.35851	M	P	P	P	P	P	P	P	hsa_circRNA_000585	hsa_circ_0000515	sense overlapping	chr14	-	20811305	20811534	NR_002312	RPPH1	AGCTTGGAACAGACTCACGGCCAGCGAACTGAGTGCGTCCTGTCACTCCACTCCCATGTC
ASCRP3002177	40	33.5	49	38	45	47.5	43	51	5.27376	5.02233	5.4553	5.15984	5.39658	5.24552	5.09008	5.25736	P	A	P	P	P	P	P	P	hsa_circRNA_006971	hsa_circ_0006971	exonic	chrX	-	14868626	14877456	NM_152633	FANCB	AGCTTGGTTGTTGGAGTGAAAACTACATCTTCTTTGAAGCTGTTGCTGCTAAATGGGAAA
ASCRP3002179	66	54	58	54	67.5	93	93.5	92	5.99998	5.87496	5.70042	5.72534	6.20761	6.20149	6.21552	6.13633	P	P	P	P	M	P	P	P	hsa_circRNA_008068	hsa_circ_0008068	exonic	chr13	-	30801548	30857928	NM_032116	KATNAL1	AGCTTTGCGAAGAAGGTTAGAAAAAAGGATATATATACCTCTCCCAACAGGTCTCTGAAA
ASCRP3002181	26	34	31	32	42	41	38	38	4.63657	5.05795	4.74142	4.82809	5.24314	5.02233	4.79437	4.79112	A	A	A	P	P	P	P	P	hsa_circRNA_092427	hsa_circ_0000629	exonic	chr15	+	72810407	72853890	NM_005744	ARIH1	AGCTTTGTAGAGAATCCAGCAACTATCACAAGAATACTCCTTAGCCACTTCAATTGGGAT
ASCRP3002182	95.5	93	57	85	47	150	160	164	6.53088	6.75654	5.70042	6.49284	5.59803	6.90951	6.98867	6.96505	P	P	P	P	P	P	P	P	hsa_circRNA_104548	hsa_circ_0001777	exonic	chr7	-	158580694	158591763	NM_020728	ESYT2	AGCTTTGTCTATCTTCTTCCTTAGGAAACCAGTTCATTTTCCAGACACTGAAAGAGCAGA
ASCRP3002184	27	29	34	29	34	37	39	42	4.73805	4.82968	4.86724	4.53522	4.74479	4.87032	4.83601	4.97438	A	A	P	A	A	P	P	P	hsa_circRNA_103427	hsa_circ_0001324	exonic	chr3	+	107429298	107435696	NM_020235	BBX	AGGAAAAGCAGAAATACACAGACATGGCCAAGGAGGTCACAGTAATGAAAGGCAGTAATA
ASCRP3002185	31.5	31	31	28	30	39	36	36	5.00278	4.79112	4.69344	4.53522	4.62931	4.94833	4.8734	4.80731	P	A	P	A	A	P	P	P	hsa_circRNA_014784	hsa_circ_0014784	exonic	chr1	-	156711898	156713247	NM_004494	HDGF	AGGAAAATAAAACCCGTTGATTACTATACCTGTAGCCACCAATGTTTCAAGAGGAGCCCC
ASCRP3002189	29	27	31.5	32	32	43	46	45	4.9307	4.56219	4.82332	4.89174	4.78131	5.02233	5.22155	5.06605	A	A	P	P	A	P	P	P	hsa_circRNA_001574	hsa_circ_0001574	exonic	chr6	+	7602855	7606428	NM_152551	SNRNP48	AGGAAAGAGAGACAATAGTCGAAAAAGTCCAAAATCCTACCTTGAAATCCTGGCAGAAGT
ASCRP3002191	27	28	43	36	34	38	37	37	4.76483	4.71076	5.26441	5.11371	4.98865	4.83285	4.82332	4.74479	A	A	P	P	A	P	P	P	hsa_circRNA_000587	hsa_circ_0000587	exonic	chr15	-	28491026	28518150	NM_004667	HERC2	AGGAAAGGAACGGGATGATCATGAAGAGTTAGCCTGGCCTGGCATAATGGGGATGTTCAC
ASCRP3002192	29.5	33	32	32	33	41.5	40	42	4.90384	5.05795	4.74142	4.68995	4.70386	4.9307	4.94833	4.95124	A	A	P	P	A	P	P	P	hsa_circRNA_104570	hsa_circ_0004219	exonic	chr8	+	25156459	25158173	NM_024940	DOCK5	AGGAAATAGAGAAGCTCAATAACCTCCAAGCAGTGTTTACATCAATCCTGCAGAACCTCG
ASCRP3002195	77.5	88	89	72.5	77.5	82	80	98	6.24554	6.68649	6.46453	6.20944	6.58025	6.04574	5.96721	6.24256	P	P	P	P	P	P	P	P	hsa_circRNA_104700	hsa_circ_0005273	exonic	chr8	-	141710989	141716304	NM_005607	PTK2	AGGAAATGGAAGAAGATCAGCGCTGGCTGGAAAAAGAGGAAAGATTTCTGCCCAGCAGAC
ASCRP3002198	35	31	26	34.5	28	38	37	36	5.06605	4.9307	4.4178	4.94833	4.48376	4.83285	4.83601	4.79112	P	A	A	P	A	P	P	P	hsa_circRNA_406811		sense overlapping	chr6	+	88081310	88093478	uc021zck.1	SMIM8	AGGAACAGTTTGGTGTTACAGCTCTAAAAATCTCCAGCAAACTCTATTAGGAACTTTCCA
ASCRP3002205	40	39	36	40.5	41	42	41	40	5.23837	5.31512	5.02233	5.23119	5.39658	4.9307	5.02233	4.86414	P	P	P	P	P	P	P	P	hsa_circRNA_406690		sense overlapping	chr5	+	143586380	143586631	NM_020768	KCTD16	AGGAAGACTGAAAAGGGAAGCTGAATACTTCCAGCTCCCAGACTTGTTTATTTTACTCGC
ASCRP3002210	31	32	31	35	36	37	42	38	4.98295	5.05795	4.79112	5.06336	5.11891	4.84858	5.05795	4.82809	P	A	P	P	A	P	P	P	hsa_circRNA_102140	hsa_circ_0044927	exonic	chr17	-	58275620	58292135	NM_032582	USP32	AGGAAGCTAGTAATCATGCCCAGGATTGGAAATGTACCTTCTCCGAATGCACCTTTAAAG
ASCRP3002221	23	27	41	30	29	32	33	34	4.37935	4.63657	5.14971	4.79112	4.48376	4.70386	4.67591	4.61097	A	A	P	P	A	P	P	P	hsa_circRNA_007919	hsa_circ_0007919	exonic	chr17	-	953289	1003975	NM_001092	ABR	AGGACAACAATGAGATCGTGGACAAGATCATGGGCAAAGGACAGATCCAGGTGGAAGCAG
ASCRP3002225	29	34	42.5	31	37	52	50	58	4.8734	5.08743	5.28421	4.79112	5.15731	5.34648	5.28306	5.42414	A	A	P	A	A	P	P	P	hsa_circRNA_042372	hsa_circ_0042372	exonic	chr17	+	19445705	19451446	NM_018242	SLC47A1	AGGACCCAGATGTGTCCAGTTCTTGGTTCAGCTGATGGTGTTCCTGATCAGCTTCATAAG
ASCRP3002227	41	36.5	39	37	36	42.5	46	40	5.31058	5.19472	5.06605	5.06336	5.0251	5.02233	5.18979	4.86414	P	P	P	P	A	P	P	P	hsa_circRNA_103454	hsa_circ_0067103	exonic	chr3	-	125032151	125032500	NM_021964	ZNF148	AGGACTACAGTATGCACTTAATGTCCCTGCAGTTATACTTAAGCATGAACATTGACGACA
ASCRP3002228	32	32	33.5	34	39	40	40	41.5	4.90384	4.86104	4.95996	4.89174	5.24314	4.94833	4.9858	4.95124	P	A	P	P	P	P	P	P	hsa_circRNA_101622	hsa_circ_0003893	exonic	chr15	+	81229014	81230320	NM_018689	CEMIP	AGGACTCAGGATGTACATTCAAGCCTACAAGACCAGTAACCTGCGAATGAAGATCATCAA
ASCRP3002229	81	79.5	78	61	64	158	160	179	6.29747	6.52746	6.26325	5.94689	6.27843	7.01052	6.97799	7.05731	P	P	P	P	P	P	P	P	hsa_circRNA_002649	hsa_circ_0002649	exonic	chr5	-	39382719	39388954	NM_001343	DAB2	AGGACTGCTAAGAATGGGAGTGAGGCCCTAATGATTCTAGATGACCAAACTAACAAACTG
ASCRP3002230	36	35	32	38	32	33.5	37	38	5.15731	5.16738	4.79112	5.06336	4.78131	4.68995	4.8734	4.82809	P	P	A	P	A	P	P	P	hsa_circRNA_403848		exonic	chr7	-	77885259	77885898	NM_012301	MAGI2	AGGACTGTCCCATTGGAAGTGAAACTTCTTTGATTATCCATCGAGGAGGTGATGTCATTG
ASCRP3002231	36	34	42	35	37	35	37	34	5.0251	4.98865	5.18979	4.89174	5.06336	4.70386	4.75484	4.64741	P	A	P	P	A	P	M	P	hsa_circRNA_033196	hsa_circ_0033196	exonic	chr14	+	101361106	101373305	NR_024149	MEG8	AGGACTTGGAGAGGTTAGTGACTTGCTCGGTCTGAAAAATGATATTCATTGTCCTAATGT
ASCRP3002232	246.5	210	212	215.5	189	204	199	167	7.84862	7.94324	7.91401	7.84744	8.32713	7.38801	7.30263	6.9701	P	P	P	P	P	P	P	P	hsa_circRNA_404488		intronic	chr1	+	41456925	41457407	ENST00000372616	CTPS1	AGGAGAAACCCCTACTTCTGTCATTTTTTCCTTCTATTTCCTGATAGCTGGTTGCAGTGT
ASCRP3002236	58	40	36	58	29	44	41.5	45	5.83918	5.41571	5.02233	5.87342	4.48376	5.098	4.9715	5.10849	P	P	P	P	A	P	P	P	hsa_circRNA_001590	hsa_circ_0001590	exonic	chr6	+	26385242	26388522	NM_006995	BTN2A2	AGGAGAAGGAAACTGTCATTTTTATTCCAGCCCAGTTTACTGTCGTGGGGCCAGCTAATC
ASCRP3002238	37	32	32	32	31	35	39	37.5	5.06605	4.98865	4.8887	4.94833	4.56219	4.73127	4.8734	4.82809	P	A	P	P	A	P	P	P	hsa_circRNA_085692	hsa_circ_0085692	exonic	chr8	-	141262875	141310713	NM_031466	TRAPPC9	AGGAGAATCTCCTGCAGGATCTCAGTGATGGCATGTGAAACTATTGAACCTTCCTGCTAG
ASCRP3002239	60	53	68	52	46	74	88	89.5	5.83918	5.76982	6.0389	5.63932	5.55264	5.85796	6.07947	6.0967	P	M	P	P	P	P	P	P	hsa_circRNA_102289	hsa_circ_0046760	exonic	chr18	-	6237962	6312055	NM_173464	L3MBTL4	AGGAGAATGGAAGAACTCTGATAGCACCCCAAGATTGCTATGCTATGCCTTGTATGACTA
ASCRP3002240	118	108	140	104.5	141.5	104	125	106	6.84313	6.99999	7.24792	6.81737	7.74588	6.39659	6.64204	6.37067	P	P	P	P	P	P	P	P	hsa_circRNA_102912	hsa_circ_0058055	exonic	chr2	-	215645283	215661841	NM_000465	BARD1	AGGAGAGACTTTGCTCCATATTGCTTCTATTAAGTACTAACATTCTGAGAGAGCCTGTGT
ASCRP3002241	1210	1264	1052	1591	1394.5	1018	1237	887	10.1819	10.7599	10.6782	11.0055	11.8091	9.68934	9.90039	9.25635	P	P	P	P	P	P	P	P	hsa_circRNA_102850	hsa_circ_0001081	exonic	chr2	+	172305190	172314987	NM_025000	DCAF17	AGGAGAGGCTCCTTTTGGCATTCCTTGTAATATTAAAATCACAGGGAGATATACTTCCCA
ASCRP3002243	38	61	55	47	72	61	58	49	5.11371	6.06405	5.61468	5.49982	6.48078	5.55839	5.5038	5.19472	P	P	P	P	P	P	P	P	hsa_circRNA_405038		intronic	chr12	-	90069894	90071593	ENST00000428670	ATP2B1	AGGAGCACCTACAATGGGAGAGAGGAGATTGGGAGGTTCTCTAAGATTGGTTTTTGATTA
ASCRP3002247	32	36.5	32	36	35.5	71	70	67	4.9307	5.24552	4.82332	4.94833	5.0251	5.84076	5.78134	5.64563	A	A	P	P	A	P	P	P	hsa_circRNA_079804	hsa_circ_0079804	exonic	chr7	-	33066428	33075600	NM_016489	NT5C3A	AGGAGCTGCCAAACTTCAGAAGATTGGATAACCAAGAAATGACTAATCAAGAGTCTGCCG
ASCRP3002249	36	40	38	37	31	33	35	37	5.19472	5.36629	5.06605	5.15984	4.84858	4.62566	4.7142	4.74479	P	P	P	P	A	P	P	P	hsa_circRNA_006752	hsa_circ_0006752	exonic	chr22	+	30032739	30035201	NM_000268	NF2	AGGAGCTGGTTCAGGAGATCACACAACATTTATTCTTCTTACAGATGAAGTGGAAAGGGA
ASCRP3002250	81	73	123	59	49	68	76	95	6.25737	6.39659	6.99222	5.8948	5.76982	5.7582	5.89555	6.15985	P	P	P	P	P	P	P	P	hsa_circRNA_003493	hsa_circ_0003493	exonic	chr2	+	203818727	203820481	NM_024744	CARF	AGGAGCTGTGAGATGTCCCTGAAGAGAAACCCAGTAACAGAAACTTACCAACTGTAAGAG
ASCRP3002251	71.5	75	81.5	70	91.5	80	83	80	6.10327	6.41837	6.27843	6.19966	6.86765	5.99292	6.01121	5.93367	P	P	P	P	M	P	P	P	hsa_circRNA_101174	hsa_circ_0028864	exonic	chr12	-	120636920	120637008	NM_001002	RPLP0	AGGAGGACCTCACTGAGATCAGGGACATGTTGCTGGCCAATAAGACTGCTGCCTCATATC
ASCRP3002253	33	33	53	39	60	46	42	42	5.06605	4.98865	5.58306	5.30603	6.02512	5.18236	5.02233	4.93365	P	A	P	P	P	P	P	P	hsa_circRNA_103389	hsa_circ_0001309	exonic	chr3	-	52771601	52775515	NM_003157	NEK4	AGGAGGAGGATGAATTTGATAGAGAGGAAAGGAAACAGATTCATTGTCTGTCTGAGGATG
ASCRP3002254	35	32	50	34	47	38	40	45	5.15731	4.9307	5.52353	4.82809	5.50181	4.83285	4.91584	5.13182	P	A	P	P	P	P	P	P	hsa_circRNA_405153		intronic	chr13	-	52971366	52976829	ENST00000544466	THSD1	AGGAGGAGTGCATGCTAATTCAGAGAAATACAGGTTCTAATTTCAGGTGTTTTTGGGGAA
ASCRP3002257	51	38	113.5	50	47	104.5	95	143	5.62019	5.36629	6.85096	5.60453	5.55264	6.40938	6.25737	6.74482	P	P	P	P	P	P	P	P	hsa_circRNA_406500		sense overlapping	chr4	-	88084709	88116842	NM_020803	KLHL8	AGGAGTAGCTGTGTGTTCCTGTTTAACTAGCCAAATTCGAGATTCACAGCAAACTGTACA
ASCRP3002258	41	38	43	42	42	45	47	39	5.27376	5.26441	5.22638	5.3219	5.34427	5.07143	5.15984	4.8978	P	P	P	P	P	P	P	P	hsa_circRNA_402369		exonic	chr2	+	135887564	135888291	NM_012233	RAB3GAP1	AGGAGTCACCGCTAAATAATGATGTTCTTAATACTATTCTCCTGGTGATTTTGTCACTGA
ASCRP3002259	1053	814	311	878.5	171	1125	1140.5	1407	9.92639	10.1025	8.55626	10.0088	8.1429	9.80393	9.79715	9.79553	P	P	P	P	P	P	P	P	hsa_circRNA_003785	hsa_circ_0003785	sense overlapping	chr18	+	32902351	32907027	TCONS_00026319	XLOC_012658	AGGAGTCTGCAGAGAAGTCTTCTCTTTCTTCCTCACCCCATAGTAAGACTAGGACTCAAT
ASCRP3002260	73	56.5	40	60	40	88.5	83	85	6.13697	5.91735	5.18979	5.91137	5.31738	6.18734	5.99221	6.06607	P	P	P	P	P	P	P	P	hsa_circRNA_103639	hsa_circ_0007646	exonic	chr4	+	52729602	52758017	NM_015115	DCUN1D4	AGGAGTGGTTAAAAGGAATGACTTCTCTCCAATTTTCAGCTGAACTCTCATCTCTCAACA
ASCRP3002263	40	34	47.5	54	47	64	57	54	5.34427	5.16738	5.47165	5.76816	5.59803	5.66886	5.4553	5.31512	P	A	P	P	P	P	P	P	hsa_circRNA_001263	hsa_circ_0001263	exonic	chr3	+	5215701	5216099	NM_018184	ARL8B	AGGATAATATAGGTGCTAGTGCTTGGAAACAAGAGAGATCTTCCTAATGCCTTGGATGAG
ASCRP3002264	27	27	32	32	35.5	37.5	37	37	4.70039	4.67591	4.74142	4.94833	4.66884	4.84858	4.86104	4.80731	A	A	P	P	A	P	P	P	hsa_circRNA_005046	hsa_circ_0005046	exonic	chr3	+	5212187	5216099	NM_018184	ARL8B	AGGATAATATAGTCAGGTCAATTCAGTGAAGATATGATACCCACAGTGGGCTTCAACATG
ASCRP3002266	64.5	28	49	34	34	52	52	64	5.99008	4.63657	5.48781	5.00278	4.98865	5.39229	5.34427	5.60545	P	A	P	P	A	P	P	P	hsa_circRNA_104564	hsa_circ_0083444	exonic	chr8	-	17601112	17613470	NM_001001924	MTUS1	AGGATCAGGCGTGTGTCCAGTTCTGGGAACAACAAATCATTTAATCTTCAGAGCATCTTA
ASCRP3002267	91	99	101.5	90	132	92	98	82	6.45326	6.87574	6.69522	6.57553	7.59338	6.2312	6.27785	5.97009	P	P	P	P	M	P	P	P	hsa_circRNA_103792	hsa_circ_0003037	exonic	chr5	+	14270933	14280545	NM_007118	TRIO	AGGATCTCAGGAGACTCATTTCCTATCTAGCCTGTATTCCCAGGGTTTCGAAAAAACGAT
ASCRP3002270	32	32	44	35	43	44	46	53	4.9307	4.98865	5.26441	5.11371	5.39658	5.06336	5.11891	5.33089	P	A	P	P	P	P	P	P	hsa_circRNA_000992	hsa_circ_0000992	exonic	chr2	-	37543379	37544322	ENST00000379066	PRKD3	AGGATCTTGTGTGCTCCATAGTTTATCAAAAGGCTAACTATATGTCAGAAAGCATCAGCT
ASCRP3002272	35	34	42	42	49	40	45	39	5.0251	4.98865	5.18979	5.34648	5.79114	4.94833	5.11891	4.82809	P	P	P	P	P	P	P	P	hsa_circRNA_101421	hsa_circ_0032876	exonic	chr14	-	89192884	89212627	NM_183387	EML5	AGGATGGCTCATTCACTGTACTTAGAGTAAGCGCTTGGTTTCAGTTGGACTTGATTCAAA
ASCRP3002273	186	121	109	125	85	185.5	177	202	7.47065	7.14656	6.81937	7.11178	6.7756	7.25088	7.13858	7.22821	P	P	P	P	P	P	P	P	hsa_circRNA_103349	hsa_circ_0065217	exonic	chr3	-	47468646	47470160	NM_012235	SCAP	AGGATGGTCTCCTACACCATCACCCTGGTCTTCCAGCACTACCATGCCAATATGTGGGTG
ASCRP3002278	53.5	43	132	47	39.5	208.5	202	218.5	5.69346	5.36629	7.12152	5.56412	5.31738	7.41653	7.33371	7.34983	P	P	P	P	P	P	P	P	hsa_circRNA_406237		exonic	chr3	+	16336362	16345099	uc003cax.3	OXNAD1	AGGCAGAAAAAATAAAGAGGGTTGATTTCTTTATTCCAGGAGTCTCTGTGGTTGGTGGGT
ASCRP3002281	42	40	63	50	49	49	53	43	5.41148	5.36629	5.93367	5.63932	5.76982	5.25736	5.37284	4.9858	P	P	P	P	P	P	P	P	hsa_circRNA_406377		exonic	chr3	+	148857790	148863333	NM_032383	HPS3	AGGCAGTACTCACGCCACAATTTTTGCACGTCATTACAAGGAGATTATTTGGTAGCAATT
ASCRP3002288	388	345	380	386	337	297.5	362	306.5	8.46339	8.64656	8.88178	8.65474	9.37897	7.95927	8.1929	7.83802	P	P	P	P	P	P	P	P	hsa_circRNA_001357	hsa_circ_0001357	exonic	chr3	-	167217940	167254788	NM_178824	WDR49	AGGCCCCGTCACTTTTTAAAAGGCTATTACTGTGTTTCGACCCCAAAACTTCAATCAATT
ASCRP3002289	45	40	45	49	48	69	65	65	5.43876	5.36629	5.37718	5.56412	5.72875	5.77641	5.6724	5.6266	P	P	P	P	P	P	P	P	hsa_circRNA_081379	hsa_circ_0081379	exonic	chr7	+	99621041	99621555	NM_003439	ZKSCAN1	AGGCCGTGACCCTTCTAGAAGACTTGGAGCTTGATTTATCAGGACAACAGGAATAGTAAA
ASCRP3002294	26.5	29.5	33	31	36	40	39	41	4.66884	4.79112	4.82332	4.5698	4.98865	4.94833	4.91584	4.97438	A	A	P	A	A	P	P	P	hsa_circRNA_103046	hsa_circ_0007632	exonic	chr20	-	34312491	34313077	NM_004902	RBM39	AGGCGTGCCAATCATAGTACAGGCATCACAGAGAACCTATTGATAATTTAACTCCTGAGG
ASCRP3002295	44	60.5	40	44	57	42.5	44	51	5.41148	6.12022	5.14971	5.5137	5.97439	5.04436	5.11891	5.22638	P	P	P	P	P	P	P	P	hsa_circRNA_406673		intronic	chr5	-	136770511	136771563	ENST00000282223	SPOCK1	AGGCTACTGATATTTACCACTAAAATTAGTGTTTTAATAAGTAAAAAAACTCCCCCAAGA
ASCRP3002297	102	56	47	85	42	100	94.5	114	6.58636	5.83918	5.41782	6.45223	5.31738	6.32417	6.19966	6.42939	P	M	P	P	P	P	P	P	hsa_circRNA_405450		exonic	chr16	+	19576172	19592975	NM_020314	C16orf62	AGGCTCTAAAAATAGTCATCCAGGCACTCCAGGAATAGGAACTACAAAGCTGAATTTGCA
ASCRP3002301	171	110	176.5	120	77	174.5	171.5	258	7.32474	7.04438	7.57364	7.02166	6.45326	7.15291	7.08081	7.57104	P	P	P	P	M	P	P	P	hsa_circRNA_063681	hsa_circ_0063681	exonic	chr22	-	43455389	43460330	NM_012263	TTLL1	AGGCTGTGGCGGTTTGTGTCTCAATCTAATAAGGAAGCCTACGTGATCTCTCTCTATATT
ASCRP3002304	32	33	32	34	28	33	36	35	4.9307	4.86104	4.84231	4.89174	4.59614	4.7515	4.79437	4.61097	P	A	P	P	A	P	P	A	hsa_circRNA_407058		sense overlapping	chr8	+	38110239	38121204	NM_015214	DDHD2	AGGCTTGATGGAATTGTCATCAGAGAAGTTTGATCCTGTGGCCTATAGGATTGAACCAAT
ASCRP3002307	38	40	40	39	39	39	42.5	40.5	5.15731	5.50181	5.22638	5.15984	5.24314	4.87032	4.9715	4.91882	P	P	P	P	P	P	P	P	hsa_circRNA_100755	hsa_circ_0021102	exonic	chr11	-	8728631	8734282	NM_005418	ST5	AGGGAAGACCATCAAAGTGAAGACATTCCTGCCAGGTGCTGGCAATGAGCCCACACACAG
ASCRP3002309	28	27	30	33.5	39	34.5	37	34.5	4.66884	4.56219	4.63657	4.92477	5.11891	4.68995	4.83601	4.7142	A	A	A	P	P	P	P	A	hsa_circRNA_101054	hsa_circ_0006535	exonic	chr12	+	50488219	50490755	NM_003076	SMARCD1	AGGGACCTCAAGTGTTGACCCGAATGATCAGAAAAAGACAGCTTGTTATGACATTGATGT
ASCRP3002310	41	36	44	38	51	41	46	42.5	5.27376	5.11631	5.30603	5.23119	5.88262	4.94833	5.15984	4.9858	P	P	P	P	P	P	P	P	hsa_circRNA_403692		exonic	chr6	-	114489514	114549942	uc003pwh.4	HS3ST5	AGGGACCTGTCTGAATGTAGAGATAATCAGATACTCACTGTCTTCAGCATTGGTGTCTTC
ASCRP3002311	27	27	33	33	34	37.5	37	37	4.66884	4.56219	4.82332	4.86104	4.84858	4.89174	4.83601	4.82809	A	A	P	P	A	P	P	P	hsa_circRNA_003665	hsa_circ_0003665	exonic	chr3	-	129389172	129390107	NR_033361	TMCC1	AGGGACTATTCCTTAATAATGCAGACCTTACAGGAGGAGCGATATAGATCGAACGGTTGG
ASCRP3002312	29	32	33	31.5	38	33	37	32	4.8734	4.86104	4.9366	4.86104	5.15731	4.63657	4.8734	4.61097	A	A	P	P	P	P	P	A	hsa_circRNA_000415	hsa_circ_0000415	sense overlapping	chr12	+	69128487	69136223	NM_020401	NUP107	AGGGACTTGACCCATTAGGGAAGCCCATGAAACCTTTAATGAGTGGTTTAAGCATATGAA
ASCRP3002313	75	83	110.5	87	97	64	85	65	6.15227	6.63116	6.80573	6.49284	7.0748	5.61468	6.04301	5.6266	P	P	P	P	P	P	P	P	hsa_circRNA_008710	hsa_circ_0008710	exonic	chr18	-	12814201	12836890	NM_002828	PTPN2	AGGGAGATTCTAGTATACAGATGATCACAGTCGTGTTAAACTGCAAAATGCTGAGAATGA
ASCRP3002314	29	33	31	33	36	37	38	36	4.82332	5.05795	4.76814	4.89174	5.06336	4.79112	4.83601	4.70039	A	A	A	P	A	P	P	P	hsa_circRNA_102937	hsa_circ_0004554	exonic	chr2	-	230666967	230668943	NM_004238	TRIP12	AGGGATGATTCTTTAGATCTCAGCCCTCAAGGGTGGATATTCAGAGTCAAAGAAGGATGA
ASCRP3002315	60	39	93	63	38	95	95.5	115	5.86726	5.26441	6.51667	6.02858	5.11891	6.25087	6.24732	6.4681	P	P	P	P	A	P	P	P	hsa_circRNA_092435	hsa_circ_0000696	exonic	chr16	-	47001424	47002076	NM_005880	DNAJA2	AGGGATGGTACAACAGATGCAGTCTGTGTGCTCTGATTGTAATGGAGAAGAGTATCTTTA
ASCRP3002316	56.5	50	36	51	30	52	48	52	5.77641	5.80814	5.04981	5.63932	4.70386	5.34648	5.25027	5.22638	P	P	P	P	A	P	P	P	hsa_circRNA_405328		sense overlapping	chr15	+	43628823	43652158	NM_001012969	ADAL	AGGGCAGAACCAAGATGGACATTAAACTCTCCTTCTTTAAGATGTTTCCAGATGTTTCAA
ASCRP3002319	28	29	29.5	32.5	34.5	46.5	50	51	4.8734	4.79112	4.61097	4.98295	4.95416	5.1111	5.22155	5.25736	A	A	A	P	A	P	P	P	hsa_circRNA_104706	hsa_circ_0005982	exonic	chr8	-	141828375	141900868	NM_005607	PTK2	AGGGCTGCAATAATATGACAGATACCTAGCATCTAGCAAAATAATGGCAGCTGCTTACCT
ASCRP3002320	142	142	236.5	138	219	162.5	176.5	154	7.07078	7.40832	8.10819	7.25029	8.58871	7.0495	7.11308	6.85369	P	P	P	P	P	P	P	P	hsa_circRNA_100219	hsa_circ_0004619	exonic	chr1	-	51121113	51210447	NM_007051	FAF1	AGGGCTGGCCAACTTCTGCTACAGACGACTCAGAGAGATTAAACAGATTCTAGAAAATGA
ASCRP3002321	25	28	31	29	32.5	51	49.5	52	4.41358	4.71076	4.69344	4.68995	4.74479	5.28999	5.29918	5.28768	A	A	P	A	A	P	P	P	hsa_circRNA_004912	hsa_circ_0004912	exonic	chr3	+	52446826	52448603	NM_016483	PHF7	AGGGGAATTTCTTCAGAAAGACAATATCAGCGTGCATTATTTCTGTCTTCTGGAAGAGCC
ASCRP3002324	57	56	69	57	68	94	93	106	5.81216	6.03203	6.0389	5.84233	6.31173	6.25087	6.207	6.35864	P	P	P	P	P	P	P	P	hsa_circRNA_102010	hsa_circ_0003638	exonic	chr17	+	26490568	26499644	NM_016231	NLK	AGGGGTCCTCATAAACAGGTTTGAAATATCTCCATTCAGCTGGCATTTTACATCGAGACA
ASCRP3002326	163	130	96	122	93	122.5	125	114.5	7.27087	7.2384	6.62021	7.07212	6.9908	6.64204	6.61147	6.44759	P	P	P	P	P	P	P	P	hsa_circRNA_101795	hsa_circ_0000688	exonic	chr16	+	29845053	29845387	NM_005115	MVP	AGGGTGACAGGACATCACACCCCTGCAGGTGGTTCTGCCCAACACTGCCCTCCATCTAAA
ASCRP3002327	40	39.5	36	42	41	47	47	54.5	5.27376	5.29229	4.9858	5.34648	5.11891	5.25736	5.11891	5.35532	P	P	P	P	A	P	P	P	hsa_circRNA_016413	hsa_circ_0016413	exonic	chr1	+	213046019	213061936	NM_014053	FLVCR1	AGGTACTTCATCTGGTCTTCTTAATGCTTCTGCACAGCCTTCAAAGAAAAACCTCGGTAT
ASCRP3002332	35	37.5	29	34	32	41.5	46.5	51	5.06605	5.24552	4.69344	4.98295	4.8887	4.9715	5.14207	5.25736	P	A	A	P	A	P	P	P	hsa_circRNA_100717	hsa_circ_0007142	exonic	chr10	+	128768965	128788867	NM_001380	DOCK1	AGGTCACAGCCAAAATTGATTATGGAAACAGCTTTTTATAACTATGATGCCAGAGGAGCG
ASCRP3002333	41	33	52	40.5	36	47	56	40	5.34427	5.11631	5.58306	5.27609	5.06336	5.16236	5.42414	4.93365	P	A	P	P	A	P	P	P	hsa_circRNA_102976	hsa_circ_0003662	exonic	chr2	+	242593960	242594758	NM_013325	ATG4B	AGGTCCTGAAATTGGAGGTGGACACAAAGGAAGAGGCAGCCAGACAGCTACTTCAGCGTC
ASCRP3002336	304	284	237	119	138	182.5	180	252.5	8.10819	8.40114	8.11942	7.02617	7.71724	7.2375	7.15291	7.54809	P	P	P	P	P	P	P	P	hsa_circRNA_104040	hsa_circ_0075410	exonic	chr6	+	304627	311962	NM_020185	DUSP22	AGGTGACACATATTCTGTCTGTCCACGATAGTGCCAGGCCTATGTTGGAGATCCTGCCCG
ASCRP3002337	34.5	32	44	39	46	55	55	58.5	5.00278	4.9307	5.34427	5.25736	5.39658	5.44912	5.43876	5.46145	P	A	P	P	P	P	P	P	hsa_circRNA_103879	hsa_circ_0072857	exonic	chr5	-	70294550	70297970	NM_004536	NAIP	AGGTGATGACCCATTAGACGATCACACCAGATGTTTTCCCAAGGAGAACATTTTGTGAAT
ASCRP3002339	139	116	107.5	118	98	134.5	134	134	7.00772	7.13249	6.83011	6.9908	7.03204	6.77065	6.72023	6.6671	P	P	M	P	P	P	P	P	hsa_circRNA_103255	hsa_circ_0063776	exonic	chr22	+	46493805	46494438	NR_027033	MIRLET7BHG	AGGTGATGCCTGAAGCTCAAGGGACTGTGTCCACCCTCAGAATGTGGCCCCGTCCCAGAG
ASCRP3002341	55	44	89	57	59	72	73	91	5.7607	5.50181	6.445	5.8948	6.12281	5.84076	5.83761	6.13633	P	P	P	P	P	P	P	P	hsa_circRNA_089954	hsa_circ_0089954	exonic	chrX	-	16716358	16721064	NM_019857	CTPS2	AGGTGCCGGTGGATGGTAATAAGGAAGAGCCCCAAATATGCGTTATTGAGATTATATCTG
ASCRP3002342	57	42	61	48	34	88	93	168	5.7607	5.4553	5.87803	5.53135	4.95416	6.12669	6.18734	6.98013	P	P	P	P	A	P	P	P	hsa_circRNA_103330	hsa_circ_0004194	exonic	chr3	+	41265511	41268843	NM_001904	CTNNB1	AGGTGCTATCTGTCTGCTCTAGTAATAAGCCGGCTATTGTAGAAGCTGGGTATTTGAAGT
ASCRP3002343	39.5	37	30.5	35	28	52	50	48	5.25736	5.26441	4.76814	5.06336	4.52351	5.34648	5.25027	5.16487	P	P	A	P	A	P	P	P	hsa_circRNA_103636	hsa_circ_0001410	exonic	chr4	+	52729602	52744020	NM_015115	DCUN1D4	AGGTGCTTGGAATGGTTCTATGAATATGCAGATTTTCAGCTGAACTCTCATCTCTCAACA
ASCRP3002345	46.5	43	83	42.5	44	63	57	92.5	5.4553	5.50181	6.35973	5.27609	5.5774	5.58681	5.47975	6.10981	P	P	P	P	P	P	P	P	hsa_circRNA_006910	hsa_circ_0006910	intronic	chr12	-	72051305	72054207	ENST00000378743	ZFC3H1	AGGTGGACTGTCTGTGGATACTACTGGTAATTATGACACTAGTGATTTTATGCTGCACTT
ASCRP3002346	120	104	160.5	103	111.5	126.5	126	167	6.8313	6.95782	7.43514	6.79319	7.3032	6.65641	6.64204	6.9908	P	P	P	P	P	P	P	P	hsa_circRNA_032891	hsa_circ_0032891	exonic	chr14	-	90397884	90398971	NM_145231	EFCAB11	AGGTGGCTCCCAAATTACCGGAAAGGACTGTTCTTGAGGTATTCAGGTATATTACTCGAG
ASCRP3002347	31	33	36.5	32	36	30	38	35	4.82332	4.9307	5.00278	4.89174	4.98865	4.51958	4.83601	4.64741	P	A	P	P	A	A	P	P	hsa_circRNA_406230		intronic	chr3	+	15000663	15003999	ENST00000323373	NR2C2	AGGTGGCTGAGGACCGCCTATGGCTGCGGTAGCAGTGAGAGAAGCTCTCAGGTGAGAGTC
ASCRP3002353	166	154	143	178	136.5	133	157	131	7.29633	7.53818	7.2697	7.56961	7.73407	6.73216	6.95709	6.6479	P	P	P	P	P	P	P	P	hsa_circRNA_102873	hsa_circ_0003353	exonic	chr2	-	188348850	188368497	NM_006287	TFPI	AGGTTCCCAGCCTTTTTGAGATGATTTACACAATGAAGAAAGTACATGCACTTTGGGCTT
ASCRP3002355	43	28	30.5	31	34	49	45	57	5.34427	4.79112	4.76814	4.68995	4.98865	5.28999	5.09008	5.39443	P	A	A	A	A	P	P	P	hsa_circRNA_007927	hsa_circ_0007927	exonic	chr7	+	72604105	72607065	NR_002206	GTF2IP1	AGGTTCCTGAAATTGAGGTCACCGTGGAAGTCAAAGAAGATTGGAATGTCAGAATTACCA
ASCRP3002358	44.5	37.5	64	45.5	53	64	58	60	5.4553	5.24552	5.97009	5.47975	5.86416	5.66886	5.5137	5.5294	P	P	P	P	P	P	P	P	hsa_circRNA_400102	hsa_circ_0092354	intronic	chr9	-	139270332	139270572	ENST00000298532	SNAPC4	AGGTTTACCAAGCAGACTGGGCGTGGCCGGCGCTGGGGTGGTCTTGGCATAGGCTCATTC
ASCRP3002360	24	26	26	33	44.5	37	34.5	31	4.48779	4.56219	4.5698	4.89174	5.42414	4.87032	4.67591	4.47162	A	A	A	P	P	P	P	A	hsa_circRNA_002781	hsa_circ_0002781	exonic	chr9	-	26861063	26884883	NM_024828	CAAP1	AGGTTTGGAATTAAAACAAGGTGACAATGGAATGGACTCTGATATGGAAGAGGAAGCAGA
ASCRP3002361	44	40.5	49	46	37	47	48	48	5.4553	5.43876	5.4553	5.49982	5.06336	5.23119	5.23119	5.13182	P	P	P	P	A	P	P	P	hsa_circRNA_023690	hsa_circ_0023690	exonic	chr11	-	77327195	77340944	NM_001293	CLNS1A	AGGTTTTCTATATTACCGCCTGTCTTGGTTAGATGGCTCTGGATTAGGATTCTCACTGGA
ASCRP3002365	31	33	35	33.5	37	37	38	34	4.9307	5.05795	4.9366	4.94833	4.98865	4.79112	4.91584	4.70039	P	A	P	P	P	P	P	A	hsa_circRNA_407305		exonic	chrX	-	83588766	83616620	NM_144657	HDX	AGTAAACTCTTTCTTGGATTATAAGCTACAGGACCGCACTCAGTTCAGTGACCGAGACTT
ASCRP3002366	27	28	31	29	33	38	39	46	4.63657	4.75484	4.74142	4.622	4.84858	4.87032	4.83601	5.00278	A	A	P	A	A	P	P	P	hsa_circRNA_056362	hsa_circ_0056362	exonic	chr2	-	128525762	128528578	NM_018383	WDR33	AGTAAAGTGTCCTGTATTTGTTGTTAGGTATCCTAGAAGGAAAACATCACCATGGCTACA
ASCRP3002368	37.5	31	41.5	36	31	49	49	49	5.22155	4.9307	5.16487	5.03339	4.70386	5.19472	5.25027	5.25736	P	A	P	P	A	P	P	P	hsa_circRNA_061007	hsa_circ_0061007	exonic	chr20	+	57569164	57570188	NM_198976	NELFCD	AGTAAATTTTTAAAAAGCCTTTCTGCTGGGTTGGATTAAGTGCTGGACGTCATTGCTCCT
ASCRP3002370	973.5	711	347.5	693	225	567	571	466	9.81067	9.75149	8.74903	9.59321	8.64903	8.89652	8.86331	8.40753	P	P	P	P	P	P	P	P	hsa_circRNA_025501	hsa_circ_0025501	exonic	chr12	+	12870301	12875305	uc001rat.2	CDKN1B	AGTAATCAATAAAGAAAACTTCCATAGCTATTCTTCTTCGTCAGCCTCCCTTCCACCGCC
ASCRP3002371	56	52	59.5	48	59	62.5	64	70	5.7607	5.80814	5.81055	5.56412	5.97439	5.62751	5.62568	5.77476	P	P	P	P	M	P	P	P	hsa_circRNA_102656	hsa_circ_0003001	exonic	chr2	-	32117060	32157204	NM_015955	MEMO1	AGTAATCTCTTTGTGGTTTCTTCTGATTTCTGCCATTGGGCCATGCAGGATATACGTACT
ASCRP3002372	30	29	32.5	30	31	44	43	42	4.9307	4.86104	4.79112	4.68995	4.62931	5.098	5.05795	5.00278	A	A	P	A	A	P	P	P	hsa_circRNA_102869	hsa_circ_0057298	exonic	chr2	+	183993014	183998351	NM_138285	NUP35	AGTAATGCAGAGTCCTCTTGTTGGAGTTACATCTACTCCTGGAACAGGATCTGAACCAAT
ASCRP3002377	73	62.5	79	92	91	93	82	103	6.13697	6.12022	6.2877	6.63025	6.93663	6.2264	5.97439	6.29115	P	P	P	P	P	P	P	P	hsa_circRNA_082275	hsa_circ_0082275	exonic	chr7	-	128655032	128657110	NM_012470	TNPO3	AGTACAGTAGTATCTCTATTGCTGGCTTTAGCAATAGCAGATCTTGCCCTACAGATGCCT
ASCRP3002378	31	32	32	34	46	50	51	46	4.84858	4.86104	4.7142	5.00278	5.5774	5.31512	5.37284	5.13182	P	A	P	P	P	P	P	P	hsa_circRNA_100950	hsa_circ_0007694	exonic	chr11	+	108137897	108138069	NM_000051	ATM	AGTACCATAGGCATCCTTCATCAAAAAGCCATTTGACCGTGGAGAAGTAGAATCAATGGA
ASCRP3002379	71	65	59.5	69	62.5	64	64.5	63.5	6.12022	6.2276	5.77641	6.17616	6.1567	5.70906	5.66353	5.5943	P	P	P	P	P	P	P	P	hsa_circRNA_104715	hsa_circ_0085794	exonic	chr8	-	142225857	142231864	NM_001080431	SLC45A4	AGTACCATGACATCAAGCAGGCCTTCCGGAGCAGTACTACAGCCTCACCTGGTTCCTGAG
ASCRP3002380	42	40.5	39	39	39.5	44	41	40	5.34427	5.29229	5.02233	5.15984	5.21429	5.06336	4.94833	4.86414	P	P	P	P	P	P	P	P	hsa_circRNA_103530	hsa_circ_0068189	exonic	chr3	+	183465459	183470041	NM_018023	YEATS2	AGTACCCGATACCTCTGTGGAGAAAGCTGGATAGAACTTATACTGGCTTGCAGACTCTTG
ASCRP3002381	87	77	64	96	69	62.5	67	50.5	6.37936	6.45326	5.94469	6.66976	6.36521	5.62751	5.6724	5.25736	P	P	P	P	P	P	P	P	hsa_circRNA_104944	hsa_circ_0089183	exonic	chr9	+	134072602	134077104	NM_005085	NUP214	AGTACTGGTGGAATAGTCTTTGGCCAGGGGCAACACCCTCCACTAAAGAGTCAAGCCAGC
ASCRP3002383	34	30	31	35.5	39	39	36	41	5.11371	4.79112	4.74142	5.18732	5.24314	4.91285	4.75484	4.97438	P	A	P	P	P	P	P	P	hsa_circRNA_035208	hsa_circ_0035208	exonic	chr15	-	50596162	50596330	NM_002041	GABPB1	AGTAGAGGTTTTACTTAAGCTGGGAACTTCTCCACTTCATCTAGCAGCACAGTATGGTCA
ASCRP3002384	33	34	36	36	43.5	37	34	36	5.06605	5.11631	4.9858	5.06336	5.42414	4.83285	4.64741	4.79112	P	A	P	P	P	P	P	P	hsa_circRNA_401374		exonic	chr15	-	35219235	35231014	NM_014691	AQR	AGTAGATACTCGGGAGTCCTTGGTCAAGTTTTTTGGACCTCTTAGGGCATATCAAGAGAG
ASCRP3002385	80.5	72	94.5	97	128	85	92	67	6.29	6.39659	6.56604	6.70648	7.59338	6.06607	6.18734	5.64563	P	P	P	P	P	P	P	P	hsa_circRNA_007273	hsa_circ_0007273	exonic	chr2	-	73315177	73316443	NM_015470	RAB11FIP5	AGTAGCTGGTTTGGCTTGAGAGAAGCCAAGGACCCGACTCAGAAACCCAGGTGGTACAAG
ASCRP3002388	28.5	35	47	34	33	44	42	47.5	4.76483	5.05795	5.39658	5.00278	4.78131	5.06336	4.94833	5.15478	A	A	P	P	A	P	P	P	hsa_circRNA_070216	hsa_circ_0070216	exonic	chr4	-	80898774	80906017	NM_058172	ANTXR2	AGTATGACCGGGTTTCTTTGATGCGACCTCAGGAAGGAGATGAGGTTATTAAGGATCCTC
ASCRP3002390	31	31	32	31	35	38	39	38	4.90384	4.86104	4.63657	4.75484	4.92774	4.89174	4.91584	4.87954	P	A	P	P	A	P	P	P	hsa_circRNA_092398	hsa_circ_0000441	exonic	chr12	-	116534473	116549317	NM_015335	MED13L	AGTCAACAAAAGTTGTGGAAGAAGGACTCTGGGAAAATGGCCTTTCCTATGAATGTAGGA
ASCRP3002392	40	35	45	38	46	41	42.5	42	5.31058	5.16738	5.37718	5.20576	5.64203	4.98865	5.10849	4.8978	P	A	P	P	P	P	P	P	hsa_circRNA_406604		sense overlapping	chr5	-	54915227	54915954	TCONS_00010338	XLOC_004827	AGTCAACCCATTAAATCAAGAACCTACCGACGGAGAACCTTTAGGATAGGCATCAACAAC
ASCRP3002395	28	30	30	31	34	39	42	37	4.63657	4.86104	4.74142	4.53522	4.95416	4.91285	5.02233	4.79112	A	A	A	P	A	P	P	P	hsa_circRNA_104346	hsa_circ_0001696	exonic	chr7	-	35707043	35712888	NM_022373	HERPUD2	AGTCACCAGTTTCCATATGTAATGCAAGGTTGACGAAGGATCAGAGATTGGTGTATTCGG
ASCRP3002396	26	29	33	29	35	38.5	41	45.5	4.48779	4.63657	4.9858	4.622	4.8887	4.89174	4.9715	5.08743	A	A	P	A	A	P	P	P	hsa_circRNA_100976	hsa_circ_0002955	exonic	chr11	+	120346048	120348235	NM_015313	ARHGEF12	AGTCACTGGTTTGCAGAGTCCAGATTTATACACGTTGCTGCTGGAAGACATTCTTGTATT
ASCRP3002397	91	72.5	67.5	81	60.5	86	88	103	6.47673	6.40832	6.02374	6.41573	6.14081	6.10589	6.0967	6.32078	P	P	P	P	P	P	P	P	hsa_circRNA_103999	hsa_circ_0074854	exonic	chr5	+	162940560	162944680	NM_013283	MAT2B	AGTCACTTAAGACCTCCCCATGTTATAGTACATTGTGCAGCAGAGAGAAGACCAGATGTT
ASCRP3002398	33	33	33	36	31	37	40	38	4.98295	5.05795	4.8887	5.15984	4.84858	4.83285	4.9858	4.86414	P	A	P	P	A	P	P	P	hsa_circRNA_104080	hsa_circ_0075819	exonic	chr6	+	21783862	21802971	NR_015410	CASC15	AGTCAGAATGACTGATGAGTGCTCTTCAGTACCCTCAGGTGACTACAGATGTGTTAACAC
ASCRP3002400	75	95	77	79	128	113	101.5	118	6.21187	6.80412	6.227	6.39552	7.5608	6.50729	6.34317	6.48078	P	P	P	P	P	P	P	P	hsa_circRNA_401253		exonic	chr14	-	55457930	55467710	NM_007086	WDHD1	AGTCAGGTTCTACACCGTTGCATCTCACTCACAGATTCATGACCCTCAATATAGTAACCT
ASCRP3002401	33	32	29	32	29	42	38	39	4.90384	5.05795	4.69344	4.82809	4.56219	5.02233	4.8734	4.86414	P	A	A	A	A	P	P	P	hsa_circRNA_092589	hsa_circ_0001915	antisense	chrX	-	40988349	40990765	NM_001039590	USP9X	AGTCAGTATGTGGAAATGCAGCTTCTAAAAGCACTTCTAATTCCCCTTTCGGCAAAACTG
ASCRP3002402	48	52	53	48	45	49	50	56	5.50181	5.80814	5.61468	5.56412	5.55264	5.23119	5.25027	5.37284	P	P	P	P	P	P	P	P	hsa_circRNA_064277	hsa_circ_0064277	exonic	chr3	-	10342614	10359778	uc003bvm.3	SEC13	AGTCATATTGCTTATAAGTGTCAGTAATTAACACTGTGGATACCTCCCATGAGGACATGA
ASCRP3002404	60	51	130	62	48	164	162.5	157	5.83918	5.83918	7.11763	5.94689	5.64203	7.04438	7.01471	6.88569	P	P	P	P	P	P	P	P	hsa_circRNA_006270	hsa_circ_0006270	exonic	chr5	+	148590288	148612863	NM_014945	ABLIM3	AGTCATCTGCGGATGGTGTTCCATACTGTGAGTCCGACTACCATGCCCAGTTTGGCATTA
ASCRP3002407	28	32.5	33	30	35	61	62.5	66.5	4.66884	4.95996	4.84231	4.68995	4.92774	5.58681	5.58681	5.65461	A	A	P	A	A	P	P	P	hsa_circRNA_100513	hsa_circ_0017310	exonic	chr1	+	246754813	246755243	NM_152609	CNST	AGTCCAAGAAGCAAAAAAGGGACTGCTAAGAAGATACCACCAGACATGGAAGGTCTTTAA
ASCRP3002408	49	40	50.5	48	40.5	50	53	60.5	5.53135	5.36629	5.53719	5.53135	5.37284	5.31512	5.37284	5.47975	P	P	P	P	P	P	P	P	hsa_circRNA_103905	hsa_circ_0008226	exonic	chr5	+	80388619	80422982	NM_006909	RASGRF2	AGTCCACCAGGTTCTCTTATTCAAGTACCTTCCGTTGAGAGGGGGAAACTTAGTAAAGTT
ASCRP3002409	51.5	47	49	48	44.5	76	71	80	5.63297	5.6724	5.47165	5.56412	5.52745	5.8948	5.76153	5.8948	P	P	P	P	P	P	P	P	hsa_circRNA_101793	hsa_circ_0038917	exonic	chr16	-	29577406	29580649	uc002dsp.3	LOC440354	AGTCCACGCTGACATACAGAATGACGAAAAGGATTGACTTGATGCAAAACATCACAAAGG
ASCRP3002410	872.5	555	791	518	349	1387	1339.5	2034	9.64149	9.31189	10.0942	9.11764	9.42521	10.0942	10.0088	10.235	P	P	P	P	P	P	P	P	hsa_circRNA_100375	hsa_circ_0006758	exonic	chr1	+	165859440	165860559	NM_012474	UCK2	AGTCCAGATCCCCGTGTATGACTTTGTCTCCCATTCCCGTCTTCCGTGTGTGCTAAGATC
ASCRP3002411	79	77	57	79	71	136.5	141	176	6.24554	6.41837	5.70042	6.36958	6.36521	6.79278	6.80734	7.06069	P	P	P	P	P	P	P	P	hsa_circRNA_100197	hsa_circ_0005246	exonic	chr1	-	44785299	44804994	NM_024066	ERI3	AGTCCATCCACAGCTTACCCCATTCTGTACAGAGTTTTAGATGCTTCTGGATGTTCAATG
ASCRP3002412	157	220	242	188	220.5	128.5	141	138	7.21674	8.01715	8.14497	7.65463	8.60385	6.74103	6.80734	6.69347	P	P	P	P	P	P	P	P	hsa_circRNA_103174	hsa_circ_0062522	exonic	chr22	+	23595985	23615961	NM_004327	BCR	AGTCCATGACGGTGAAGAAGGGAGAGATGGCTCGTTCGGAACACCACCTGGATACGGCTG
ASCRP3002413	90	87	100.5	86.5	99	68	69	56	6.41361	6.66976	6.69522	6.52257	7.09736	5.7313	5.76982	5.42414	P	P	P	P	P	P	P	P	hsa_circRNA_103175	hsa_circ_0001211	exonic	chr22	+	23615267	23615961	NM_004327	BCR	AGTCCATGACGGTGAAGAAGGGAGAGCTCTGCTCTACAAGCCTGTGGACCGTGTGACGAG
ASCRP3002414	39	33.5	41.5	37	32.5	39	37	40	5.27376	5.02233	5.16487	5.11371	4.66884	4.9307	4.8734	4.97438	P	A	P	P	A	P	P	P	hsa_circRNA_001176	hsa_circ_0001176	sense overlapping	chr20	-	62197441	62197777	NM_033405	HELZ2	AGTCCCAGCTGGTGGTAGCGGGACCTAGGCCAGGTGTCTGTCGGCAGTTTTGAGATCCTG
ASCRP3002415	179.5	157	139	186	134	173.5	192	187	7.41837	7.56224	7.17679	7.63435	7.63367	7.12088	7.26209	7.15101	P	P	P	P	P	P	P	P	hsa_circRNA_407094		intronic	chr8	-	90659967	90660841	ENST00000519655	RP11-37B2.1	AGTCCCCAGCAAAGCCCTAAAATAATGAATTTATTTTCTGGTAGAGGAGAACGTCGCAGA
ASCRP3002418	60	60	47	56.5	72.5	89	86	75	5.91362	6.10785	5.41782	5.76816	6.53866	6.16928	6.06203	5.83761	P	P	P	P	P	P	P	P	hsa_circRNA_401782		exonic	chr17	+	34144719	34149837	NM_003487	TAF15	AGTCCTATCATTCACAAAGGGAAAACTACAGCCACCACACACAAGATTCTGGAAGTTACG
ASCRP3002419	205	175.5	185	184.5	151	243.5	236	276	7.58496	7.69522	7.63956	7.61861	7.86766	7.64633	7.5608	7.67771	P	P	P	P	P	P	P	P	hsa_circRNA_101317	hsa_circ_0004137	exonic	chr14	-	23375403	23378804	NM_018107	RBM23	AGTCCTCCACTTGCCACTGGGATGAGCAACAAAGGAAAGAAGTTAAAAAGGATTATCCTA
ASCRP3002420	107.5	79	129	88.5	76.5	162	147	216	6.67903	6.55841	7.07547	6.54977	6.56747	7.04438	6.86108	7.31571	P	P	P	P	P	P	P	P	hsa_circRNA_406464		intronic	chr4	-	38828305	38831158	ENST00000506146	TLR1	AGTCCTCGGAGTGCCCTGTGAATCATATTGGTCTTTGGAATTTGGACTCATATCAAGATG
ASCRP3002422	153	96	132.5	127	72	203	208	245	7.17492	6.81937	7.14656	7.11796	6.50481	7.38801	7.37122	7.49185	P	P	P	P	P	P	P	P	hsa_circRNA_405483		intronic	chr16	-	70299035	70299440	ENST00000261772	AARS	AGTCCTTTGGAGTCCCTTTTCTCCTACTTTACGGTAAAGAACTTGGAGAGTGAACAGGAA
ASCRP3002424	51.5	68	35	51	40	61	55	60.5	5.63297	6.28307	5.02233	5.66886	5.18732	5.58681	5.37284	5.54107	P	P	P	P	P	P	P	P	hsa_circRNA_092383	hsa_circ_0002045	exonic	chr10	+	102697158	102710510	NM_018121	FAM178A	AGTCGGTGAAGTTAGTTGTTCTCATTCTTTTTCTTCTGGACAACGGATGATGTCAGTTCA
ASCRP3002427	63	53	60	45	39	84	76	112.5	5.95199	5.83918	5.82494	5.45633	5.06336	6.07947	5.85329	6.4231	P	P	P	P	A	P	P	P	hsa_circRNA_002032	hsa_circ_0002032	exonic	chr1	-	63042932	63052295	NM_033407	DOCK7	AGTCTCATTGGAAAAACCACCACAGGCTTATTCTGTACTGTCTCCTGAGAAATCTTCTCT
ASCRP3002429	2499	2119	1385	2291	1118	4486	4779.5	6354	11.2874	11.5582	11.0237	11.5682	11.4856	11.7302	11.8192	11.7302	P	P	P	P	P	P	P	P	hsa_circRNA_405923		sense overlapping	chr2	+	85262138	85262970	NM_020122	KCMF1	AGTCTCTCCCCCACCTCTTTACCATTGATAATAATAGATTTATACTATGGTGGGGAAGCT
ASCRP3002430	78.5	72	78	74.5	75	85	76.5	78.5	6.27028	6.3309	6.2877	6.25147	6.48078	6.08877	5.86726	5.92182	P	P	P	P	P	P	P	P	hsa_circRNA_006518	hsa_circ_0006518	exonic	chrX	+	30683627	30695569	NM_000167	GK	AGTCTGGGACAAGATAACTGGAGAGCCTCTCTACAATGCTGTGGGTTTTCAATTCAAAAA
ASCRP3002432	110	79	113	92	64	139	136	213.5	6.74482	6.48682	6.86069	6.63025	6.31173	6.80654	6.74524	7.31825	P	P	P	P	P	P	P	P	hsa_circRNA_100174	hsa_circ_0011631	exonic	chr1	+	36437624	36439112	NM_024852	AGO3	AGTCTGTTCGGCCTGCCATGTGGAAAATGATGCTTAATATCGATGGTAGATTTAGACGTT
ASCRP3002433	557	305.5	244	348.5	120	375	380.5	483	8.99665	8.49435	8.13699	8.51076	7.42206	8.29203	8.24703	8.44579	P	P	P	P	P	P	P	P	hsa_circRNA_102205	hsa_circ_0045862	exonic	chr17	+	76082583	76083174	NM_018996	TNRC6C	AGTCTTCACCCAACACCTTTGCTCCTTACCCTCTCGGCATACCAACGTTTACAAATCCAG
ASCRP3002434	524	293.5	440	357.5	252	439	493	612	8.9127	8.43723	9.17024	8.54641	8.86998	8.54146	8.62913	8.77211	P	P	P	P	P	P	P	P	hsa_circRNA_403250		exonic	chr4	+	152487289	152510078	NM_001109977	FAM160A1	AGTCTTGGCTCCTGCTCTCCATAAGGTTTTGGAAGGTGACAATGAAATGTGAAGAAGTTA
ASCRP3002435	39	40	41	42	39	55	52	57	5.31058	5.36629	5.14971	5.25736	5.29459	5.37501	5.37284	5.39443	P	P	P	P	P	P	P	P	hsa_circRNA_009107	hsa_circ_0009107	exonic	chr19	+	4944143	4947223	NM_013282	UHRF1	AGTCTTGTGATCAGAAACTCACCAACACCAACAGGTACTGCCCTGAGTGCCGGAATGATG
ASCRP3002436	93	77	74.5	86	75	70	75	71	6.50778	6.46402	6.17116	6.53526	6.53866	5.76816	5.81696	5.75486	P	P	P	P	P	P	P	P	hsa_circRNA_007255	hsa_circ_0007255	exonic	chrX	+	69549254	69553539	NM_012310	KIF4A	AGTCTTGTTGCTACAGGCCCATGGAGGTACCCTGCCTGGATCTATAACGTATTAATATTA
ASCRP3002440	38	40.5	39	32	36	39	39	50	5.19472	5.29229	5.1111	4.75484	5.0251	4.87032	4.89478	5.22638	P	P	P	P	A	P	P	P	hsa_circRNA_101092	hsa_circ_0008594	exonic	chr12	+	64456696	64509673	NM_020762	SRGAP1	AGTGAAGATGTGCTGTGATCTTGGCTACCATGCAAGTCTGAACAGAGCCCTAAGAACATA
ASCRP3002441	35	32	30.5	33	32	41.5	35	39	5.13182	4.86104	4.66529	4.82809	4.48376	4.9307	4.70039	4.82809	P	A	A	A	A	P	P	P	hsa_circRNA_102874	hsa_circ_0057462	exonic	chr2	+	190315628	190316621	NM_032168	WDR75	AGTGAATAAAGAAAAACCAGCTGTATTCTTGTTCCCTTGATGGCACAATTAAACTGTGGG
ASCRP3002443	157	130	88	148.5	70.5	154	154	125.5	7.21127	7.26032	6.45326	7.33427	6.42939	6.97046	6.9436	6.57174	P	P	P	P	P	P	P	P	hsa_circRNA_017969	hsa_circ_0017969	exonic	chr10	-	22856779	22862386	NM_005028	PIP4K2A	AGTGACAAAGAAAAGTACATAGTGGAATGTCATGGGATCACCCTTCTTCCCCAGTTCTTG
ASCRP3002444	81	69	64	85	55	74	75	62	6.29747	6.28307	5.91436	6.49284	5.99433	5.8948	5.91586	5.55648	P	P	P	P	P	P	P	P	hsa_circRNA_103238	hsa_circ_0063534	exonic	chr22	-	41664100	41677086	NM_002883	RANGAP1	AGTGACATGTTCACGGGAAGGCTGCGGACCGAGATCCCACCAGCCCTGTCTGCAGATCTC
ASCRP3002445	103	69.5	58.5	89.5	55	84	85	291	6.63116	6.34317	5.76153	6.60732	5.99433	6.04574	6.04301	7.75426	P	P	P	P	P	P	P	P	hsa_circRNA_103548	hsa_circ_0068514	exonic	chr3	+	189455528	189456563	NM_003722	TP63	AGTGACCCCATGTGGTTTCGTAGAAACCCCAGCTCATTTCTCTTGGAAAGAAAGTTATTA
ASCRP3002447	30	30.5	31	37	40	34	33.5	35	4.73805	4.82968	4.79112	5.06336	5.11891	4.70386	4.61097	4.70039	A	A	A	P	A	P	P	P	hsa_circRNA_407174		intronic	chr9	-	36247355	36247756	ENST00000377902	GNE	AGTGAGAGACTTTTCACCATGAAATGTTTTCTTAAAGAAAAAAGCCACTGCGTCCGTCCA
ASCRP3002448	37	36	40	41.5	32	84	84	53	5.15731	5.21914	5.18979	5.3219	4.62931	6.06607	6.03203	5.28768	P	A	P	P	A	P	P	P	hsa_circRNA_406412		intronic	chr3	-	186517507	186517774	ENST00000296273	RFC4	AGTGAGATTAAGATCCAGTTCTTTTGTTTTTTTGTTTTTTTTTTGAGACTCTGGTCTCAA
ASCRP3002451	92	90	100	97	99	86	100	88	6.47673	6.74482	6.65731	6.71509	7.1267	6.0967	6.27785	6.08877	P	P	P	P	P	P	M	P	hsa_circRNA_404873		antisense	chr11	+	29404802	29405659	ENST00000525097	RP11-460B17.3	AGTGATTTTTCCACCAAAGACTCAACAGCAACTGATAAGTTTGGGAAAAGAGAAAGTTGT
ASCRP3002454	105	89	90.5	83	55	88	92	108	6.64204	6.66976	6.50481	6.45223	5.93588	6.16928	6.18734	6.38908	P	P	P	P	P	P	P	P	hsa_circRNA_102767	hsa_circ_0055323	exonic	chr2	-	74655974	74656069	NM_033046	RTKN	AGTGCAAGATGGATTCCGCACACATGACCTCACCCTTGCCAGTCATGTGGTCCTCGTTAC
ASCRP3002456	29.5	28	38	30.5	29	48.5	47	52	4.95124	4.56219	5.02233	4.68995	4.59614	5.19472	5.11891	5.31512	A	A	P	A	A	P	P	P	hsa_circRNA_004893	hsa_circ_0004893	exonic	chr1	-	32377296	32385259	NM_080391	PTP4A2	AGTGCATTGTGTTGCAGGATTGGGAAGGTTTTTCGTTGGAATATACGTTGCACATTTATG
ASCRP3002458	482	301	324	395.5	168	426.5	461.5	517.5	8.77087	8.46888	8.61643	8.6974	8.13683	8.4986	8.53333	8.55794	P	P	P	P	P	P	P	P	hsa_circRNA_401068		exonic	chr12	+	117187645	117217153	NM_032814	RNFT2	AGTGCCTCATCGTGGCCCTGCCCAAGATCATCCTGGCTGTCAAGTCCAAGAAACCGCAGC
ASCRP3002459	67	71	69	81	77	65	74	59	6.02374	6.34317	6.06068	6.41573	6.58025	5.66886	5.81696	5.47975	P	P	P	P	P	P	P	P	hsa_circRNA_102882	hsa_circ_0057588	exonic	chr2	-	197143251	197157474	NM_020760	HECW2	AGTGCGGGTGAGAGTGCCTACCGCATGTTTACAAACAACACGTGTTTGAAGCACATGATC
ASCRP3002461	46	37	37	43	38	51.5	51	53	5.46961	5.31512	5.02233	5.40511	5.24314	5.33759	5.28306	5.34427	P	P	P	P	P	P	P	P	hsa_circRNA_102670	hsa_circ_0053816	exonic	chr2	+	32730071	32730272	NM_016252	BIRC6	AGTGCTGCTTAAGGAGATACATATCCAGCCTCATCTTGCATCTCTTGCAAGTACAATCAC
ASCRP3002462	46	32	110	47	38	65	67	109	5.48379	5.05795	6.82296	5.49982	5.18732	5.64203	5.69868	6.37067	P	A	P	P	P	P	P	P	hsa_circRNA_102679	hsa_circ_0005579	exonic	chr2	+	36623756	36691798	NM_016441	CRIM1	AGTGCTGTGATGTCTTTGAATGTGTTAATGATGAGAACTGGACTGATGACCAACTGCTTG
ASCRP3002464	37.5	35	30	35	39	42	44	40	5.17489	5.19472	4.63657	5.06336	4.84858	4.91285	5.09008	4.93365	P	P	A	P	A	P	P	P	hsa_circRNA_026213	hsa_circ_0026213	exonic	chr12	-	50523580	50531603	uc001rwc.3	CERS5	AGTGCTTCAACCCACCTCTTTCAAGTGGGCTTTATCACTATTATATCATGGAATTGGCCT
ASCRP3002465	39	42	42	45.5	42	41.5	44	34.5	5.22155	5.4553	5.22638	5.49982	5.4553	4.9307	5.06605	4.54298	P	P	P	P	P	M	P	P	hsa_circRNA_002132	hsa_circ_0002132	exonic	chr6	-	56716194	56765419	NM_001144769	DST	AGTGCTTCGGATAGCAGGGATTCAGAGCAAGCCCTCGGCATCTTAGAAGACGAGTTGCAG
ASCRP3002466	29	24	36	29	33	31.5	37.5	40	4.8734	4.31291	4.86724	4.622	4.84858	4.63657	4.94833	4.86414	A	A	P	A	A	P	P	P	hsa_circRNA_000079	hsa_circ_0000079	exonic	chr1	+	62908829	62914337	NM_003368	USP1	AGTGCTTTGCTGCTAGTGGTTTGGAGGAAATTGCAAAGAAGATTCTTTGGCAAGTTATGA
ASCRP3002467	77.5	67	49	72.5	57	69	76	57.5	6.22399	6.25028	5.4553	6.25147	5.93588	5.74481	5.88644	5.43876	P	P	P	P	P	P	P	P	hsa_circRNA_404954		intronic	chr12	-	2790819	2791778	ENST00000501371	CACNA1C-AS1	AGTGGAAGGAAAGATGAGAGGTCTCATCCTGAGACGTCTCCTCCTGACCCGCCATGGCTG
ASCRP3002471	30	31	33	36.5	36	48	44	39.5	4.82332	4.86104	4.84231	5.03339	4.92774	5.25736	5.15984	4.87954	A	A	P	P	P	P	P	P	hsa_circRNA_102157	hsa_circ_0045128	exonic	chr17	+	60613530	60642498	NM_006852	TLK2	AGTGGACAGATGGTTATGCTTTTCAGAATCTTATCAACGACGAGTAGAACAGCCCCTCTA
ASCRP3002472	36.5	38	39	38	44.5	39	45	47	5.13182	5.26441	5.18979	5.25736	5.42414	4.84858	5.11891	5.16487	P	A	P	P	P	P	P	P	hsa_circRNA_104402	hsa_circ_0005811	exonic	chr7	-	74239461	74248066	NM_173537	GTF2IRD2	AGTGGAGGACTATTTCTGCTTTTGTTATGTGTAAAGAACTGGCCAAGTCCAAGGCAGAAG
ASCRP3002474	30.5	31.5	31	34	41	148	140	159	5.00278	5.02233	4.74142	4.82809	5.24314	6.88683	6.81617	6.89481	P	A	A	P	P	P	P	P	hsa_circRNA_092022	hsa_circ_0092022	exonic	chrX	-	153594675	153599729	NM_001456	FLNA	AGTGGCAACATCGCCAACAAGACCACCTACTTTGAGATCTTTACGGCAGCGCAACCTCTG
ASCRP3002476	128.5	77	296	131	164	129	146	219.5	6.93626	6.48682	8.49072	7.14974	8.09176	6.70648	6.87266	7.36029	P	P	P	P	P	P	P	P	hsa_circRNA_407205		sense overlapping	chr9	+	99481790	99483412	ENST00000423924	RP11-535M15.1	AGTGGGAGATTTGGAACAGCTTTGAGAAGAGCAAGGTGGTGGTTATTTAATGGGTATTTG
ASCRP3002478	39	43	43.5	43	53	146	145	186	5.19472	5.54687	5.31738	5.45633	5.67858	6.88683	6.86108	7.11243	P	P	P	P	P	P	P	P	hsa_circRNA_002106	hsa_circ_0000053	exonic	chr1	-	36826821	36828257	ENST00000473733	STK40	AGTGGGATTTCTGGAAATAATGCAAAGAGAGCTGGACCATTCATCCTTGAGAACATCAGT
ASCRP3002479	25	29.5	31	32	34	36	37	34	4.33542	4.71076	4.69344	4.82809	4.92774	4.7515	4.83601	4.64741	A	A	P	P	A	P	P	P	hsa_circRNA_102800	hsa_circ_0008953	exonic	chr2	-	110342702	110350696	NM_144710	SEPT10	AGTGGGATTTGGTGACCAAATAAATAAAGAAGAGAGCTCTTTCAGTCTCACATGGCAACG
ASCRP3002480	30	32	39	32	36	67	64	64	4.8734	4.9307	5.14971	4.82809	5.06336	5.7313	5.62568	5.55648	A	A	P	A	P	P	P	M	hsa_circRNA_007854	hsa_circ_0007854	sense overlapping	chr3	-	169840378	169843795	NM_024947	PHC3	AGTGGGGAGAGGAGAAGATTTGACTTCTGAACATCCTTTGTTAGTTTATTTAGGAAAGGG
ASCRP3002482	35.5	37	35.5	34	40	31	33	34	5.09668	5.11631	5.00278	4.94833	5.06336	4.51958	4.67591	4.64741	P	P	P	P	A	A	P	P	hsa_circRNA_405219		exonic	chr14	+	45644273	45646179	NM_020937	FANCM	AGTGGTCCAATGTATCTGCATAAATCCTGTCATTCTGTTGAAGGGAGAATGCAGCTATGA
ASCRP3002484	49	52.5	49	54	58	59	64	58.5	5.55839	5.8564	5.41782	5.75486	5.99433	5.55839	5.68648	5.46145	P	P	P	P	P	P	P	P	hsa_circRNA_105053	hsa_circ_0092235	exonic	chrY	+	14832521	14834120	NM_004654	USP9Y	AGTGTAAAAGACTTCATCACCTGATTCTTCCAATGAGAATTCCGTAGCAACTCCTCCTCC
ASCRP3002488	2986.5	2318	1463	2717.5	1133.5	2598	2649.5	2367	11.5978	11.6762	11.1511	11.9125	11.5026	10.9841	10.9192	10.3799	P	P	P	P	P	P	P	P	hsa_circRNA_000281	hsa_circ_0000281	sense overlapping	chr11	+	22304372	22304688	NM_213599	ANO5	AGTGTGGTTTAATTGGTATGAGATACCTGCTTCCTCCTCCTCAAAGGGAATCTATTGTTT
ASCRP3002489	55	55	140	50	60	113	111	147	5.70734	5.95853	7.24792	5.72534	5.99433	6.49884	6.46504	6.80734	P	P	P	P	P	P	P	P	hsa_circRNA_406171		exonic	chr22	-	19808120	19808898	NM_053004	GNB1L	AGTGTGTGACCTGGCTGCAGACGCTGCCCCAGGGGCGCCAGCTCCTCAGGTAACTGCATC
ASCRP3002491	733	695.5	312	657	307	1261.5	1415	1699	9.36755	9.69653	8.55626	9.51021	9.16836	9.96244	10.0856	10.0151	P	P	P	P	P	P	P	P	hsa_circRNA_101784	hsa_circ_0008223	exonic	chr16	-	28177828	28181230	NM_015171	XPO6	AGTGTTACTGCTGCCACTCCACCACCATCCCCGACCTCAGGAGAAAGTGTTGATCCAGTC
ASCRP3002492	75	63	56	63.5	49	87	86.5	80	6.17241	6.14337	5.7313	6.02235	5.72875	6.08877	6.05526	5.94249	P	P	P	P	P	P	P	P	hsa_circRNA_103782	hsa_circ_0009053	exonic	chr5	-	6622128	6625782	NM_017755	NSUN2	AGTTAATTGAAATGCTACATGCCGACATGAATGTCCCCTTTCCAGGTATCCTGAAGAACT
ASCRP3002495	38	40	39	38	38.5	59	53	62	5.15731	5.41571	5.02233	5.15984	5.26675	5.53719	5.34427	5.55648	P	P	M	P	A	P	P	P	hsa_circRNA_406695		exonic	chr5	+	145379620	145383716	NM_152550	SH3RF2	AGTTAGGAGATAAAGTAGGCATCTTCCCTATCTTGTTTGTAGAGGTGCCTCGAGCAAAGG
ASCRP3002496	228	75	476.5	118.5	96	83	96	175	7.73914	6.3674	9.30121	7.01541	7.01331	6.01121	6.24137	7.05731	P	P	P	P	P	P	P	P	hsa_circRNA_404595		intronic	chr1	-	156303463	156304503	ENST00000295688	CCT3	AGTTAGGGCCAAGCTTCATGAGTTCAGAGGTCTTTGAATAGTGTGTGTTTTGTTTTTGGT
ASCRP3002497	53	52	40	52	44	46	52	54	5.68121	5.80814	5.22638	5.69433	5.4553	5.098	5.34427	5.31512	P	P	P	P	P	P	P	P	hsa_circRNA_103683	hsa_circ_0007676	exonic	chr4	-	83867410	83900159	NM_194282	LIN54	AGTTAGTCAGAATCCCAGTACAAACACTCAGCCTCTTCAGCAAGATTGCTAAGAAGCCTC
ASCRP3002500	253	226	158	216	97	182	182	187	7.86108	8.05646	7.40087	7.84156	7.02513	7.2067	7.18301	7.1405	P	P	P	P	P	P	P	P	hsa_circRNA_405896		exonic	chr2	-	61708319	61713097	NM_003400	XPO1	AGTTCAAATAAAGGTCGCTGAAAATTTTGTTCCCCCTCTGTTGGATGCAGTTCTCATTGA
ASCRP3002501	131.5	108	133	110	128.5	175.5	200	188.5	6.95818	7.04438	7.14656	6.86495	7.59338	7.16898	7.31571	7.1405	P	P	P	P	P	P	P	P	hsa_circRNA_003057	hsa_circ_0003057	exonic	chr5	-	14741935	14758707	NM_054027	ANKH	AGTTCACCTTCGTCTGCATGGCTCTGTCACTCACGCTTATAGTGATTTAGGATACTACAT
ASCRP3002502	58	45	56	55	55.5	64.5	66	70	5.81216	5.62019	5.64383	5.82732	5.93588	5.65282	5.68648	5.7797	P	P	P	P	P	P	P	P	hsa_circRNA_101906	hsa_circ_0040921	exonic	chr16	-	89337224	89341599	NM_013275	ANKRD11	AGTTCATCTCCTGGCTCCAGGACGTGGATGACAAGTATGACCGCATGAAGATCGCACCCC
ASCRP3002503	30	31	39	36	37.5	34	36	33.5	4.8734	4.95996	5.14971	5.11371	5.11891	4.79112	4.82332	4.62931	P	A	P	P	P	P	P	P	hsa_circRNA_100105	hsa_circ_0011000	exonic	chr1	+	26772806	26786635	NM_024887	DHDDS	AGTTCCAGATGAACCATAGCGTGCTTCAGGGAGAAACTGCAGAAGCATGGGGTGTGTATC
ASCRP3002505	237.5	192	167	204	181	231	241.5	221.5	7.78258	7.84274	7.48582	7.76859	8.22611	7.58777	7.60362	7.36467	P	P	P	P	P	P	P	P	hsa_circRNA_061284	hsa_circ_0061284	exonic	chr21	+	17138315	17198684	NM_013396	USP25	AGTTCCCCACCTAGTGGTTCCATACCATCACAGACATTACCAAGGATAGTAATGGAAACT
ASCRP3002506	127.5	102	169	109	144	143	158	162	6.91325	6.93073	7.49435	6.86495	7.74588	6.83998	6.98867	6.92999	P	P	P	P	P	P	P	P	hsa_circRNA_101800	hsa_circ_0006127	exonic	chr16	+	30740286	30740893	NM_006662	SRCAP	AGTTCCCTGACTTAAGACTCATCCAGTATGATTGCGGACTCCCTGGAGGAAAAGCGGAAG
ASCRP3002507	117	87	95	86	56	97	92	104	6.80936	6.68649	6.56604	6.5147	5.91735	6.3106	6.16991	6.33426	P	P	P	P	P	P	P	P	hsa_circRNA_024081	hsa_circ_0024081	exonic	chr11	-	95620775	95621425	NM_001243571	MTMR2	AGTTCCTACACATCTCATTATAGTTTTGCCTCCACTTCTCATTCAGAGAATTCAGTGCAT
ASCRP3002508	54	53	69	56	65	65	65.5	75	5.72108	5.87496	6.06068	5.78134	6.31173	5.64203	5.66353	5.83761	P	P	P	P	P	P	P	P	hsa_circRNA_103473	hsa_circ_0005797	exonic	chr3	+	130649259	130660543	NM_014382	ATP2C1	AGTTCCTGCTGACTTACGCTTGTTTGAGGTTGCACGTTTTCAAAAAATACCTAATGGTGA
ASCRP3002509	58.5	49	59	61.5	61	70	65	51.5	5.87803	5.76982	5.79195	5.99008	6.12281	5.85796	5.64833	5.27376	P	P	P	P	P	P	P	P	hsa_circRNA_051825	hsa_circ_0051825	exonic	chr19	+	49506535	49519182	NM_006666	RUVBL2	AGTTCTGACACTGTGACTCTGTATAAAATGGTTGGGAAGCTGCGTGCCCACTCCCACATC
ASCRP3002510	42	41	34	41	36	43	43	41	5.37501	5.50181	4.8887	5.34648	4.98865	5.06336	5.05795	4.93365	P	P	P	P	A	P	P	P	hsa_circRNA_103998	hsa_circ_0074817	exonic	chr5	-	158204420	158223486	NM_001290360	EBF1	AGTTCTGCAAAGGAACACCAGGCAGATTCATTTATACAGCAGCTACTCCCTGTATCAAAG
ASCRP3002511	30	29.5	39	29	39.5	50	49.5	42	4.8734	4.79112	5.14971	4.7142	5.26675	5.28999	5.26441	5.00278	A	A	P	P	P	P	P	P	hsa_circRNA_406319		sense overlapping	chr3	-	107099431	107101023	NR_126332	LOC101929579	AGTTCTGGCTGTTCCTTACGGACATCTCTGGTGACACACAAGTGGAGAAGATAAATAGTA
ASCRP3002512	40	37	43	46	46	48	50	43	5.19472	5.26441	5.18979	5.53135	5.59803	5.16236	5.25027	5.03888	P	P	P	P	P	P	P	P	hsa_circRNA_103298	hsa_circ_0004705	exonic	chr3	+	14485131	14489324	NM_003043	SLC6A6	AGTTCTGGGAAAAGCAAGGAGATGGCCACCAAGGAGAAGCTGCAGTGTCTGAAAGATTTC
ASCRP3002514	187	143	135	143	93	203	211	235.5	7.47573	7.41415	7.17679	7.28366	6.95055	7.38801	7.40779	7.43462	P	P	P	P	P	P	P	P	hsa_circRNA_000595	hsa_circ_0000595	exonic	chr15	+	44615162	44630515	NM_138423	CASC4	AGTTGATGATCTTCCCCCTGGTTAAACTACAGAACAACATATCGTATCAGATGGCAGACA
ASCRP3002516	41	38	44	37	39	58.5	56	59	5.37501	5.21914	5.34427	5.11371	5.29459	5.49982	5.47975	5.5038	P	P	P	P	A	P	P	P	hsa_circRNA_092372	hsa_circ_0000166	sense overlapping	chr1	+	186375214	186388209	NM_017847	C1orf27	AGTTGCAGTCCTTGCTGCGGGTATCTCCTTTCATTACTTCAGTGATTAGGATTCTGAAAA
ASCRP3002520	68	64	89	64	76.5	121.5	120.5	118.5	6.04301	6.17989	6.49684	6.05459	6.53866	6.61193	6.5793	6.52159	P	P	P	P	P	P	P	P	hsa_circRNA_101408	hsa_circ_0032704	exonic	chr14	+	76173360	76187046	NM_015072	TTLL5	AGTTGTTTTGCCAAACCAGATCTCCCTGGAAGAGAACATTTTGGTCTCCCGTTACATTAA
ASCRP3002523	42.5	33	44	38	38	39	39	36	5.29229	5.05795	5.26441	5.15984	5.11891	4.94833	4.91584	4.82809	P	A	P	P	A	P	P	P	hsa_circRNA_406946		intronic	chr7	+	44092465	44093163	ENST00000411855	DBNL	AGTTTCCATCTAGGAGCTGATAAGAGAATTCCCAGCTTATCGATATACAGACAGGCGAGG
ASCRP3002525	90	81	84	103	92.5	130	141	120	6.42625	6.58776	6.38045	6.80936	6.96866	6.71766	6.80734	6.51667	P	P	P	P	P	P	P	P	hsa_circRNA_007249	hsa_circ_0007249	exonic	chr1	+	31810021	31821821	NM_016505	ZCCHC17	AGTTTGAGAAGCCTGACCCTACAAGGAATCCTTCTAGAAAAAGAAAGAAGGTCTGGTCCA
ASCRP3002527	32	29	33	33	35	39	38	39	5.0251	4.79112	4.84231	4.94833	4.98865	4.94833	4.79437	4.79112	P	A	P	P	A	P	P	P	hsa_circRNA_405019		exonic	chr12	+	65078566	65082233	NM_178169	RASSF3	AGTTTGCACTTTATAAGCGTTGTCACAGGGAAGACCAAGGATGTTGAGAAAGAGAAGGAA
ASCRP3002530	72	45	118.5	61	49.5	86	84	124	6.10327	5.56222	6.9125	5.94689	5.62019	6.08877	6.02235	6.5793	P	P	P	P	P	P	P	P	hsa_circRNA_101525	hsa_circ_0035381	exonic	chr15	+	55621921	55634000	NM_004855	PIGB	AGTTTTACCATTCTGTATGGTGTTCTGTGTTTTTTTGCCAGTTGTGCTCCTGGTTCACAT
ASCRP3002531	58	52.5	63	54	57	69	75.5	74	5.81216	5.81856	5.94469	5.82732	5.88262	5.81696	5.91137	5.78788	P	P	P	P	P	P	P	P	hsa_circRNA_104354	hsa_circ_0001700	exonic	chr7	-	43679047	43680248	NR_047701	COA1	AGTTTTCCAGCCACCAGTGGGATGATGTTGAAGATTCCTGTCTCTGGATCCAAATCAGAG
ASCRP3002533	25.5	26	31	25	30	38	43	43.5	4.37935	4.47162	4.74142	4.45938	4.40934	4.81053	5.02233	5.0566	A	A	P	A	A	P	P	P	hsa_circRNA_006505	hsa_circ_0006505	exonic	chr17	-	15443746	15457143	ENST00000428082	TVP23C	AGTTTTTAAGACAAACATCCAGTAGCATCGTTTTTCCACTTATTCTTTCGAGTCAGTGCA
ASCRP3002534	39	37	38	40	37	52	52	44.5	5.23837	5.29229	5.02233	5.37284	5.18732	5.35972	5.31058	5.06605	P	A	P	P	P	P	P	P	hsa_circRNA_092148	hsa_circ_0092148	exonic	chrX	-	154006958	154019343	NM_002436	MPP1	ATAAAAATGCTGTGTTGAAATGCCAAGCTCCCTTCACGTGGGGGATGAGATCCTAGAAAT
ASCRP3002536	45	39.5	50	41	45.5	45	56	55	5.46961	5.41571	5.5038	5.38583	5.52745	5.098	5.46145	5.37935	P	P	P	P	P	P	P	P	hsa_circRNA_067550	hsa_circ_0067550	exonic	chr3	-	139076432	139094456	NM_004766	COPB2	ATAAAACCTTTTGAATTAAGTGTGGCAGTTGGGCTCTTCGTCACCAAACTTCACTTTGGA
ASCRP3002537	27.5	30.5	29	32	33	41	44	49.5	4.70039	4.89478	4.69344	4.82809	4.92774	4.87032	5.05795	5.24314	A	A	A	P	A	P	P	P	hsa_circRNA_407048		sense overlapping	chr8	+	24131569	24157590	NM_014265	ADAM28	ATAAAAGAGAGGCCAAAGAGCCAGAGCAACAGATCCCAGTAAAGAACCCAACTAACAAAG
ASCRP3002538	500	415	545	478	379.5	520	503.5	519	8.83881	8.88111	9.51693	8.99665	9.54436	8.79715	8.67695	8.56783	P	P	P	P	P	P	P	P	hsa_circRNA_066465	hsa_circ_0066465	exonic	chr3	+	66312474	66313803	NM_173471	SLC25A26	ATAAAAGCACAGTTTTAAGAGAGGTTGCCTGCCTGATTCGAGTTCCATCTGAAGTGGTTA
ASCRP3002541	43.5	44	41.5	40	40	34	33	41	5.39443	5.47975	5.24789	5.30603	5.18732	4.7515	4.7142	5.00278	P	P	P	P	A	P	P	P	hsa_circRNA_060325	hsa_circ_0060325	exonic	chr20	-	36756863	36766787	NM_004613	TGM2	ATAAAATAGTTTATTTTTCACACTCAAGGTCCTCAGAGGAGAGGGAGGCCTTCACAAGGG
ASCRP3002543	33.5	29	32	34	36	36.5	34	30	4.98295	4.63657	4.63657	4.92477	5.0251	4.7515	4.67591	4.48779	P	A	P	P	A	P	P	A	hsa_circRNA_015635	hsa_circ_0015635	sense overlapping	chr1	-	183595331	183602298	NM_005717	ARPC5	ATAAAATGTCAGTGTTGAATAATTCCATCACAGGAAACATGACAGCTGCCCTACAGGCAG
ASCRP3002547	32	30	36	35	35	42	41	38.5	4.8734	4.71076	4.8887	5.00278	4.92774	4.98865	4.94833	4.87954	P	A	P	P	A	P	P	P	hsa_circRNA_080091	hsa_circ_0080091	exonic	chr7	+	44839300	44842716	uc003tlw.3	PPIA	ATAAACATCAAACATCTTTTCATTAGGTGGTGACTTCACACGCCATAATGGCACTGGTGG
ASCRP3002548	40	36	36	37	42.5	35	35	37	5.23837	5.16738	4.9366	5.13952	5.31738	4.68995	4.7142	4.79112	P	P	P	P	A	P	P	P	hsa_circRNA_031776	hsa_circ_0031776	exonic	chr14	-	50050289	50053094	ENST00000245458	RPS29	ATAAACATTTGAAAAAACCCTTCACTTTTACCTCGTTGCACTGCTGAGAGCAAGATGGGT
ASCRP3002549	2045	1022	1307	1134	357	1848.5	1841	2966.5	10.9841	10.4216	10.9462	10.4004	9.46365	10.4824	10.4893	10.6782	P	P	P	P	P	P	P	P	hsa_circRNA_065384	hsa_circ_0065384	exonic	chr3	+	48491442	48495818	NM_032166	ATRIP	ATAAACTGGCTGCTCCCTCTGTTTCCCATGTCAGGTGATCATAAGGTCCACAGATTATTA
ASCRP3002557	39	37	46	37	51	59	58.5	59	5.31058	5.24552	5.37718	5.00278	5.67858	5.53719	5.4553	5.49583	P	P	P	P	P	P	P	P	hsa_circRNA_010988	hsa_circ_0010988	exonic	chr1	+	26644410	26647014	NM_001803	CD52	ATAAAGTTACCCTTGTACTTGCACTCCTGGTTCAAAAGCAGCTAAACCAAAAGAAGCCTC
ASCRP3002558	2904	2355.5	888.5	1712	573	23337	22638	27553	11.5448	11.7059	10.2638	11.1421	10.3943	13.8309	13.7197	13.6816	P	P	M	P	P	P	P	P	hsa_circRNA_051907	hsa_circ_0051907	sense overlapping	chr19	+	49999633	50002944	NM_001015	RPS11	ATAAAGTTATTTTCTCATTCCACTTCCTCTCCAGCCCCTGCGTAATCGATAAGGAAACCC
ASCRP3002561	35	36	46	37	52	73.5	72	77	4.98295	5.05795	5.37718	5.06336	5.81216	5.8486	5.80249	5.8765	P	A	P	P	P	P	P	P	hsa_circRNA_086474	hsa_circ_0086474	exonic	chr9	-	19376253	19378916	NM_001010	RPS6	ATAAATAAGATCAGACTCTGGGTTATGTGGTCCGAATCAGTGGTGGGAACGACAAACAAG
ASCRP3002564	62	58	66	54	52	55.5	57	64	5.91362	5.99292	6.00981	5.75486	5.84233	5.39229	5.42414	5.63841	P	P	P	P	P	P	P	P	hsa_circRNA_404957		exonic	chr12	+	4763457	4794491	NM_005002	NDUFA9	ATAACAAGGGATAAAGTGGAGCGGGTTCTGCCATTACTGCAATAGCCACATCTGTGTGTC
ASCRP3002566	45	33	83	42	34	47	47	64	5.46961	4.86104	6.30832	5.38583	4.8887	5.19472	5.10849	5.55648	P	P	P	P	A	P	P	P	hsa_circRNA_406010		intronic	chr2	-	197085692	197086934	ENST00000260983	HECW2	ATAACATTAAGAGTATTGCTTTGTAGTGTGTGTATCTGCACACCTGGCGCCTAAGTGTGG
ASCRP3002567	36	39	33	35	37	59	57	64	5.15731	5.31512	4.8887	5.00278	4.92774	5.55839	5.47975	5.6266	P	P	P	P	A	P	P	P	hsa_circRNA_100422	hsa_circ_0015796	exonic	chr1	-	197621364	197627499	NM_144977	DENND1B	ATAACCACCCAGTACCAAAGGCAAATACTCCTGTAAATTTGAGTGTGTTACCTTCCCTGG
ASCRP3002568	602	620.5	808	636.5	730	462	529.5	441	9.10411	9.48003	10.1236	9.46837	10.8154	8.58824	8.75447	8.32178	P	P	P	P	P	P	P	P	hsa_circRNA_000950	hsa_circ_0001525	intronic	chr5	+	131761180	131761386	ENST00000337752	C5orf56	ATAACCTGTTTGAACTGCTTAACATGGGAGATGTCCACACACAGTCATACCTGTGTTTGA
ASCRP3002569	31	31	33	35	29	41	43.5	37	4.9307	5.05795	4.84231	4.94833	4.52351	4.98865	5.06605	4.74479	A	A	P	P	A	P	P	P	hsa_circRNA_401920		exonic	chr18	-	12366963	12367381	NM_006796	AFG3L2	ATAACTATCTTTCAAAAGGAGTAAATCAAAGCCAGCTGCTACCACACGCTCTTCTGGAGG
ASCRP3002571	87	39	59	77	51	59	58.5	72	6.39659	5.26441	5.82494	6.33202	5.84233	5.55264	5.46145	5.81216	P	P	P	P	P	P	P	P	hsa_circRNA_407029		intergenic	chr7	+	153555574	153562137			ATAACTTGTCTCCAATATTTGACAGTGGTGATGTGAAGATTCTCAGCCCAGTGATGACGC
ASCRP3002573	26	29	28	34.5	30	37	37	37	4.566	4.63657	4.63657	5.03339	4.56219	4.79112	4.82332	4.82809	A	A	A	P	A	P	P	P	hsa_circRNA_100357	hsa_circ_0014628	exonic	chr1	-	155742856	155753880	NM_032292	GON4L	ATAAGATCGTCTTCACCAAGGCTGAGGACAATTCCAAGATGAGATGGGATTCTCCAACAT
ASCRP3002574	180	129	137	128	90	208.5	213	221.5	7.43018	7.2384	7.18363	7.12927	6.93663	7.42835	7.41785	7.36467	P	P	P	P	P	P	P	P	hsa_circRNA_400200		exonic	chr1	-	38341277	38351497	NM_005540	INPP5B	ATAAGATGGAAAATGCCAACATTCCTTCTGTGTCCCTGTCCAAGCGAGAGGGCAACAAGG
ASCRP3002575	1567.5	954	690	1068	176	3919.5	3935	5988	10.6252	10.2821	9.90633	10.2949	8.18332	11.5682	11.5885	11.5848	M	P	P	P	P	P	P	P	hsa_circRNA_000480	hsa_circ_0000480	antisense	chr13	+	46559797	46563115	NM_015070	ZC3H13	ATAAGATGGTGAAGGAGTTCTCTGTCATCTCTGTGGTCTCTAGAAGAGCTCTGATCCTGT
ASCRP3002576	57	48.5	40	52	46	51	54.5	54.5	5.83918	5.71594	5.18979	5.72534	5.4553	5.28999	5.41148	5.35532	P	P	P	P	P	P	P	P	hsa_circRNA_405669		sense overlapping	chr18	-	22895575	22902151	NM_015461	ZNF521	ATAAGATTATGTGCCAGACCCCAACTGTAAACTTGAAGACAAGACTGAAGATGGAGAGGC
ASCRP3002577	46	36	40	43	31	71	62	65	5.42414	5.21914	5.1111	5.3219	4.78131	5.77641	5.58681	5.60545	P	A	P	P	A	P	P	P	hsa_circRNA_002545	hsa_circ_0002545	sense overlapping	chr10	-	126727565	126811437	NM_001329	CTBP2	ATAAGCACAAAGTCAAGAGACAGCGATTGGACAGAATTTGTGAAGCCTTAGACCAGAACA
ASCRP3002579	52	34	38	33.5	39	40.5	38	40	5.64653	5.16738	5.06605	4.86104	5.06336	4.9715	4.67591	4.87954	P	A	P	P	P	P	M	P	hsa_circRNA_005987	hsa_circ_0005987	exonic	chr14	-	89878277	89878834	NM_005197	FOXN3	ATAAGTGTTTTAAGAAAGTGGACAAAGAGAGGAGTCAGGAGCCTTCACGTAAATGGGTCC
ASCRP3002580	24	25.5	33	27	28	46	47.5	48	4.41358	4.43874	4.79112	4.68995	4.48376	5.12409	5.18979	5.16487	A	A	P	A	A	P	P	P	hsa_circRNA_100152	hsa_circ_0007516	exonic	chr1	-	33099245	33100393	NM_178547	ZBTB8OS	ATAAGTTCAGTGCTGATGAATTCTTCATACCCCGGATTTGGATCATACAGCAGATGTCCA
ASCRP3002581	141	111	138	107	121	254.5	252	228	7.04507	7.04438	7.21704	6.81737	7.50754	7.73046	7.65463	7.40087	P	P	P	P	P	P	P	P	hsa_circRNA_020964	hsa_circ_0020964	exonic	chr11	-	5274420	5275744	NM_000184	HBG2	ATAATAAATCTATTCTGCTAAGAGATCACGCTCCTGGTTGTCTACCCATGGACCCAGAGG
ASCRP3002582	97	71	73	89	79.5	75	90	89	6.53769	6.28307	6.13697	6.53526	6.49284	5.8948	6.16991	6.08877	P	P	P	P	M	P	P	P	hsa_circRNA_020959	hsa_circ_0020959	exonic	chr11	-	5269501	5269717	NM_000559	HBG1	ATAATAAATCTATTCTGCTGAGAGATCACCTCCTGGGAAATGTGCTGGTGACCGTTTTGG
ASCRP3002583	31	30	33	32	34	34	36	39	4.95124	4.86104	4.84231	4.82809	4.92774	4.70386	4.79437	4.8978	A	A	P	A	A	P	P	P	hsa_circRNA_034100	hsa_circ_0034100	exonic	chr15	+	25201569	25223729	uc021sga.1	SNRPN	ATAATAAATGCATAGAGCAATTAAACTGTGCTGCTGTTTCGGAGTTTCAGCCGTACCCTC
ASCRP3002585	33	33.5	57	37	39	39	33	39	4.98295	5.16738	5.7313	5.18732	5.21429	4.98865	4.67591	4.86414	P	A	P	P	P	P	P	P	hsa_circRNA_103091	hsa_circ_0060927	exonic	chr20	-	52773707	52788209	NM_000782	CYP24A1	ATAATACGCCTCAGGGAAGGGGAAGACTGGCAGCGGGTCCGGAGTGCCTTTCAAAAGAAA
ASCRP3002586	43	43	39.5	41	52	49	52.5	47.5	5.37501	5.4553	5.14971	5.34648	5.76982	5.24552	5.32415	5.18236	P	P	P	P	P	P	P	P	hsa_circRNA_060928	hsa_circ_0060928	exonic	chr20	-	52773707	52788492	uc002xwu.1	CYP24A1	ATAATACGCCTCAGGGACACCTCAAAATCCCTGAACCCAAATTATCTGGACTTCAACTTT
ASCRP3002588	209	178	92	178	75	160	158	162.5	7.61102	7.72237	6.50481	7.57482	6.53866	7.03135	6.97799	6.94104	P	P	P	P	P	P	P	P	hsa_circRNA_407100		sense overlapping	chr8	+	94767247	94828743	NM_153704	TMEM67	ATAATCATGGCCAAAAAAAAGTCATGATATCAGGCCCAGACCTTCTCTTTCCCTTTCCAG
ASCRP3002590	135.5	166	68	116	101	144.5	171	174	6.99364	7.63299	6.0389	6.9908	7.11763	6.85057	7.07514	7.03925	P	P	P	P	P	P	P	P	hsa_circRNA_001959	hsa_circ_0001539	antisense	chr5	-	139042473	139043291	NM_016463	CXXC5	ATAATGAGAACTGATGACAACACACCCCACCATCTACTTCAGGTCCTGCGTCAGGCCAGG
ASCRP3002595	40	40	46	41	46	36	37.5	36	5.23837	5.31512	5.37718	5.34648	5.55264	4.70386	4.78131	4.70039	P	P	P	P	P	P	P	P	hsa_circRNA_102317	hsa_circ_0000836	exonic	chr18	+	19345732	19399607	NM_020774	MIB1	ATAATGGATTTAATGCTCTGCATCATGCTGCACTAAGGGGAAATCCCAGGCATCAAGCAT
ASCRP3002596	63.5	64	90	66.5	108	91	91.5	72	5.95998	6.17989	6.445	6.0967	7.27145	6.2312	6.16991	5.84233	P	P	P	P	P	P	P	M	hsa_circRNA_003929	hsa_circ_0003929	exonic	chr1	+	237023132	237026854	NM_000254	MTR	ATAATTTCCGACTCAAGGCACAGGAGGGAAGAAAGTCATTCAGACTGATGAGTGGAGAAA
ASCRP3002605	107.5	93	90	92.5	75.5	104	104	118.5	6.6671	6.76776	6.48027	6.62021	6.49284	6.33928	6.35203	6.49884	P	P	P	P	P	M	P	P	hsa_circRNA_400710		exonic	chr11	-	11348632	11362551	NM_198516	GALNT18	ATACAGAGAATGTCCCCATCATGTACATCTGCCATGGGATGACGCCTCAGGTGTGGCAGT
ASCRP3002608	36	41	53	42	67	77	72	97	5.11371	5.41571	5.61468	5.42414	6.31173	5.91436	5.82653	6.21552	P	P	P	P	P	P	P	P	hsa_circRNA_012722	hsa_circ_0012722	exonic	chr1	-	58996272	58996401	NM_145243	OMA1	ATACAGTCTAAATTGCAGGAGGCAGAAAAGGCTGGCATGGTTCATTTGTTGGATTTCCTA
ASCRP3002610	42	51	36	40	44	82	82	80.5	5.37501	5.83918	5.02233	5.40511	5.39658	6.02996	5.99221	5.92182	P	P	P	M	P	P	P	P	hsa_circRNA_003898	hsa_circ_0003898	exonic	chr2	+	231624673	231658046	NM_016289	CAB39	ATACATCTGCACCCAACAGAATATTTTGTTCATGTTATTGAAAGGGTAGCACAGGCGGAG
ASCRP3002611	277	182.5	158.5	204	109	251	262	281	7.99541	7.77396	7.42311	7.76859	7.24822	7.69696	7.73004	7.71724	P	P	P	P	P	P	P	P	hsa_circRNA_406038		intronic	chr2	-	206889066	206889235	ENST00000403263	INO80D	ATACATTCCCTGATTCCCTGGACTATGTTAGGTTCCCTCTACTGTCCTACTCTTCCCTTA
ASCRP3002612	65	56	62.5	58.5	52	77	78.5	80	5.97296	6.04847	5.87803	5.87956	5.84233	5.93662	5.94249	5.91436	P	P	P	P	P	P	P	P	hsa_circRNA_101621	hsa_circ_0002970	exonic	chr15	+	81199003	81201647	NM_018689	CEMIP	ATACATTCTCTCGCTGCGTCACAGTCCATGGCTCCAATGGCTTGTTGGGAAACCAATGTA
ASCRP3002613	800	52	57	53	46	63	67	76.5	9.48003	5.93514	5.7313	5.75486	5.5774	5.64203	5.69868	5.85329	M	P	P	P	P	P	P	P	hsa_circRNA_400959		exonic	chr12	+	51076920	51080465	NM_173602	DIP2B	ATACATTGAGGTAGCCCTGGTTTACCCCAACAATGATCCAGTCATGTTTATGGTGGCTTT
ASCRP3002614	60	58	55	62	50	87.5	88.5	90	5.82494	6.02374	5.6724	5.87956	5.64203	6.15859	6.12669	6.13633	P	P	P	M	M	P	P	P	hsa_circRNA_091000	hsa_circ_0091000	exonic	chrX	+	70514068	70521018	uc004dzq.3	NONO	ATACATTTTAAGCCTTTTAACTTCCTAGGAAACCCGAACCCTAGCGGAGATTGCCAAAGT
ASCRP3002617	36	34	34	31	33	56.5	55	60	5.0251	5.11631	4.9858	4.82809	4.92774	5.46961	5.39658	5.5294	P	A	P	P	A	P	P	P	hsa_circRNA_403576		exonic	chr6	+	36437828	36442839	NM_173562	KCTD20	ATACCATGCTGGGAAGGATTTCTCTCTGATCAAACGGACAGTTCAGGACTCAGAATCTAA
ASCRP3002618	30	29.5	33	32	31	38	38	36	4.82332	4.82968	4.82332	4.75484	4.62931	4.79112	4.75484	4.76483	P	A	P	P	A	P	P	P	hsa_circRNA_401195		exonic	chr13	-	101277788	101322823	NM_032813	TMTC4	ATACCCAGACTGTTACTACAACCTCGGGCGTCTGTTGTAATTTAGATTCGAGAAGTGGTT
ASCRP3002619	42.5	38	44.5	41	39	48	49	46	5.35752	5.31512	5.35532	5.30603	5.24314	5.23119	5.25027	5.06605	P	P	P	P	P	P	P	P	hsa_circRNA_101775	hsa_circ_0038702	exonic	chr16	-	25264266	25266713	NM_001012981	ZKSCAN2	ATACCCTAGATCAGGAAGTGACAACCACACGGCTTCCTGCTGGGTCCCAGGTCAGCAGTC
ASCRP3002620	58	51	63.5	55	46.5	65	75	75	5.81216	5.76982	5.93367	5.81216	5.6564	5.72108	5.85329	5.83761	P	P	P	P	P	P	P	P	hsa_circRNA_101732	hsa_circ_0038249	exonic	chr16	-	18839352	18845760	NM_015092	SMG1	ATACCCTGAGCCAGATTGAAACTTCTATTGCAACAGTTCAGGCGTAACCTGATGATGGAA
ASCRP3002621	869	597.5	535	531.5	156	1747	1757	3118	9.63594	9.39446	9.4906	9.15133	7.92388	10.4387	10.4387	10.7511	P	P	P	P	P	P	P	P	hsa_circRNA_100430	hsa_circ_0007167	exonic	chr1	+	203676136	203677232	NM_001684	ATP2B4	ATACCTCCAAGATTCTGGTCTGCTCATGTCTGCTCTCACGGTTTTCATCCTGATTCTATA
ASCRP3002626	35	44.5	58	37	58	81	85	99	4.98295	5.52745	5.76153	5.03339	5.99433	5.99292	6.04301	6.2312	P	P	P	P	P	P	P	P	hsa_circRNA_002103	hsa_circ_0002103	exonic	chr17	+	26449628	26499644	NM_016231	NLK	ATACTCAGGGGTCCTCATAAACAGGTCAGTAACAGATCCAAGAGATGGAAAGAGAGTAGC
ASCRP3002627	131	57	294	116	98	251.5	183	209	6.93736	6.02374	8.49072	6.9274	7.0748	7.70649	7.15291	7.28366	P	P	P	P	P	P	M	P	hsa_circRNA_044684	hsa_circ_0044684	exonic	chr17	+	52990026	52993223	NM_005486	TOM1L1	ATACTCCTGGGTCTGAAAACCATGAAGACATAGAGCTTCTGCAGCTTATTGACATGTGTG
ASCRP3002629	297.5	145	441	249	148	393.5	373	526.5	8.09308	7.4607	9.18797	8.07948	7.81618	8.35892	8.22611	8.5949	P	P	P	P	P	P	P	P	hsa_circRNA_402188		exonic	chr2	+	27862909	27870810	NM_007266	GPN1	ATACTGATGACATTGACCACAGAGGTGGTGGGTGTCTCTGCTGTTCTGGGTACTGGATTA
ASCRP3002631	36.5	30	35	31	36.5	43	41	43	5.13182	4.86104	4.9366	4.82809	5.09272	5.02233	5.05795	5.00278	P	A	P	P	A	P	P	P	hsa_circRNA_008178	hsa_circ_0008178	exonic	chr10	-	15863654	15885271	NM_024948	FAM188A	ATACTGTAAGGCATTTCTTTTGAAGAAGCTCCTGTTTTCTTCGGAGAAGTCTTCTTGGCG
ASCRP3002632	30	31	27.5	32	31	39	40	42	4.76483	4.63657	4.55069	4.82809	4.70386	4.91285	4.91584	4.97438	A	A	A	P	A	P	P	P	hsa_circRNA_100560	hsa_circ_0000220	exonic	chr10	-	15863654	15889942	NM_024948	FAM188A	ATACTGTAAGGGTTTGTGTTTAGTGAATCAGAGGGATCTGCATTAGAACAGTTTGAAGGT
ASCRP3002634	60	49	79	63	64	85	86.5	88	5.83918	5.69346	6.27843	6.02235	6.20761	6.06607	6.08877	6.0768	P	P	P	P	P	P	P	P	hsa_circRNA_000801	hsa_circ_0000801	exonic	chr17	+	71229358	71239142	NM_017941	C17orf80	ATACTTCGTCCTGTGTTGTAGCTGGAGTTTCAGACGTCTGAGCTGACATTCACGTTTCAT
ASCRP3002636	88	105.5	46.5	90	59.5	87	93	72	6.42625	6.98013	5.35532	6.55889	6.10589	6.10589	6.18734	5.77476	P	P	P	P	P	P	P	P	hsa_circRNA_101283	hsa_circ_0030586	exonic	chr13	-	95813442	95840796	NM_005845	ABCC4	ATAGAAATCCAATAGGCATCAGAGACCCCAACTCTACAAGGCCTTTCCTTTACTGTCAGA
ASCRP3002637	48	60	46.5	47	52	61	64	69	5.62019	6.08213	5.39658	5.53135	5.70388	5.58681	5.64833	5.69172	P	P	P	P	P	P	P	P	hsa_circRNA_101746	hsa_circ_0038349	exonic	chr16	+	19627435	19693712	NM_020314	C16orf62	ATAGACAAAGGTGGGAATGGAAGTGGCCCCACATCTCAAAGAAACCCTAAATAAGAACTT
ASCRP3002638	26	28	32.5	33	33	32	33	30.5	4.48779	4.79112	4.84231	4.94833	4.8887	4.62566	4.62931	4.51958	A	A	P	P	A	P	P	A	hsa_circRNA_400570		exonic	chr10	-	70152894	70156638	NM_017987	RUFY2	ATAGACAACTGAAGACCCCTCTGGGTCGAGCAAGAGCGTGGCTTCGATTAGCCCTCATGC
ASCRP3002639	27	57	26	26	31	33	31	35	4.45938	5.95126	4.45938	4.07112	4.48376	4.62566	4.57359	4.74479	A	P	A	A	A	P	P	P	hsa_circRNA_405159		exonic	chr13	+	61013821	61068709	NM_030794	TDRD3	ATAGAGAACTGGTATCTTTCAGATGAAGGCATTGAAGCTTGCACAAGCTCTCCAGACAAA
ASCRP3002640	22.5	27	27	30	30	65	55	58.5	4.29938	4.47162	4.51958	4.75484	4.59614	5.66886	5.46145	5.47975	A	A	A	P	A	P	P	P	hsa_circRNA_104645	hsa_circ_0001811	exonic	chr8	-	74585341	74601048	NM_014393	STAU2	ATAGAGCTAATTACAACTTTCGGGGCATGTACAATCAGAGATGTTCTCAGTGCAGCTGAG
ASCRP3002641	57.5	40	48	63	45.5	108	99	86	5.7607	5.36629	5.4553	6.02858	5.55264	6.46453	6.28885	6.05797	P	P	P	P	P	P	P	P	hsa_circRNA_100183	hsa_circ_0011938	exonic	chr1	-	41512078	41541123	NM_012236	SCMH1	ATAGAGTACAGCCACAGCCACGACAGGTACCTACCAGTTGTGATTCCAAAGAATCCCTAT
ASCRP3002643	47	46	63.5	50	50	58	66	57.5	5.41148	5.58681	5.8948	5.63932	5.76982	5.50578	5.69868	5.49583	P	P	P	P	P	P	P	P	hsa_circRNA_001300	hsa_circ_0001393	intronic	chr4	-	4452322	4452402	ENST00000306200	STX18	ATAGATCAAATAATAAATACAGAAGGAGGCTGGATAGGGATGGAGAGGGGTGGTAGAGGC
ASCRP3002644	31	31	33	38	39	44	41	34.5	4.79112	4.98865	4.84231	5.25736	5.15731	5.06336	5.02233	4.67591	P	A	P	P	P	P	P	P	hsa_circRNA_031526	hsa_circ_0031526	exonic	chr14	-	31778139	31787498	NM_015473	HEATR5A	ATAGATTCCATCTTATTTTAGGTAGGAGCAGCGCTTAGACCAGCCTTCACTTCAGAGACA
ASCRP3002645	88.5	91	115	89	113	75	78.5	70	6.40406	6.74482	6.86069	6.55889	7.29231	5.85796	5.88644	5.72449	P	P	M	P	P	P	P	P	hsa_circRNA_406365		sense overlapping	chr3	-	136561072	136565428	NR_110175	NCK1-AS1	ATAGCAATGAAATTGGATTCAGTGAATGGGAGACGAGTGCTCTAAACCAGTATCATGGCT
ASCRP3002647	2122.5	3228	292	1161.5	1377	38172	39116	41827	11.0515	12.0703	8.46735	10.4216	11.7689	14.4594	14.4594	14.2821	P	P	P	P	P	P	P	P	hsa_circRNA_100787	hsa_circ_0021647	exonic	chr11	+	34107610	34112225	NM_005898	CAPRIN1	ATAGCAGTGGAATCAATGTAAATGCAGCTCCATTCCAATCCATGCAAACGGTGGTAAATT
ASCRP3002648	133	141	112	119.5	99	149	144	137	6.96505	7.32305	6.84077	7.0021	7.06069	6.90951	6.82813	6.67286	P	M	P	P	P	P	P	P	hsa_circRNA_012287	hsa_circ_0012287	exonic	chr1	+	46463395	46466651	uc001cox.1	MAST2	ATAGCCACAGAGCTGACAGGTAACAGTCCTTTGGACAGCCCCCGGAATTTCTCTCCAAAT
ASCRP3002649	41	37	44.5	40.5	34	61	59.5	50	5.37501	5.11631	5.31738	5.27609	4.98865	5.61468	5.49383	5.25736	P	P	P	P	A	P	P	P	hsa_circRNA_104747	hsa_circ_0086563	exonic	chr9	+	20907148	20926416	NM_017794	FOCAD	ATAGCCATTACCAACCCAGAGGGCAACTTCTCTCCTGGTTTTATTATGTTCATATCCAGC
ASCRP3002650	40.5	43	48	39	44	52.5	55.5	64	5.29229	5.47975	5.48781	5.25736	5.4553	5.33759	5.42414	5.6266	P	P	P	P	P	P	P	P	hsa_circRNA_102879	hsa_circ_0057552	exonic	chr2	+	196544755	196583056	NM_020342	SLC39A10	ATAGCCGTCTTCTGTCATGAACTGCCACATGAATTAGGAAAAATAGAAATGAAGGTACAT
ASCRP3002651	46	43.5	49	54	51	51	48	49	5.50181	5.52745	5.48781	5.72534	5.76982	5.27376	5.18979	5.22638	P	P	P	P	P	P	P	P	hsa_circRNA_101664	hsa_circ_0037104	exonic	chr15	-	101968096	101972305	NM_002570	PCSK6	ATAGCGTACAATGCCAAAATAGGAGGTGAAATGGCTCCAGCAACAGGAAGTGAAACGAAG
ASCRP3002652	29	27	28.5	32	29	36	38	38	4.63657	4.35318	4.55069	4.89174	4.62931	4.79112	4.8734	4.82809	A	A	A	P	A	P	P	P	hsa_circRNA_104820	hsa_circ_0005218	exonic	chr9	+	96233422	96259881	NM_014612	FAM120A	ATAGCTAAAGATGTTTTCCAGCATTCACAGGTTGCACAGAGCATTGAGGATCACCATCAG
ASCRP3002653	209.5	135	125.5	142	55	229	231	336	7.63662	7.33956	7.02651	7.26678	5.95563	7.56224	7.54641	7.95128	P	P	P	P	P	P	P	P	hsa_circRNA_001208	hsa_circ_0001208	sense overlapping	chr22	-	22055264	22065197	NM_013313	YPEL1	ATAGCTCTTGACACTCTCGGCCATCTCTGTGGGTTACGTTTTTCTCTCGTCCCAGCTGTG
ASCRP3002655	49	45.5	47	48	46	79.5	83	77	5.62019	5.64203	5.37718	5.66886	5.59803	6.0028	6.02235	5.88568	P	P	P	P	P	P	P	P	hsa_circRNA_103941	hsa_circ_0003319	exonic	chr5	+	133996808	133997276	NM_021982	SEC24A	ATAGCTTCATAAAGTCAGGTCCTGTCCAAAATGCATTGCTGTCTTCACAAGAGTCAGTGA
ASCRP3002657	97	58	60	88	55.5	78	88	84	6.53769	6.08213	5.79195	6.53526	5.93588	5.93662	6.10458	5.99433	P	P	P	P	P	P	P	P	hsa_circRNA_001656	hsa_circ_0001656	antisense	chr6	-	157150420	157150544	NM_017519	ARID1B	ATAGGAACCTCCTGGGTACGGACTGCTCTGCTGAGGCTGAGAATGAGGGGTACTGCATTC
ASCRP3002660	37	38	38	39	35	41	41	46	5.22155	5.34427	5.1111	5.23119	5.11891	4.9307	4.9858	5.10849	P	A	P	P	A	P	P	P	hsa_circRNA_406125		antisense	chr20	-	50516660	50530353	ENST00000516658	RNU6-347P	ATAGGGATGGAGAAGGAAGCAGATGCCCTACAAAGCCCATGTATAGTCACCCAACAAAAT
ASCRP3002661	852	525	595	749	402	563	639	716	9.59619	9.22166	9.65559	9.81298	9.72627	8.89254	9.01785	8.96812	P	M	P	P	P	P	P	P	hsa_circRNA_404953		intronic	chr12	+	1499235	1499964	ENST00000347735	ERC1	ATAGGTTGCCCTGCCCTAGAAGTTTCCTAGTTGATTGATGACCTTTGTATATTTGGGTGG
ASCRP3002664	146.5	119.5	71	110	69	482.5	523.5	611	7.1267	7.1671	6.10458	6.86495	6.32417	8.64903	8.73788	8.77756	P	P	P	P	P	P	P	P	hsa_circRNA_001229	hsa_circ_0001229	sense overlapping	chr22	+	38089338	38089486	NM_024313	NOL12	ATAGTGTTTACCAGTATTAAATTCTCAGCCACTCCTTTCCATGTGTGCCTACCGCATGTT
ASCRP3002666	53	47	57	54.5	56.5	63	64	61	5.70734	5.6724	5.70042	5.76816	5.82653	5.58681	5.64833	5.5294	P	P	P	P	P	P	P	P	hsa_circRNA_400698		exonic	chr11	+	8015972	8016914	NM_003754	EIF3F	ATAGTTCCCGATGACTTTGAGACCATGCTCAACAGCAACATCAATCACTTTAATGGGAGT
ASCRP3002670	46	42	45	46	35	45	46	51	5.53135	5.50181	5.34427	5.56412	4.98865	5.12409	5.18979	5.19472	P	P	P	P	A	P	P	P	hsa_circRNA_104444	hsa_circ_0081682	exonic	chr7	-	102180052	102180538	NM_001097615	POLR2J3	ATATACACCTGGGTGAAGTTCCTGGTGATGAATGACGAAGGACCCGTGGCTGAAACAAAG
ASCRP3002671	41.5	37.5	44.5	43	42	40	47	46	5.31058	5.24552	5.31738	5.42414	5.39658	4.91285	5.22155	5.06605	P	P	P	P	P	P	P	P	hsa_circRNA_081710	hsa_circ_0081710	exonic	chr7	-	102279160	102279646	NM_032959	POLR2J2	ATATACACCTGGGTGAAGTTCCTGGTGATGAATGACGAAGGACCCGTGGCTGAAACCAAG
ASCRP3002672	714	448.5	346	496	214	511	522	614.5	9.33692	9.00229	8.71585	9.03419	8.49947	8.76756	8.72344	8.78279	P	P	P	P	P	P	P	P	hsa_circRNA_100420	hsa_circ_0015787	exonic	chr1	-	197586788	197614873	NM_144977	DENND1B	ATATACATCCCAGTGCTTCCTCCACACCTGCTGGACTACTGCTGCATTCCTACTTCATTG
ASCRP3002674	34	34	32	47.5	42	38	39	32.5	5.09668	5.05795	4.69344	5.62019	5.37284	4.94833	4.91584	4.57738	P	A	P	P	P	P	P	A	hsa_circRNA_404688		sense overlapping	chr1	-	241751514	241755422	ENST00000462265	OPN3	ATATACTATGAACTTACTTTACGGGAGTCCACGGCCTTTGCGGGGAAACATGTTGTATTC
ASCRP3002675	39	37	65	43	38.5	44	48	50.5	5.15731	5.26441	5.97009	5.45633	5.0251	5.12409	5.25027	5.27376	P	P	P	P	A	P	P	P	hsa_circRNA_007325	hsa_circ_0007325	exonic	chr2	+	26596234	26598016	NM_033505	EPT1	ATATAGAGACCTATTCACTGCAATGATTATTGATGGTGTGGACGGAAAGCAAGCTCGCAG
ASCRP3002678	208	172.5	153	235	190	198	210	163	7.60594	7.67947	7.33734	7.96289	8.33357	7.35038	7.40779	6.93736	P	P	P	P	P	P	P	P	hsa_circRNA_100327	hsa_circ_0014022	exonic	chr1	+	150464886	150470223	NM_025150	TARS2	ATATCACAGATACACTCGCCCTCAAGCCTATGAACTGCCCTGCACACTGGTGTGGCACAT
ASCRP3002679	23	22	34	28	30.5	32	34	49	4.33542	4.14597	4.8887	4.68995	4.52351	4.68995	4.67591	5.25736	A	A	P	A	A	P	P	P	hsa_circRNA_404849		intronic	chr11	+	12462922	12465283	ENST00000334956	PARVA	ATATCAGATGGGAACATGAGGTGCTTGGATGGAAACAGATCACTCTCCAAGTGAGATCAT
ASCRP3002681	51.5	41	30	41	27	42	39.5	40	5.6036	5.41571	4.7142	5.38583	4.48376	5.02233	4.89478	4.95124	P	P	A	P	A	P	P	P	hsa_circRNA_404725		intronic	chr10	+	17747023	17747548	uc009xjw.2	STAM	ATATCATTTTAGTAAAAGAACATGGGTGCATTTATGTTGTGTACCTTCTTTCCTGAAGCT
ASCRP3002684	27.5	27.5	31	30	32	37	41	41	4.60728	4.52351	4.69344	4.64741	4.62931	4.79112	4.94833	4.97438	A	A	P	A	A	P	P	P	hsa_circRNA_100384	hsa_circ_0002093	exonic	chr1	+	168200751	168201157	NM_199344	SFT2D2	ATATCGCATCAATTGGGAGGTTGTTGAGGCATCTTCATTAAGCTGGAGTACCAGGATAAA
ASCRP3002685	37	39.5	36	41	43.5	66.5	60	61	5.19472	5.43876	4.9858	5.30603	5.50181	5.74481	5.56412	5.55648	P	P	P	P	P	P	P	P	hsa_circRNA_100796	hsa_circ_0021727	exonic	chr11	+	35222628	35226187	NM_000610	CD44	ATATCGCCAAACACCCAAAGAAGACTCCCATTCGACAACAGGGACAGCTGTTTCAACCAC
ASCRP3002688	266	213	118	203	89	1214	1163.5	1638	7.93663	7.96036	6.93736	7.74441	6.90462	9.91036	9.82277	9.97701	P	P	P	P	P	P	P	P	hsa_circRNA_407270		intergenic	chrX	+	15969938	16026822			ATATCTCCACTCCTCAAATTGAAGTTCAGTATCTGCTGAACCTCTTACTCTCCTGGAGCC
ASCRP3002689	720	512	339	588	210	660	660	690.5	9.34845	9.20625	8.6974	9.32727	8.49947	9.09127	9.06137	8.93507	P	P	P	P	P	P	P	P	hsa_circRNA_400091	hsa_circ_0092310	intronic	chr6	+	43467278	43467478	ENST00000259751	TJAP1	ATATCTCCATCTGGGCCCTTCCTCCAGCTTTGCTTTGTTTGGCTAACATTTGTTGAATAT
ASCRP3002690	63	64	48	68	45	64	64	62.5	5.91362	6.17989	5.48781	6.12022	5.5774	5.66886	5.62568	5.56983	P	P	P	P	P	P	P	P	hsa_circRNA_101112	hsa_circ_0027679	exonic	chr12	+	81536885	81545875	NM_024560	ACSS3	ATATCTGCTATGGACCTCTTCTTCATGGGAACACAACAGTTTTATATGAGGAGGCGGTTC
ASCRP3002691	75	79	97	101	106	97	102	73	6.18857	6.51075	6.6479	6.73893	7.21977	6.28075	6.35203	5.81216	P	P	M	P	P	P	P	P	hsa_circRNA_103490	hsa_circ_0004565	exonic	chr3	+	149563797	149619949	NM_007282	RNF13	ATATGAAAAAGGGTGATTTTACAACGAGATGCTGCTCTCCATAGGGATGCTCATGCTGTC
ASCRP3002693	34.5	30.5	37	36	37	46	47	46	5.09668	4.86104	5.02233	5.20576	5.06336	5.16236	5.18979	5.10849	P	A	P	P	A	P	P	P	hsa_circRNA_404558		exonic	chr1	-	108697604	108724650	NM_013386	SLC25A24	ATATGAACAGGAAAAATTGAGGCTTCAGAAATTGTCCAGTCTCTCCAGACACTGGGTCTG
ASCRP3002694	63	60	45.5	63	49	68	63	46	5.93367	6.08213	5.35532	6.02858	5.67858	5.7582	5.62568	5.10849	P	P	P	P	P	P	P	P	hsa_circRNA_406705		sense overlapping	chr5	+	159437506	159446038	NM_003314	TTC1	ATATGAAGAAGATGAAGGAACTTTGAACTTATCCAGCTTTAGCGTCACCTCCCTCACTGG
ASCRP3002695	38.5	39	35	34	39	72.5	70	80	5.06605	5.21914	4.8887	4.94833	5.18732	5.81696	5.80249	5.95272	P	P	P	P	A	P	P	P	hsa_circRNA_102119	hsa_circ_0044436	exonic	chr17	+	47874111	47875920	NM_007067	KAT7	ATATGAAGTGTCCTACACCAGGCTGTAACTCTCTAGATTCCAGTCCTGTTCGAAATCTGC
ASCRP3002696	66	111	122	85	79	287.5	368	410	5.99998	7.03479	6.97942	6.53526	6.60917	7.91587	8.2096	8.2035	P	P	P	P	P	P	P	P	hsa_circRNA_000030	hsa_circ_0000030	sense overlapping	chr1	-	23836176	23836434	NM_004091	E2F2	ATATGAATGGTACGGGTGAGGAGTGGATAAGGGGCGGGTGAGGGCATCAGCGATCTCTTC
ASCRP3002698	32	30	46	32	33.5	40	41.5	42	4.98295	4.79112	5.47165	4.94833	4.8887	4.94833	5.05795	4.87954	P	A	P	P	A	P	P	M	hsa_circRNA_100563	hsa_circ_0008311	exonic	chr10	+	17746429	17747740	NM_003473	STAM	ATATGCAGTCATCTGGTGTTTCTGGTTCTCAGGATAAAATGGACCAGTTGCTACAGATGC
ASCRP3002699	65	58	84.5	68	77.5	61	71	60	6.00981	5.99292	6.37067	6.15985	6.6257	5.61468	5.79114	5.5038	P	P	P	P	P	P	P	P	hsa_circRNA_042645	hsa_circ_0042645	exonic	chr17	-	26965269	26972177	NM_014680	KIAA0100	ATATGCATGTTTGGGGTGAGGCACTTGTTCTGGACTCCTTCACACTACAGCCTGCGCGCG
ASCRP3002702	50.5	47	63	53	66	53	62.5	50	5.6036	5.54687	5.87803	5.75486	6.33983	5.40511	5.64022	5.19472	P	M	P	P	P	P	P	P	hsa_circRNA_407311		sense overlapping	chrX	-	100169614	100170072	NM_212559	XKRX	ATATGGGCCTGCACTATAGTTTGTGCTAATGGTATTTTCCCTGGTATCTGTCACCTATGG
[truncated: 7,053 more rows]

## Sheet: Box Plot - CircRNAs
Box Plot The Box Plot is a convenient way to quickly visualize the distribution of a dataset. It is commonly used for comparing the distributions of the intensities from all samples. Here, a boxplot view is used to look at, and compare the distributions of expression values for the samples in an experiment after normalization. Press Ctrl and rolling button of your mouse to zoom in.

[truncated: 1 more sheets: Hierarchical Clustering-CircRNA]
